# Supplementary material for: NADPH-producing enzymes restrict the formation of pancreatic precancerous lesions
Source: Nat Metab. Author manuscript; Available in PMC 2026 May 7. (PMC13121030; doi:10.1038/s42255-026-01496-x)
Supplement: Table 1-3 [file NIHMS2165703-supplement-Table_1-3.xlsx]

## Sheet: Table 1
Supplementary Table 1. Sequences of genotyping primers.
Target	Primer set (5’ -> 3’)
Cre	Forward: TCGCGATTATCTTCTATATCTTCAG
	Reverse: GCTCGACCAGTTTAGTTACCC
G6pd	Forward: GGAAACTGGCTGTGCGCTAC
	Reverse: TCAGCTCCGGCTCTCTTCTG
LSL-KrasG12D	Universal: CGCAGACTGTAGAGCAGCG
	Mutant: CCATGGCTTGAGTAAGTCTGC
LSL-Trp53R172H	Wildtype: TTACACATCCAGCCTCTGTGG
	p53-5’: AGCTAGCCACCATGGCTTGAGTAAGTCT
	p53-3’: CTTGGAGACATAGCCACACTG
Me1 null	Forward: CAACGGGTTCTTCTGTTAGTCC
	Reverse: CCTGGGCTTGAGATCCAACA
Me1 wildtype	Forward: TTTGTAGAAGGAAGCATCCCAG
Me1 flox	Reverse: CCTGGGCTTGAGATCCAACA
Nrf2	Common: GCCTGAGAGCTGTAGGCCC
	Wildtype Reverse: GGAATGGAAAATAGCTCCTGCC
	Mutant Reverse: GACAGTATCGGCCTCAGGAA

## Sheet: Table 2
Supplementary Table 2. Sequences of RT-qPCR primers.
Target gene (Mus musculus)	Forward sequence	Reverse sequence	Source
Amy	CAGAGACATGGTGACAAGGTG	ATCGTTAAAGTCCCAAGCAGA	Karki A, Humphrey SE, Steele RE, Hess DA, Taparowsky EJ, Konieczny SF. Silencing Mist1 Gene Expression Is Essential for Recovery from Acute Pancreatitis. PLoS One. 2015 Dec 30;10(12):e0145724. doi: 10.1371/journal.pone.0145724. PMID: 26717480; PMCID: PMC4696804.
Spink1	CAGTGCTTTGGCCCTGCTGAGT	ACATCCCGCCACTGCATCATGG	Unique to this study. Derived using NCBI Primer Blast
Mrpl	TTGGATATGCCAAGTGACCA	GCTTCTGCCGTTTGAGTTTC	Fazio EN, Young CC, Toma J, Levy M, Berger KR, Johnson CL, Mehmood R, Swan P, Chu A, Cregan SP, Dilworth FJ, Howlett CJ, Pin CL. Activating transcription factor 3 promotes loss of the acinar cell phenotype in response to cerulein-induced pancreatitis in mice. Mol Biol Cell. 2017 Sep 1;28(18):2347-2359. doi: 10.1091/mbc.E17-04-0254. Epub 2017 Jul 12. PMID: 28701342; PMCID: PMC5576899.

## Sheet: Table 3
Supplementary Table 3. Antibody information.
Antibody	Company, Catalog Number, RRID	Dilution
Goat anti-Carboxypeptidase A1 (CPA1)	R and D Systems Cat# AF2765, Lot: WOD0124121, RRID:AB_2085841	1:1000
Mouse anti-Malondialdehyde (MDA)	Abcam Cat# ab243066, Lot: 1105129-13, RRID:AB_3662056	1:1000
Rabbit anti-Hyperoxidized Peroxiredoxin-3 (HO-PRDX3)	Cayman Chemicals Cat# 39888, Batch: 0807961-1	1:1000
Rabbit anti-NADPH:quinone oxidoreductase 1(NQO1)	Atlas Antibodies Cat# HPA007308, Lot: C117281, RRID:AB_1079501	1:500
Rabbit anti-G6PD	Abcam Cat# ab993, Lot: GR274589-51, RRID:AB_296714	1:1000
Rabbit anti-ME1	Proteintech Cat# 16619-1-AP, RRID:AB_2143821	1:1000 (WB)
Mouse anti-ME1	Santa Cruz Biotechnology Cat# sc-100569, Lot: L1821, RRID:AB_2143832	1:500 (IHC)
Rat anti-CK19 (TROMA-III)	Developmental Studies Hybridoma Bank; TROMA-III-c, RRID:AB_2133570	1:100
Rabbit anti-KI67	Abcam Cat# ab15580, Lot:1063776-1, RRID:AB_443209	1:500
Rabbit anti-Amylase	Sigma-Aldrich Cat# A8273, Lot: 0000121533, RRID:AB_258380	1:2000
Rabbit anti-4 Hydroxynonenal (4-HNE)	Abcam Cat# ab46545, Lot: GR3342496-2, RRID:AB_722490	1:500 (IHC); 1:1000 (WB)
Rabbit anti-Vinculin	Cell Signaling Technology Cat# 13901, Lot: 10, RRID:AB_2728768	1:5000
Mouse anti-alpha-Tubulin	Cell Signaling Technology Cat# 3873, Lot: 19, RRID:AB_1904178	1:2000
Horse Anti-Mouse biotinylated secondary	Vector Laboratories Cat# BA-2000, Lot: ZH1018, RRID:AB_2313581	1:1000
Horse anti-Rabbit biotinylated secondary	Vector Laboratories Cat# BA-1100, Lot: ZH0421, RRID:AB_2336201	1:500
Goat Anti-Rat biotinylated secondary	Vector Laboratories Cat# BA-9400, Lot:ZJ0607, RRID:AB_2336202	1:500
Rabbit Anti-Goat HRP-conjugated secondary	R & D Systems Cat# HAF017, RRID:AB_562588	1:5000
Horse anti-Mouse HRP-conjugated secondary	Cell Signaling Technology Cat# 7076, RRID:AB_330924	1:10000
Goat anti-Rabbit HRP-conjugated secondary	Cell Signaling Technology Cat# 7074, RRID:AB_2099233	1:10000
