# Supplementary material for: NADPH-producing enzymes restrict the formation of pancreatic precancerous lesions
Source: Nat Metab. Author manuscript; Available in PMC 2026 May 7. (PMC13121030; doi:10.1038/s42255-026-01496-x)
Supplement: Table 4-11 [file NIHMS2165703-supplement-Table_4-11.xlsx]

## Sheet: Table 4
Supplementary Table 4. Raw peak areas for intracellular metabolites collected from acinar-to-ductal metaplasia cultures. Low abundance areas below the background threshold were filtered out. Supplementary data relevant to Figure 1c, 1e, 1h, 1k; Extended Data Figure 2b; Extended Data Figure 4d, 4e, 4h
	Vehicle			Day 1			Day 2			Day 3
Metabolite	KC1	KC2	KC3	KC1	KC2	KC3	KC1	KC2	KC3	KC1	KC2	KC3
L-Arginine	12266.7	8721.55	9980.78	10216.7	8819.85	8183.76	11567.3	9666.97	6471.07	9049.66	7328.7	7229.29
L-Histidine	52295.1	51252.7	56206.3	51585.2	50789.6	50401.7	52270.7	55967.2	46537.6	45745.9	46670.7	45649
Thiamine	60469.7	12037.3	37560.9	34697.2	18753.7	17873.3	46055.2	45239.8	16307.8	37023	15343.5	20277.8
L-Citrulline	371.495	3011.46	177.02	169.481	207.588	68.8225	252.453	297.02	50.6873	369.524	102.405	27.5372
L-Serine	7661.95	20294	16189.4	9300.46	13631.1	19522.7	12394.2	17476.5	17995.4	23441.9	17458.4	22072.8
L-asparagine	5710.83	13486.1	10475.4	6684.92	10222	16909.9	8233.6	13900.8	12517.6	15204.3	12451	16487.1
Cellobiose	15813.9	23511.7	17954.3	15203.1	20653	18381.3	16926.4	15076.7	19125.9	19301.9	13072.8	14512.3
L-Cystathionine	241.996	1715.22	504.737	249.082	746.594	1257.89	228.366	386.005	751.05	244.862	722.401	536.838
L-Cystine	59937.1	50518.4	62041.7	86792.2	78789.4	68167.8	77480.3	72307.4	75450.7	55100.8	83119.2	77471.4
L-Glutamine	125470	61074.7	95242.7	94705.8	66243.9	68898.6	101913	91154.6	57769.2	77678.4	47538	64494.9
Taurine	3168.07	3164.5	2577.79	1180.76	2128.98	2925.81	1894.76	3063.58	3163.61	6385.19	4148.71	6923.16
L-Threonine	156444	85294.6	117514	115013	85346.6	78978.4	125946	112177	78385.6	140280	68590.7	98981.4
myo-Inositol	9.29503e+06	6.26689e+06	7.79853e+06	8.02985e+06	7.32334e+06	7.27643e+06	9.06894e+06	8.41326e+06	6.94565e+06	1.01597e+07	7.28848e+06	8.68027e+06
Creatine	2009.17	6942.65	4233.28	2697.32	5686.63	5527.99	1412.08	2303.44	3589.39	3245.82	2682.85	3468.36
Melibiose	454.447	203.341	367.105	180.067	128.78	167.74	571.881	286.096	257.329	462.923	111.128	466.08
L-Arabinose	7666.83	4133.58	5027.65	3499.41	4098.15	4845.75	9240.58	5944.23	4119.8	9069.62	3982.66	5519.26
D-Mannose	860779	564708	691722	729685	641265	638605	856016	782704	629985	936359	648440	797296
L-Proline	4359.5	3124.36	3593.18	2480.04	2491.9	2893.65	3117.34	2579.35	2647.54	4389.73	2713.14	4025.91
D-Maltose	9330.06	20589.8	15407	11411.4	16536.6	16670.1	11475.4	14707.2	17828	12624	10825.8	13100.5
2-Deoxy-D-ribose	1578.25	507.248	1471.17	1372.88	308.32	596.709	2478.24	818.95	716.484	544.729	636.291	486.266
O-Phosphorylethanolamine	7137.16	11610.4	10198.9	5384.12	5155.88	5282.86	7519.9	6326.62	6084.26	25721.1	5405.56	20756
Cytidine	1147.51	121.03	725.402	261.634	600.953	418.937	662.675	880.76	449.879	3746.36	534.089	2038.25
Uracil	10992.8	4892.44	12158.5	6812.91	5322.27	5677.32	9647.43	18190.9	5855.83	18089.2	10619.6	13460.3
L-Methionine	427083	159649	303568	261369	180148	183839	359879	341012	154117	297113	149968	175206
L-Sorbose	442445	301826	372450	386167	337315	346693	433980	411907	329547	495231	356755	427231
2-Deoxycytidine	9593.28	923.752	1708.33	3835.97	4818.17	674.773	791.964	4084.57	2795.09	3707.85	7195.7	1917.1
Pyridoxine	33455.2	7485.96	18323.9	15564.6	7526.53	7946.07	24062.7	22877.5	7667.05	25901.4	6567.62	12548
Guanine	61.9951	10.3648	31.365	6.09107	14.0607	40.3652	13.2169	11.2002	28.9158	59.9954	20.6885	28.1089
Hypoxanthine	348527	22678	209232	175414	103999	107709	295794	252989	96310.9	288311	101564	147417
Pyridoxal hydrochloride	3779.98	1487.69	1005.85	509.547	917.785	2023.26	2112.54	1529.39	844.611	2346.47	451.6	1687.35
L-Leucine	5881.22	2072.74	3777.38	1911.57	2198.3	1988.43	4580.2	3973.33	2165.99	3559.66	1596.29	2627.91
L-Tyrosine	142461	68397.8	93137.9	80309.5	54563.8	62509.8	114973	123191	53117.5	92352.1	49464	53643.4
Xanthine	80405.9	44291.7	73724.6	40595.9	35196.7	52696.9	91000.3	141078	51357.1	157107	61698.1	106228
L-Isoleucine	18831	6460.5	10764.2	11369.2	6564.35	7848.55	16213.2	13068.9	6557.6	12139.7	5775.1	7378.61
Uridine	12843.5	7122.38	7821.38	6460.46	4320.35	9743.05	13205.1	18457.7	5036	26723.1	5971.86	18271.3
Adenine	208.024	337.096	134.682	530.905	56.1337	279.201	255.281	192.179	146.554	784.542	15.2286	260.42
Inosine	17.14	44.7073	12.1185	18.0316	21.5532	25.323	35.8491	17.5099	7.43024	32.6182	8.60847	13.0457
DL-2-Aminoadipic acid	57153.1	53453.3	69749	42935.4	43226.9	69252.3	68490.6	104509	38106.1	97523.9	41567.8	57238.2
L-Glutamic acid	2.72763e+06	1.33347e+06	2.11391e+06	2.05638e+06	1.54009e+06	1.70375e+06	2.59137e+06	2.34888e+06	1.60466e+06	2.90802e+06	1.48062e+06	2.01457e+06
Argininosuccinic acid	423.303	472.415	621.462	360.492	454.783	287.075	277.044	378.175	329.965	273.438	76.961	253.826
L-Kynurenine	26.2328	6.32698	13.0202	3.10765	8.63527	5.52859	2.53114	6.20642	9.89618	9.86874	5.1751	4.85128
L-Aspartic Acid	1.75231e+06	830184	1.33038e+06	1.28544e+06	915878	994635	1.31115e+06	1.00599e+06	692533	636995	265119	358511
4-Hydroxy-L-glutamic acid	874.153	130.191	236.397	251.918	153.652	406.709	1201.12	1015.29	241.642	1095.41	442.197	537.22
Glucoheptonic acid	93.8073	18.9594	71.5587	59.4581	2.9572	30.924	137.781	47.3472	44.1887	48.2725	45.1618	26.0167
D-Gluconic acid	144052	29736.6	81202.2	70516.5	40058.6	40292.8	122538	110501	42373.8	112031	45349.4	61948.4
Galactonic acid	76467.8	16388.7	43719.5	37548.6	20779.3	21553.6	64510.2	59030.4	22276.3	59335.2	23387.5	33289.7
Glyceric acid	83453	18326.3	48744.7	41931.2	24480	26862.1	68612.8	61844.4	23668.7	62472.3	25060.5	32548.9
O-Succinyl-L-homoserine	87.3997	114.767	475.342	88.633	104.584	958.932	65.5219	95.7435	76.753	114.596	713.679	116.766
Oxamic acid	74.2547	35.8257	9.85118	19.9749	15.9062	21.1326	36.4844	43.268	48.6488	70.8464	159.295	53.1667
N-formylkynurenine	7669.4	1837.01	3640.63	3095.18	1967.96	2364.7	3567.16	2310.8	1602.63	1344.03	991.805	986.936
L-Dihydroorotic acid	518.057	361.185	278.871	577.437	745.159	562.012	292.223	224.169	160.397	142.871	376.213	856.705
3-Dehydroshikimic acid	1987.62	513.911	1766.03	1308.12	1008.39	726.01	1431.52	1726.21	1224.97	1603.97	838.681	930.116
Lactic acid	98090.5	90904.1	163167	109708	122284	138074	171145	193278	191293	240463	264435	300234
Chorismic acid	757.908	470.277	1371	386.732	715.276	572.206	242.044	160.443	533.424	536.815	495.753	2045.78
o-Phospho-L-Serine	4523.19	1092.67	2655.99	2340.8	1334.07	1481.64	3421.04	3136.1	1282.28	3105.45	1178.74	1482.51
alpha-D(+)Mannose 1-phosphate	35829.7	8955.95	30543.3	18272.4	17000.7	6227	34257.7	56737.5	13770.7	44969.9	23998.4	26247.5
D-Glucose 6-phosphate	32981.6	6757.96	28845.4	20422.1	15954.3	6261.49	34405	51172.1	13411.1	39413	21075.6	25506
Arabinose-5-phosphate	12546	6210.37	12140.7	7421.67	7088.99	7552.87	9284.2	11924.2	7494.01	14400.6	7389.26	9809.74
D-Ribose 5-phosphate	13426.2	7064.3	13581.7	8245.22	7744.09	7800.77	10480.7	11992.7	7851.56	15118.6	7410.46	10606.1
L-Tryptophan	1.05124e+06	569427	869375	757051	597170	601288	948146	896418	515270	897279	471065	583999
D-Sedoheptulose-7-phosphate	14769.7	6782.54	14568.4	9340.48	9522.7	7841.77	23933.3	30370.7	9439.85	37671.1	15233	17055.5
D-Fructose 6-phosphate	9234.76	3242.94	9203.34	4126.89	5136.59	3071.44	9813.81	18312.6	10043.4	17377	10083.1	11202.2
Glutathone red	80.627	20073.6	55.6182	44.7013	2973.75	4273.8	113.877	7.22172	2364.8	67.2296	1487.76	57.6694
Nicotinic acid mononucleotide	3926.48	2630.65	1505.07	2726.39	1574.3	2322.27	2461.7	1188.81	2737.46	784.534	2567.6	2442.12
Xanthosine	3074.74	1099.79	3092.62	1705.92	1709.81	1249.31	1837.88	4143.24	1572.66	4054.76	1620.17	2390.64
G3P	450548	275845	384330	245911	220143	221914	394513	508275	138472	536062	225639	229391
D-Xylulose-5-phosphate	3066.83	570.732	1437.95	1284.95	919.431	734.661	2141.38	2458.24	994.231	3461.7	958.381	1868.89
alpha-D-Glucose-1-phosphate	2982.29	2590.2	3859.81	1596.89	2154.42	2529.99	4110.95	6008.58	2876.45	5793.51	3373.78	4323.63
N-Acetyl-alpha-D-glucosamine 1-phosphate	10283.5	9090.66	9749.12	6551.75	6296.7	10482.2	13080.5	15573	8342.29	21860.6	9338.66	13210
N-Acetyl-D-glucosamine 6-phosphate	5331.12	6870.91	6711.73	4523.77	2233.47	6532.99	6750.75	7205.89	4655.25	13112.5	5572.07	7431.82
D-erythro-Dihydrosphingosine	1162.74	983.049	77.5157	851.019	1200.47	1237.35	1754.27	1856.99	1101.06	2984.99	1247.47	1551.4
Acetoacetate Neg	2189.85	1390.79	3844.72	2279.16	2007.42	3081.2	2936.67	2230.28	1907.18	2726.69	1492.23	2419.2
6-Hydroxynicotinic acid	824.01	420.032	433.822	434.587	371.248	716.191	1015.35	1187.57	381.785	1122.03	552.117	321.53
Orotic acid	1288.29	336.239	1011.97	602.005	517.621	291.93	959.623	1414.96	504.644	1629.69	861.594	745.679
4-Quinolinol	1382.5	208.285	677.77	411.983	260.684	514.394	798.419	625.207	243.884	709.471	358.873	373.368
beta-Nicotinamide adenine dinucleotide	8561.89	22918.4	19048	7627.69	12904.6	15954.8	5852.17	8233.78	10152.4	15241.4	8265.91	10687.1
Pyruvic acid	25455.2	31720.6	53247.6	19185.4	29821.1	38472.5	50510.8	101013	52660.8	106898	69153.7	93301.6
2-Methyl-1-butanol	42608.5	54548.9	95359.4	33258.4	53505.5	69421.7	90399.6	180754	97385.5	192458	120734	165259
Cytidine-5-monophosphate	8405.81	2277.22	6837.95	3818.7	3355.84	1975.96	7428.92	9788.19	2325.25	9075.16	3736.82	4819.64
2-Deoxycytidine 5-monophosphate	42.0903	11.4383	14.3314	4.53149	34.296	30.9599	6.4992	10.0335	48.002	11.9811	14.6441	14.1835
Dihydroxyacetone phosphate	8080.31	3778.06	6234.03	4255.03	4069.66	2629.73	7222.38	11174.2	4231.8	11692.2	4964.62	8746.04
Uridine 5-monophosphate	30665.6	11511.8	30946.5	16611.8	16961.7	11610.2	20448.5	23056.7	7505.68	29234.6	10549.6	13641
Inosine 5-monophosphate	2831.97	2383.93	2573	1649.44	1751.19	1926.11	1218.76	1745.48	693.279	1643.48	719.867	870.826
Guanosine 3,5-cyclic monophosphate	120104	13136.3	56177.1	45359.2	25008.6	13847.4	92584.4	86761.6	19517.5	70091.3	23124.5	30607.1
5-Deoxy-5-(methylthio)adenosine	1174.58	224.89	1154.27	96.2816	350.834	1949.75	985.825	453.464	199.635	1282.68	531.647	200.388
3-Hydroxyanthranilic acid	168.143	31.9622	73.5771	42.06	288.096	113.494	66.1468	75.2121	33.9568	37.055	126.723	31.173
4-Hydroxybenzoic acid	497.773	144.412	64.7405	66.7586	133.504	283.8	138.45	86.036	197.981	83.0038	295.129	394.979
Vanillic acid	337.053	183.896	52.7629	29.289	119.218	251.08	69.8409	477.702	101.1	46.8194	52.7587	107.63
2-Deoxyguanosine 5-monophosphate	11666	6379.42	12402.9	10116.3	9223.55	6430.08	4475.08	5067.04	2964.82	7025.59	1779.14	3422.58
Adenosine 5-monophosphate	13469.8	7946.71	16845.1	11435.5	11002.1	7797.53	5317.25	6269.21	3252.04	7542.52	2968.85	4520.74
D-pantothenic acid	43169.1	10129.6	24245.3	21248	12332	12228.4	35222.9	31858.4	11803.6	30516.8	12191.1	16365
Adenosine 3-5-cyclic monophosphate	19928.3	3006.74	10278.3	8990.35	4610.9	2916.75	15115.4	14579.8	3860.87	10291.4	3806.61	5530.08
2-Deoxyadenosine 5-monophosphate	358.089	98.7584	312.609	176.874	55.1625	50.4911	192.361	289.605	102.752	193.669	62.849	76.9475
Riboflavin	5568.51	1433.87	3480.14	2609.6	1859.21	1941.73	4497.6	5319.61	1905.51	3230.12	2526.22	2008.84
2-Ketobutyrate	22207.8	34798.5	7154.82	25593.9	40479.7	16715.2	21398.1	23240.8	34059.5	11670.2	33019.6	13907.9
Malonic acid	38344.4	36005.6	29116.9	21441.7	19108.5	26920.7	10689.8	19088.8	10610.3	43731.3	30962.9	26799.9
Maleic acid	2147.68	1517.33	2427.19	2836.47	2760.49	1802.91	2979.91	2209.56	2168.47	3071.26	1955.07	1640.71
Succinic acid	500806	244018	393493	297810	223863	248154	496192	495145	245171	680095	286892	379486
Itaconic acid	660.688	5255.6	4714.6	1167.94	966.975	422.263	996.052	651.815	731.733	1344.08	1395.92	569.836
N-Carbamoyl-DL-aspartic acid	2343.1	880.989	1189.34	986.142	629.289	671.813	1418.14	1175.04	774.67	1050.71	359.286	470.893
L-Gluthathione (oxidized)	539.53	3405.64	1890.95	675.448	1346.65	2018	76.7935	669.19	1214.87	2170.51	1133.91	2043.1
N-Carbamyl-L-glutamic acid	467.634	68.7056	201.169	82.6334	24.9579	110.957	475.849	201.827	81.2999	255.594	70.9134	171.959
4-Methyl-2-oxovaleric acid	3912.6	7683.28	5853.82	1594.82	10429	6072.62	1539.09	2031.91	1722.2	7426.48	4086.37	6655.62
L-Malic acid	653624	540048	743110	457634	460139	449176	507791	699644	426390	813308	401050	588180
N-acetylaspartate	1775.84	2059.67	338.647	122.733	1114.44	854.597	280.917	611.494	665.551	477.169	412.712	2147.21
L-Hydroxyglutaric acid	32741.2	35186.9	48478.3	26206.7	28754.2	32470.5	32663.1	43681.4	28901.6	64261.7	28949.5	42372
2-2-Dimethyl Succinate	11799.8	5855.8	9544.03	7054.42	6612.04	54769.5	198146	349478	6878.85	398570	163701	235521
N-Acetylglutamic acid	114.642	1564.88	2116.86	828.285	1118.57	1783.18	103.982	2992.41	2224.21	2320.99	1836.75	2538.56
Uridine 5′-diphosphogalactose	5978.22	17651.9	14208	4305.63	7945.52	9863.47	3382.84	5664.98	5599.69	9454.72	5899.49	8118.48
Uridine 5-diphosphoglucose	5978.22	17651.9	14208	4305.63	7945.52	9863.47	3382.84	5664.98	5599.69	9454.72	5899.49	8118.48
UDP-GlcNAc	2733.95	6127.17	4672.25	2344.3	4416.99	5917.26	1955.32	2659.75	3685.33	4914.89	3154.87	3965.13
3-Methylglutaric acid	162954	57213.2	184456	94586.3	88374.2	63126.3	213963	353634	103729	412691	160331	250399
alpha-Ketoglutaric acid	683979	211954	735778	336697	324542	236113	887366	1.44125e+06	434026	1.64187e+06	661071	1.00204e+06
2,3-DHB	141.794	110.016	122.671	82.1198	148.941	198.728	73.4892	77.99	492.545	73.5135	111.938	211.895
trans-Aconitic acid	101094	141422	104076	110013	82436	107842	106979	109353	138199	142563	141210	141048
Ketovaleric acid	18575.8	12626.1	19316.1	8525.39	10455.1	19600.1	24429.3	34130.4	15355	35272.6	14605.1	21887.5
4-Hydroxyphenyl-pyruvic acid	229.974	269.297	322.529	299.674	202.66	404.012	478.848	702.025	456.389	1000.64	339.359	945.529
Mevalonic acid 5-phosphate	25351.3	29871	29214	30327.9	28895.7	28317.7	26152.2	31707.4	28512	26253.8	26057	31857.8
2-Phosphoglyceric acid	1309.59	7947.92	2862.63	1027.42	1442.92	3733.3	2220.96	3547.68	5543.77	7330.36	3754.92	6219.98
Uridine 5-diphosphate	82.5327	348.101	315.757	103.483	130.204	257.618	25.8088	101.001	527.143	310.496	119.455	301.593
Adipic acid	183324	62098.7	185217	93444.2	88408.8	62082.1	228350	371336	113225	418827	164482	255471
D-Ribulose 1,5-biphosphate	887.476	426.869	594.516	767.962	388	610.613	813.26	689.202	1051.15	879.621	594.011	750.361
D-Fructose 1,6-biphosphate	940.414	915.235	875.543	524.077	487.272	908.932	968.147	929.991	578.558	520.621	225.756	555.731
cis-Aconitic acid	318521	264267	218430	329898	318309	258555	294675	267584	227435	262702	254568	226124
Citric acid	652432	1.65416e+06	1.24928e+06	513295	855641	1.25284e+06	542261	747013	980951	971425	647259	960573
DL-Isocitric acid	675958	1.69469e+06	1.26543e+06	526606	889223	1.27138e+06	553983	753757	980169	996224	651239	970286
Isopentyl acetate	17717.6	41133.9	32050.2	13184.4	21967.6	32458.9	13409.2	19939.4	24658.9	20006.2	17088.5	24569
Homocitrate	1320.13	897.911	1199.93	931.934	1113.14	1100.02	1180.13	1347.21	738.04	1736.33	793.202	900.149
4-Pyridoxic acid	54.5087	65.2765	22.6258	65.5581	130.214	58.5791	110.976	14.8874	166.792	89.9758	129.862	34.4874
Phosphoenolpyruvic acid	2040.9	5336.07	3262.26	1052.4	1457.26	2945.52	1581.74	3306.43	3732.61	3922.09	2506.56	3908.3
Adenosine 5-diphosphate	1095.11	1605.87	2759.14	677.499	1689.32	1312.29	412.516	711.469	1297.76	1134.42	267.508	823.292
3-2-Hydroxyethylindole	217.586	195.106	107.595	87.0663	15.5648	117.206	112.361	141.371	26.6123	189.747	133.891	68.6182
2-Deoxyguanosine 5-diphosphate	6073.18	5049.48	8005.14	6652.05	10662.3	9388.58	8763.5	9455.34	6203.87	2099.8	5856.71	2399.14
2-Isopropylmalic acid	1593.16	1545.41	1622.47	2905.04	1471.44	2118.5	1676.82	1855.11	2014.5	1634.93	1772.67	1798.03
Quinolinate	577.36	715.26	943.061	321.296	602.215	313.797	377.341	432.254	667.788	692.64	456.013	507.311
Indoline-2-carboxylate	46.1737	26.909	338.64	85.9733	113.184	165.878	26.2559	38.8417	40.5602	105.801	133.379	277.819
N-acetylaspartylglutamate	61.621	206.646	158.871	202.26	203.566	138.126	74.5663	98.7807	594.265	219.617	48.1372	109.904
3-Indoleacetic acid	497.975	2721.48	385.575	956.766	1326.63	308.793	331.922	279.304	219.857	190.553	296.081	260.927
Salicylic acid	6811.15	6228.09	6732.8	6178.28	5913.93	5987.58	6103.69	6600.2	6458.28	6452.61	6350.11	6517.32
Uridine 5-triphosphate	13.4346	2354.49	699.068	22.9202	305.407	1246.57	152.515	296.962	819.688	613.83	442.365	668.51
Phenylpyruvic acid	2886.59	2590.55	4041.7	1004.78	2119.6	3742.26	4134.75	8294.51	2991.65	7728.5	4619.19	5951.28
Inosine 5-triphosphate	8.27135	671.034	9.11945	13.9954	20.7768	259.801	7.22122	32.8313	284.634	81.7951	150.934	27.045
Deoxyguanosine 5-triphosphate	174.304	3430.88	1082.16	51.7291	406.037	1659.08	211.35	370.068	1391.77	513.348	522.429	948.105
Adenosine 5-triphosphate	214.569	5350.11	1359.53	145.587	685.353	2286.81	422.533	576.637	1894.89	835.815	1024.01	1307.18
Taurocholic acid	5.24313	16.9579	12.1071	19.3787	3.60577	5.396	6.01423	218.29	4.06554	5.84068	3.38942	3.88398

## Sheet: Table 5
Supplementary Table 5. Intracellular metabolites collected from acinar-to-ductal metaplasia cultures. Low abundance areas below the background threshold were filtered out and values were median centered. Supplementary data relevant to Figure 1c, 1e, 1h, 1k; Extended Data Figure 2b; Extended Data Figure 4d, 4e, 4h
	Vehicle			Day 1			Day 2			Day 3
Metabolite	KC1	KC2	KC3	KC1	KC2	KC3	KC1	KC2	KC3	KC1	KC2	KC3
L-Arginine	1.22903	0.873834	1	1.02364	0.883683	0.819952	1.15895	0.968558	0.648353	0.906709	0.734281	0.724321
L-Histidine	1	0.980066	1.07479	0.986425	0.971212	0.963794	0.999534	1.07022	0.889903	0.874764	0.892449	0.872912
Thiamine	1.60991	0.320473	1	0.923759	0.499288	0.475848	1.22615	1.20444	0.43417	0.98568	0.408496	0.539864
L-Citrulline	1	8.10634	0.476509	0.456214	0.55879	0.185258	0.67956	0.799526	0.136442	0.994695	0.275657	0.0741256
L-Serine	0.47327	1.25354	1	0.574478	0.841975	1.20589	0.765575	1.0795	1.11155	1.44798	1.07839	1.36341
L-asparagine	0.545166	1.2874	1	0.638154	0.975809	1.61425	0.785994	1.32699	1.19495	1.45143	1.18859	1.57388
Cellobiose	0.880787	1.30953	1	0.846766	1.15031	1.02379	0.94275	0.839725	1.06526	1.07506	0.728114	0.808293
L-Cystathionine	0.47945	3.39825	1	0.49349	1.47918	2.49217	0.452445	0.764765	1.488	0.485128	1.43124	1.0636
L-Cystine	1	0.842856	1.03511	1.44805	1.31453	1.13732	1.29269	1.20639	1.25883	0.919311	1.38677	1.29254
L-Glutamine	1.31737	0.641253	1	0.994362	0.695527	0.7234	1.07003	0.957076	0.606547	0.815583	0.499125	0.677164
Taurine	1.00113	1	0.814596	0.373125	0.672768	0.924573	0.598754	0.968106	0.999718	2.01775	1.31101	2.18776
L-Threonine	1.33128	0.725825	1	0.978717	0.726267	0.672077	1.07175	0.954585	0.667032	1.19373	0.583681	0.842295
myo-Inositol	1.19189	0.803599	1	1.02966	0.939067	0.933051	1.1629	1.07883	0.890636	1.30277	0.934596	1.11306
Creatine	0.474613	1.64002	1	0.63717	1.34332	1.30584	0.333566	0.544125	0.847897	0.766738	0.633751	0.819307
Melibiose	1.23792	0.553903	1	0.490506	0.350799	0.456927	1.55781	0.779328	0.700967	1.26101	0.302713	1.26961
L-Arabinose	1.52493	0.822169	1	0.696033	0.815123	0.96382	1.83795	1.18231	0.819429	1.80395	0.792152	1.09778
D-Mannose	1.2444	0.81638	1	1.05488	0.927055	0.92321	1.23751	1.13153	0.910748	1.35366	0.937428	1.15262
L-Proline	1.21327	0.869524	1	0.690207	0.693506	0.805318	0.867569	0.717846	0.736822	1.22168	0.755079	1.12043
D-Maltose	0.605571	1.33639	1	0.740659	1.07332	1.08198	0.744814	0.954578	1.15713	0.819363	0.702654	0.850294
2-Deoxy-D-ribose	1.07279	0.344792	1	0.933191	0.209575	0.405602	1.68454	0.556666	0.487016	0.370269	0.432507	0.33053
O-Phosphorylethanolamine	0.699799	1.1384	1	0.527913	0.505534	0.517984	0.737326	0.620325	0.596562	2.52195	0.530015	2.03513
Cytidine	1.5819	0.166845	1	0.360674	0.828441	0.577524	0.913528	1.21417	0.620179	5.16453	0.736266	2.80982
Uracil	1	0.445058	1.10604	0.619761	0.48416	0.516457	0.877613	1.6548	0.532696	1.64555	0.96605	1.22447
L-Methionine	1.40688	0.525908	1	0.860991	0.593435	0.605593	1.1855	1.12335	0.507684	0.978735	0.494019	0.577155
L-Sorbose	1.18793	0.810378	1	1.03683	0.905665	0.930844	1.1652	1.10594	0.884807	1.32966	0.957859	1.14708
2-Deoxycytidine	5.61559	0.540733	1	2.24545	2.8204	0.39499	0.463589	2.39097	1.63615	2.17045	4.21212	1.12221
Pyridoxine	1.82576	0.408535	1	0.849413	0.410749	0.433645	1.31318	1.2485	0.418418	1.41353	0.358418	0.684787
Guanine	1.97657	0.330457	1	0.194199	0.448293	1.28695	0.42139	0.357093	0.921912	1.91281	0.659604	0.896186
Hypoxanthine	1.66574	0.108387	1	0.838371	0.497049	0.514781	1.41371	1.20913	0.460306	1.37795	0.485414	0.704561
Pyridoxal hydrochloride	2.54085	1	0.676114	0.34251	0.616921	1.36	1.42001	1.02803	0.567735	1.57726	0.303559	1.13421
L-Leucine	1.55696	0.548725	1	0.506056	0.581965	0.526404	1.21253	1.05187	0.57341	0.942363	0.422592	0.695696
L-Tyrosine	1.52957	0.734372	1	0.862265	0.585839	0.671154	1.23444	1.32267	0.57031	0.991563	0.531084	0.575957
Xanthine	1.09062	0.600772	1	0.550642	0.477407	0.71478	1.23433	1.91358	0.696607	2.131	0.836872	1.44087
L-Isoleucine	1.74941	0.600185	1	1.05621	0.609833	0.729136	1.50622	1.21411	0.609206	1.12779	0.536511	0.685478
Uridine	1.6421	0.91063	1	0.825999	0.552377	1.24569	1.68833	2.3599	0.643876	3.41668	0.76353	2.33607
Adenine	1	1.62047	0.647436	2.55213	0.269843	1.34216	1.22717	0.923832	0.704507	3.7714	0.0732061	1.25187
Inosine	1	2.60836	0.707032	1.05202	1.25748	1.47742	2.09154	1.02158	0.433502	1.90304	0.502244	0.761126
DL-2-Aminoadipic acid	1	0.935264	1.22039	0.751234	0.756335	1.2117	1.19837	1.82857	0.666737	1.70636	0.727306	1.00149
L-Glutamic acid	1.29033	0.63081	1	0.972787	0.728549	0.805971	1.22587	1.11115	0.759097	1.37566	0.700419	0.953007
Argininosuccinic acid	0.89604	1	1.3155	0.763084	0.962675	0.607676	0.586441	0.800514	0.698465	0.578807	0.16291	0.537295
L-Kynurenine	2.01478	0.485936	1	0.238679	0.663222	0.424616	0.194401	0.476676	0.760064	0.757956	0.397467	0.372597
L-Aspartic Acid	1.31715	0.624021	1	0.966222	0.688434	0.747634	0.985545	0.756168	0.520554	0.478807	0.199281	0.26948
4-Hydroxy-L-glutamic acid	3.69781	0.55073	1	1.06565	0.649974	1.72045	5.08095	4.29483	1.02219	4.63375	1.87057	2.27253
Glucoheptonic acid	1.31091	0.264949	1	0.830899	0.0413255	0.432149	1.92542	0.661655	0.617517	0.674586	0.631115	0.363571
D-Gluconic acid	1.77399	0.366205	1	0.868407	0.493319	0.496203	1.50905	1.36081	0.521831	1.37965	0.558475	0.762891
Galactonic acid	1.74905	0.374861	1	0.858852	0.475286	0.492996	1.47555	1.35021	0.509528	1.35718	0.534943	0.761437
Glyceric acid	1.71204	0.375964	1	0.86022	0.502209	0.551077	1.40759	1.26874	0.485565	1.28162	0.514117	0.667742
O-Succinyl-L-homoserine	0.76154	1	4.1418	0.772287	0.91127	8.35547	0.570913	0.834243	0.668773	0.99851	6.2185	1.01741
Oxamic acid	2.07266	1	0.274975	0.557558	0.443987	0.589872	1.01839	1.20773	1.35793	1.97753	4.4464	1.48404
N-formylkynurenine	2.10661	0.504586	1	0.850177	0.540555	0.64953	0.979818	0.634723	0.440205	0.369174	0.272426	0.271089
L-Dihydroorotic acid	1.43432	1	0.7721	1.59873	2.06309	1.55602	0.809068	0.620649	0.444086	0.39556	1.04161	2.37193
3-Dehydroshikimic acid	1.12548	0.290998	1	0.740716	0.570991	0.411098	0.810589	0.977457	0.693634	0.908237	0.474897	0.526672
Lactic acid	1	0.926737	1.66343	1.11844	1.24665	1.40762	1.74477	1.97041	1.95017	2.45144	2.69583	3.06078
Chorismic acid	1	0.620493	1.80893	0.510263	0.94375	0.754981	0.319358	0.211691	0.703811	0.708284	0.654106	2.69924
o-Phospho-L-Serine	1.70301	0.411397	1	0.881329	0.502288	0.557847	1.28805	1.18076	0.482787	1.16922	0.443806	0.558175
alpha-D(+)Mannose 1-phosphate	1.17308	0.293221	1	0.598244	0.556608	0.203874	1.12161	1.85761	0.450858	1.47233	0.785717	0.859354
D-Glucose 6-phosphate	1.14339	0.234282	1	0.707984	0.553095	0.21707	1.19274	1.77401	0.46493	1.36635	0.73064	0.884231
Arabinose-5-phosphate	1.03338	0.511534	1	0.611307	0.583905	0.622114	0.764719	0.982174	0.617265	1.18615	0.608638	0.808007
D-Ribose 5-phosphate	1	0.526157	1.01158	0.614113	0.576789	0.581011	0.780615	0.893227	0.584794	1.12605	0.55194	0.789958
L-Tryptophan	1.20919	0.654984	1	0.870799	0.686896	0.691632	1.09061	1.03111	0.59269	1.0321	0.541843	0.671746
D-Sedoheptulose-7-phosphate	1.01382	0.465564	1	0.641145	0.653653	0.538271	1.64282	2.08469	0.647966	2.58581	1.04561	1.17071
D-Fructose 6-phosphate	1.00341	0.352366	1	0.448412	0.558122	0.333731	1.06633	1.98977	1.09128	1.88811	1.09559	1.21719
Glutathone red	1	248.969	0.689821	0.554421	36.8828	53.007	1.41239	0.0895695	29.3302	0.833834	18.4523	0.715261
Nicotinic acid mononucleotide	1.49259	1	0.572128	1.03639	0.598445	0.882773	0.935777	0.451907	1.0406	0.298228	0.976033	0.928333
Xanthosine	1	0.357685	1.00582	0.554817	0.556082	0.406315	0.597736	1.34751	0.511477	1.31873	0.526929	0.777509
G3P	1.17229	0.717729	1	0.639844	0.572796	0.577405	1.0265	1.3225	0.360293	1.3948	0.587098	0.59686
D-Xylulose-5-phosphate	2.13277	0.396906	1	0.8936	0.639404	0.510908	1.48919	1.70954	0.691422	2.40738	0.66649	1.29969
alpha-D-Glucose-1-phosphate	1	0.868529	1.29425	0.53546	0.722405	0.84834	1.37846	2.01476	0.964512	1.94264	1.13127	1.44977
N-Acetyl-alpha-D-glucosamine 1-phosphate	1.05481	0.93246	1	0.672036	0.645873	1.07519	1.34171	1.59738	0.855697	2.24232	0.957898	1.355
N-Acetyl-D-glucosamine 6-phosphate	0.7943	1.02372	1	0.67401	0.332771	0.97337	1.00581	1.07363	0.693599	1.95367	0.830199	1.10729
D-erythro-Dihydrosphingosine	1.18279	1	0.0788523	0.865693	1.22117	1.25868	1.78452	1.88901	1.12004	3.03646	1.26898	1.57815
Acetoacetate Neg	1	0.635109	1.7557	1.04078	0.916693	1.40704	1.34104	1.01846	0.870921	1.24515	0.681429	1.10473
6-Hydroxynicotinic acid	1.89942	0.968213	1	1.00176	0.855762	1.65089	2.34047	2.73745	0.880049	2.58639	1.27268	0.741157
Orotic acid	1.27304	0.332261	1	0.594882	0.511496	0.288476	0.948268	1.39822	0.498672	1.61041	0.851399	0.736856
4-Quinolinol	2.03977	0.307309	1	0.607851	0.38462	0.75895	1.17801	0.922447	0.359833	1.04677	0.52949	0.550878
beta-Nicotinamide adenine dinucleotide	0.44949	1.20319	1	0.400446	0.677477	0.837608	0.307233	0.432265	0.532992	0.800159	0.433951	0.561062
Pyruvic acid	0.802482	1	1.67864	0.604826	0.940118	1.21285	1.59236	3.18447	1.66014	3.36999	2.18009	2.94135
2-Methyl-1-butanol	0.781107	1	1.74815	0.609698	0.980873	1.27265	1.65722	3.31361	1.78529	3.52818	2.21331	3.02957
Cytidine-5-monophosphate	1.22929	0.333027	1	0.558457	0.490767	0.288969	1.08643	1.43145	0.340051	1.32718	0.546483	0.704837
2-Deoxycytidine 5-monophosphate	2.93692	0.798127	1	0.316192	2.39307	2.16028	0.453493	0.700108	3.34942	0.836002	1.02182	0.989677
Dihydroxyacetone phosphate	1.29616	0.606038	1	0.682549	0.652814	0.421835	1.15854	1.79246	0.678823	1.87555	0.796374	1.40295
Uridine 5-monophosphate	1	0.375399	1.00916	0.541708	0.553117	0.378605	0.666821	0.751874	0.244759	0.953335	0.34402	0.444829
Inosine 5-monophosphate	1.10065	0.92652	1	0.641056	0.680604	0.748586	0.473675	0.678383	0.269444	0.638741	0.279777	0.338448
Guanosine 3,5-cyclic monophosphate	2.13796	0.233838	1	0.807432	0.445174	0.246496	1.64808	1.54443	0.347429	1.24769	0.411635	0.544833
5-Deoxy-5-(methylthio)adenosine	1.0176	0.194834	1	0.0834137	0.303946	1.68917	0.854071	0.392859	0.172954	1.11125	0.460593	0.173606
3-Hydroxyanthranilic acid	2.28526	0.434404	1	0.571645	3.91556	1.54252	0.899013	1.02222	0.461513	0.503622	1.72232	0.423678
4-Hydroxybenzoic acid	3.4469	1	0.448306	0.46228	0.924467	1.96522	0.95872	0.595769	1.37095	0.574772	2.04367	2.73509
Vanillic acid	1.83285	1	0.286917	0.15927	0.648291	1.36534	0.379785	2.59768	0.549767	0.254597	0.286894	0.585279
2-Deoxyguanosine 5-monophosphate	1	0.546841	1.06317	0.867163	0.790639	0.551183	0.383602	0.434344	0.254143	0.60223	0.152507	0.293382
Adenosine 5-monophosphate	1	0.589967	1.25059	0.848976	0.816802	0.578892	0.394754	0.465429	0.241432	0.55996	0.220408	0.335621
D-pantothenic acid	1.78051	0.417796	1	0.876374	0.508635	0.504361	1.45277	1.314	0.486839	1.25867	0.502821	0.674974
Adenosine 3-5-cyclic monophosphate	1.93886	0.292532	1	0.874689	0.448604	0.283776	1.4706	1.4185	0.375632	1.00127	0.370353	0.538032
2-Deoxyadenosine 5-monophosphate	1.14549	0.315917	1	0.565798	0.176458	0.161515	0.615339	0.926414	0.328691	0.619523	0.201046	0.246146
Riboflavin	1.60008	0.412017	1	0.749857	0.534234	0.557945	1.29236	1.52856	0.547539	0.928159	0.725897	0.577231
2-Ketobutyrate	1	1.56695	0.322176	1.15247	1.82277	0.752671	0.963541	1.04652	1.53367	0.525501	1.48685	0.626262
Malonic acid	1.06496	1	0.808676	0.595512	0.530709	0.747681	0.296892	0.530161	0.294684	1.21457	0.859947	0.744325
Maleic acid	1	0.706496	1.13015	1.32071	1.28534	0.83947	1.3875	1.02881	1.00968	1.43004	0.910317	0.763945
Succinic acid	1.27272	0.620134	1	0.756837	0.568912	0.630645	1.26099	1.25833	0.623064	1.72835	0.72909	0.964404
Itaconic acid	0.140137	1.11475	1	0.247728	0.205102	0.089565	0.21127	0.138255	0.155206	0.285088	0.296083	0.120866
N-Carbamoyl-DL-aspartic acid	1.97008	0.74074	1	0.829152	0.529109	0.564863	1.19238	0.987975	0.651346	0.883445	0.302089	0.395929
L-Gluthathione (oxidized)	0.285322	1.80102	1	0.357201	0.712155	1.06719	0.0406111	0.353891	0.642466	1.14784	0.599651	1.08046
N-Carbamyl-L-glutamic acid	2.32458	0.341531	1	0.410765	0.124064	0.55156	2.36542	1.00327	0.404137	1.27054	0.352506	0.854795
4-Methyl-2-oxovaleric acid	0.668384	1.31252	1	0.272442	1.78157	1.03738	0.26292	0.347109	0.294201	1.26866	0.698069	1.13697
L-Malic acid	1	0.826237	1.13691	0.700148	0.703981	0.687209	0.776885	1.07041	0.652347	1.2443	0.613578	0.899875
N-acetylaspartate	1	1.15983	0.190697	0.0691126	0.627558	0.481236	0.158188	0.344341	0.374781	0.268701	0.232404	1.20912
L-Hydroxyglutaric acid	0.930493	1	1.37774	0.744787	0.817186	0.922803	0.928276	1.24141	0.821375	1.8263	0.822736	1.2042
2-2-Dimethyl Succinate	1.23635	0.613556	1	0.739144	0.692794	5.73861	20.7613	36.6174	0.720749	41.7611	17.1522	24.6773
N-Acetylglutamic acid	0.0732592	1	1.35273	0.529294	0.714794	1.1395	0.0664469	1.91222	1.42132	1.48317	1.17373	1.6222
Uridine 5′-diphosphogalactose	0.420764	1.24239	1	0.303042	0.559228	0.694219	0.238094	0.398717	0.394122	0.66545	0.415223	0.571401
Uridine 5-diphosphoglucose	0.420764	1.24239	1	0.303042	0.559228	0.694219	0.238094	0.398717	0.394122	0.66545	0.415223	0.571401
UDP-GlcNAc	0.585145	1.3114	1	0.501748	0.945366	1.26647	0.418495	0.569266	0.78877	1.05193	0.675235	0.848655
3-Methylglutaric acid	1	0.3511	1.13195	0.580447	0.542325	0.387387	1.31303	2.17014	0.636555	2.53256	0.9839	1.53662
alpha-Ketoglutaric acid	1	0.309883	1.07573	0.492262	0.474491	0.345205	1.29736	2.10716	0.634561	2.40047	0.966507	1.46501
2,3-DHB	1.15589	0.89684	1	0.669431	1.21415	1.62	0.599075	0.635765	4.01517	0.599274	0.912503	1.72734
trans-Aconitic acid	0.971356	1.35884	1	1.05705	0.792079	1.03619	1.0279	1.05071	1.32787	1.36981	1.35681	1.35525
Ketovaleric acid	1	0.679706	1.03985	0.458951	0.562834	1.05514	1.31511	1.83736	0.826609	1.89885	0.786239	1.17828
4-Hydroxyphenyl-pyruvic acid	0.853979	1	1.19767	1.1128	0.752553	1.50024	1.77814	2.60688	1.69474	3.71573	1.26017	3.51109
Mevalonic acid 5-phosphate	0.867782	1.02249	1	1.03813	0.989105	0.969322	0.895196	1.08535	0.975973	0.898673	0.891935	1.0905
2-Phosphoglyceric acid	0.457479	2.77644	1	0.35891	0.504056	1.30415	0.775847	1.23931	1.9366	2.56071	1.3117	2.17282
Uridine 5-diphosphate	0.26138	1.10243	1	0.327728	0.412354	0.815874	0.0817362	0.319871	1.66946	0.98334	0.378314	0.955143
Adipic acid	1	0.338738	1.01033	0.509722	0.482255	0.338647	1.24561	2.02558	0.617623	2.28463	0.897222	1.39355
D-Ribulose 1,5-biphosphate	1.49277	0.718011	1	1.29174	0.652632	1.02708	1.36794	1.15927	1.76807	1.47956	0.99915	1.26214
D-Fructose 1,6-biphosphate	1.02751	1	0.956633	0.572615	0.532402	0.993113	1.05781	1.01612	0.632142	0.568838	0.246665	0.607201
cis-Aconitic acid	1.2053	1	0.826551	1.24835	1.2045	0.978389	1.11507	1.01255	0.860629	0.994081	0.963302	0.855666
Citric acid	0.522245	1.32409	1	0.410872	0.684906	1.00285	0.434058	0.597954	0.785211	0.777586	0.518105	0.7689
DL-Isocitric acid	0.534174	1.33922	1	0.416149	0.702706	1.00471	0.437784	0.595654	0.774576	0.787263	0.51464	0.766765
Isopentyl acetate	0.552809	1.28342	1	0.411366	0.685413	1.01275	0.418383	0.622131	0.769382	0.624215	0.533178	0.766579
Homocitrate	1.10018	0.748305	1	0.77666	0.92767	0.916738	0.983503	1.12274	0.615071	1.44703	0.661042	0.75017
4-Pyridoxic acid	1	1.19754	0.415085	1.20271	2.38887	1.07467	2.03593	0.273119	3.05991	1.65067	2.3824	0.632695
Phosphoenolpyruvic acid	0.625609	1.6357	1	0.322597	0.446703	0.902908	0.484859	1.01354	1.14418	1.20226	0.768353	1.19804
Adenosine 5-diphosphate	0.681944	1	1.71816	0.421888	1.05196	0.817182	0.25688	0.443043	0.808134	0.706422	0.166582	0.512676
3-2-Hydroxyethylindole	1.11522	1	0.551468	0.446252	0.0797764	0.60073	0.575898	0.724585	0.136399	0.972534	0.686248	0.351698
2-Deoxyguanosine 5-diphosphate	1	0.83144	1.31811	1.09532	1.75564	1.54591	1.44298	1.5569	1.02152	0.34575	0.964357	0.395039
2-Isopropylmalic acid	1	0.97003	1.0184	1.82345	0.9236	1.32975	1.05251	1.16442	1.26447	1.02622	1.11268	1.12859
Quinolinate	0.807203	1	1.31849	0.449201	0.841952	0.438718	0.527558	0.604331	0.93363	0.968374	0.637549	0.709268
Indoline-2-carboxylate	1	0.582779	7.33404	1.86195	2.45126	3.59247	0.568632	0.841209	0.878425	2.29138	2.88864	6.01683
N-acetylaspartylglutamate	0.387867	1.30072	1	1.27311	1.28132	0.869424	0.469351	0.621766	3.74055	1.38236	0.302995	0.691783
3-Indoleacetic acid	1	5.46509	0.774286	1.92131	2.66405	0.620097	0.666544	0.560878	0.441503	0.382656	0.59457	0.523975
Salicylic acid	1.01164	0.925038	1	0.91764	0.878376	0.889315	0.906561	0.980306	0.959228	0.958385	0.94316	0.967996
Uridine 5-triphosphate	0.0192179	3.36804	1	0.0327867	0.436877	1.78318	0.218168	0.424796	1.17254	0.878068	0.632793	0.956286
Phenylpyruvic acid	1	0.897443	1.40017	0.348087	0.734292	1.29643	1.4324	2.87347	1.0364	2.67738	1.60022	2.0617
Inosine 5-triphosphate	0.907001	73.5828	1	1.53467	2.27829	28.4887	0.791849	3.60014	31.2117	8.9693	16.5507	2.96564
Deoxyguanosine 5-triphosphate	0.161071	3.17041	1	0.0478019	0.375211	1.53312	0.195304	0.341972	1.2861	0.474375	0.482766	0.876125
Adenosine 5-triphosphate	0.157826	3.93527	1	0.107086	0.50411	1.68206	0.310793	0.424144	1.39378	0.614782	0.753206	0.961497
Taurocholic acid	0.433064	1.40066	1	1.60061	0.297824	0.445691	0.496754	18.0299	0.335799	0.482419	0.279954	0.320803

## Sheet: Table 6
Supplementary Table 6. Intracellular metabolites collected from acinar-to-ductal metaplasia cultures. Log2 values from Table 5. Supplementary data relevant to Figure 1c, 1e, 1h, 1k; Extended Data Figure 2b; Extended Data Figure 4d, 4e, 4h
	Vehicle			Day 1			Day 2			Day 3
Metabolite	KC1	KC2	KC3	KC1	KC2	KC3	KC1	KC2	KC3	KC1	KC2	KC3
L-Arginine	0.297522	-0.194569	0	0.0337023	-0.178399	-0.286388	0.212822	-0.0460892	-0.625148	-0.141289	-0.445595	-0.465299
L-Histidine	0	-0.0290487	0.104056	-0.0197194	-0.0421422	-0.0532036	-0.000672668	0.0979053	-0.16828	-0.193034	-0.164158	-0.196091
Thiamine	0.686981	-1.64172	0	-0.114412	-1.00206	-1.07143	0.294133	0.268361	-1.20367	-0.0208089	-1.29161	-0.889333
L-Citrulline	0	3.01905	-1.06943	-1.13222	-0.839621	-2.43239	-0.557328	-0.322783	-2.87364	-0.00767458	-1.85905	-3.75389
L-Serine	-1.07927	0.326006	0	-0.799677	-0.248151	0.270099	-0.385384	0.110365	0.152579	0.53404	0.108873	0.447222
L-asparagine	-0.875232	0.364466	0	-0.648023	-0.0353291	0.690866	-0.34741	0.408162	0.256947	0.537475	0.249253	0.65433
Cellobiose	-0.183134	0.389053	0	-0.239964	0.202027	0.0339153	-0.0850522	-0.252011	0.0911994	0.104417	-0.457763	-0.307049
L-Cystathionine	-1.06055	1.76479	0	-1.01891	0.564794	1.3174	-1.14418	-0.386912	0.573378	-1.04356	0.517269	0.088956
L-Cystine	0	-0.246642	0.0497896	0.534115	0.394552	0.18564	0.37038	0.270694	0.332085	-0.121375	0.471732	0.370213
L-Glutamine	0.397664	-0.641035	0	-0.00815686	-0.523822	-0.467135	0.0976575	-0.0632941	-0.721308	-0.294096	-1.00253	-0.562423
Taurine	0.00162344	0	-0.295843	-1.42227	-0.57182	-0.113141	-0.739965	-0.0467626	-0.000407545	1.01275	0.390682	1.12945
L-Threonine	0.412814	-0.462306	0	-0.0310366	-0.461427	-0.573302	0.0999723	-0.0670541	-0.584172	0.255479	-0.776748	-0.247603
myo-Inositol	0.253257	-0.315453	0	0.0421717	-0.0907	-0.0999717	0.217731	0.109462	-0.167093	0.381581	-0.0975848	0.154538
Creatine	-1.07518	0.713711	0	-0.65025	0.425798	0.384979	-1.58396	-0.87799	-0.238038	-0.383194	-0.658012	-0.287525
Melibiose	0.307917	-0.852294	0	-1.02766	-1.51128	-1.12996	0.639521	-0.359697	-0.512581	0.334576	-1.72398	0.344382
L-Arabinose	0.608746	-0.282493	0	-0.522773	-0.29491	-0.0531651	0.878099	0.241605	-0.28731	0.851158	-0.336151	0.134591
D-Mannose	0.31545	-0.292688	0	0.0770811	-0.109273	-0.115269	0.307445	0.178275	-0.134876	0.436869	-0.0932208	0.204922
L-Proline	0.278901	-0.201703	0	-0.534899	-0.528019	-0.31237	-0.20495	-0.478254	-0.440613	0.28887	-0.405301	0.164052
D-Maltose	-0.723631	0.418339	0	-0.433118	0.102074	0.113669	-0.425047	-0.0670656	0.210551	-0.287425	-0.509114	-0.233966
2-Deoxy-D-ribose	0.101361	-1.5362	0	-0.0997558	-2.25446	-1.30186	0.752351	-0.845117	-1.03796	-1.43335	-1.20921	-1.59715
O-Phosphorylethanolamine	-0.514988	0.187011	0	-0.921627	-0.984119	-0.94902	-0.439625	-0.688904	-0.745257	1.33454	-0.915896	1.02512
Cytidine	0.661655	-2.58342	0	-1.47123	-0.271529	-0.792047	-0.13048	0.279968	-0.689244	2.36864	-0.441702	1.49048
Uracil	0	-1.16793	0.145406	-0.690216	-1.04645	-0.953278	-0.188343	0.726654	-0.908615	0.718572	-0.0498305	0.292153
L-Methionine	0.492498	-0.927117	0	-0.21593	-0.752839	-0.72358	0.245491	0.167803	-0.977998	-0.0310098	-1.01736	-0.792969
L-Sorbose	0.24845	-0.303333	0	0.0521784	-0.14295	-0.103388	0.220579	0.14527	-0.176565	0.411055	-0.0621145	0.197968
2-Deoxycytidine	2.48944	-0.887011	0	1.167	1.4959	-1.34011	-1.10908	1.2576	0.710307	1.118	2.07455	0.166339
Pyridoxine	0.868501	-1.29147	0	-0.235462	-1.28367	-1.20541	0.39307	0.320199	-1.25698	0.499302	-1.48028	-0.546274
Guanine	0.982997	-1.59746	0	-2.36439	-1.15748	0.363953	-1.24677	-1.48563	-0.117299	0.935695	-0.600328	-0.158129
Hypoxanthine	0.736165	-3.20574	0	-0.25434	-1.00854	-0.957968	0.499488	0.273972	-1.11933	0.462521	-1.04271	-0.505202
Pyridoxal hydrochloride	1.34531	0	-0.564661	-1.54578	-0.696842	0.443611	0.505906	0.0398831	-0.816711	0.657421	-1.71995	0.181689
L-Leucine	0.638729	-0.865845	0	-0.982632	-0.780996	-0.925756	0.278024	0.0729625	-0.80236	-0.0856459	-1.24266	-0.523471
L-Tyrosine	0.613127	-0.445417	0	-0.213797	-0.771424	-0.575285	0.303861	0.403455	-0.810181	-0.012223	-0.912988	-0.795967
Xanthine	0.125155	-0.73511	0	-0.860814	-1.06671	-0.484429	0.303725	0.936275	-0.521584	1.09153	-0.256921	0.526944
L-Isoleucine	0.806872	-0.73652	0	0.0788931	-0.713515	-0.45574	0.590929	0.2799	-0.714998	0.173498	-0.89832	-0.544818
Uridine	0.715543	-0.135063	0	-0.275787	-0.856274	0.316951	0.755601	1.23873	-0.635145	1.77259	-0.389243	1.22408
Adenine	0	0.69641	-0.62719	1.3517	-1.88981	0.424552	0.295335	-0.114297	-0.505315	1.9151	-3.77189	0.324088
Inosine	0	1.38314	-0.500153	0.0731597	0.33053	0.563079	1.06457	0.0308022	-1.20589	0.928306	-0.993541	-0.393792
DL-2-Aminoadipic acid	0	-0.0965545	0.287341	-0.412666	-0.402903	0.27703	0.261074	0.870718	-0.584811	0.770923	-0.459366	0.00214502
L-Glutamic acid	0.367735	-0.664722	0	-0.0398041	-0.456903	-0.311199	0.293801	0.152058	-0.397644	0.460125	-0.51371	-0.0694419
Argininosuccinic acid	-0.158365	0	0.39561	-0.390087	-0.054879	-0.718627	-0.769942	-0.321002	-0.517741	-0.788845	-2.61786	-0.896215
L-Kynurenine	1.01062	-1.04116	0	-2.06686	-0.592437	-1.23577	-2.36289	-1.06892	-0.395807	-0.399813	-1.33109	-1.42431
L-Aspartic Acid	0.397424	-0.680334	0	-0.0495735	-0.53861	-0.419597	-0.021007	-0.40322	-0.941881	-1.06248	-2.32713	-1.89175
4-Hydroxy-L-glutamic acid	1.88667	-0.860583	0	0.0917391	-0.621546	0.782782	2.3451	2.1026	0.0316569	2.21218	0.903477	1.1843
Glucoheptonic acid	0.390572	-1.91621	0	-0.267255	-4.59682	-1.2104	0.945174	-0.59585	-0.69545	-0.567926	-0.664026	-1.45969
D-Gluconic acid	0.827001	-1.44928	0	-0.203557	-1.01941	-1.011	0.593638	0.444467	-0.938346	0.464304	-0.840435	-0.390451
Galactonic acid	0.806574	-1.41557	0	-0.219519	-1.07313	-1.02035	0.56125	0.43318	-0.972767	0.44061	-0.902542	-0.393203
Glyceric acid	0.775717	-1.41133	0	-0.217222	-0.993641	-0.859675	0.493231	0.343396	-1.04227	0.357971	-0.959832	-0.582638
O-Succinyl-L-homoserine	-0.393008	0	2.05026	-0.372791	-0.134049	3.06272	-0.808658	-0.26146	-0.580412	-0.00215111	2.63657	0.0249081
Oxamic acid	1.05149	0	-1.86263	-0.842807	-1.17141	-0.761527	0.0262848	0.272304	0.441408	0.983699	2.15264	0.569526
N-formylkynurenine	1.07492	-0.986829	0	-0.234165	-0.887486	-0.622532	-0.0294148	-0.6558	-1.18375	-1.43763	-1.87606	-1.88316
L-Dihydroorotic acid	0.520371	0	-0.37314	0.676924	1.04481	0.637861	-0.305667	-0.688151	-1.17109	-1.33803	0.0588111	1.24606
3-Dehydroshikimic acid	0.170538	-1.78092	0	-0.433007	-0.808459	-1.28244	-0.302958	-0.0328944	-0.527754	-0.138859	-1.07431	-0.925024
Lactic acid	0	-0.109768	0.734162	0.161484	0.318053	0.493254	0.803034	0.978494	0.963598	1.29363	1.43073	1.6139
Chorismic acid	0	-0.688512	0.855135	-0.970688	-0.083523	-0.405488	-1.64675	-2.23997	-0.50674	-0.4976	-0.612403	1.43255
o-Phospho-L-Serine	0.768089	-1.2814	0	-0.182247	-0.993412	-0.842059	0.365185	0.239721	-1.05054	0.225549	-1.172	-0.841211
alpha-D(+)Mannose 1-phosphate	0.230299	-1.76994	0	-0.741193	-0.845267	-2.29425	0.16557	0.893444	-1.14925	0.558103	-0.347919	-0.218676
D-Glucose 6-phosphate	0.193318	-2.09368	0	-0.498212	-0.8544	-2.20376	0.254276	0.827014	-1.10492	0.450326	-0.452767	-0.177504
Arabinose-5-phosphate	0.0473754	-0.967097	0	-0.710031	-0.776194	-0.68475	-0.386998	-0.0259497	-0.696037	0.246282	-0.716345	-0.30756
D-Ribose 5-phosphate	0	-0.926434	0.0166151	-0.703423	-0.793885	-0.783363	-0.357317	-0.162902	-0.774001	0.171276	-0.857417	-0.340151
L-Tryptophan	0.274035	-0.610468	0	-0.199588	-0.541837	-0.531923	0.12513	0.0441925	-0.75465	0.0455786	-0.884054	-0.574013
D-Sedoheptulose-7-phosphate	0.019797	-1.10295	0	-0.641277	-0.613403	-0.893595	0.716171	1.05983	-0.626009	1.37061	0.0643505	0.227388
D-Fructose 6-phosphate	0.00491655	-1.50485	0	-1.1571	-0.841347	-1.58324	0.0926557	0.992605	0.126019	0.916946	0.131707	0.283549
Glutathone red	0	7.95982	-0.535706	-0.850946	5.20488	5.72811	0.498139	-3.48085	4.87431	-0.262167	4.20573	-0.483457
Nicotinic acid mononucleotide	0.577816	0	-0.805591	0.0515706	-0.74071	-0.179886	-0.095764	-1.1459	0.0574155	-1.74551	-0.0349985	-0.107285
Xanthosine	0	-1.48324	0.00836848	-0.849916	-0.84663	-1.29933	-0.742421	0.430298	-0.967258	0.399152	-0.924318	-0.363068
G3P	0.229334	-0.47849	0	-0.644208	-0.803906	-0.792344	0.0377272	0.403262	-1.47276	0.480055	-0.768328	-0.744536
D-Xylulose-5-phosphate	1.09273	-1.33313	0	-0.162298	-0.645201	-0.968864	0.574524	0.773612	-0.532362	1.26747	-0.585344	0.378164
alpha-D-Glucose-1-phosphate	0	-0.203354	0.372111	-0.90115	-0.46912	-0.237285	0.463052	1.01061	-0.0521295	0.95802	0.177946	0.535824
N-Acetyl-alpha-D-glucosamine 1-phosphate	0.0769851	-0.100887	0	-0.57339	-0.630677	0.104597	0.42407	0.675704	-0.224827	1.16499	-0.0620564	0.438289
N-Acetyl-D-glucosamine 6-phosphate	-0.332245	0.0338164	0	-0.569157	-1.5874	-0.0389405	0.00836254	0.102492	-0.527826	0.966185	-0.268472	0.147032
D-erythro-Dihydrosphingosine	0.242192	0	-3.6647	-0.208073	0.288267	0.331913	0.835533	0.917628	0.163555	1.60239	0.343673	0.658235
Acetoacetate Neg	0	-0.654924	0.812046	0.0576717	-0.125489	0.492662	0.423352	0.026395	-0.199387	0.31632	-0.553365	0.1437
6-Hydroxynicotinic acid	0.925558	-0.0466043	0	0.00254121	-0.224719	0.723241	1.2268	1.45284	-0.184344	1.37094	0.347869	-0.432149
Orotic acid	0.34828	-1.58961	0	-0.749325	-0.967206	-1.79348	-0.0766339	0.483588	-1.00384	0.687428	-0.232093	-0.440546
4-Quinolinol	1.02841	-1.70224	0	-0.718211	-1.37849	-0.397923	0.236351	-0.116461	-1.4746	0.0659471	-0.917324	-0.860196
beta-Nicotinamide adenine dinucleotide	-1.15364	0.266868	0	-1.32032	-0.561755	-0.255652	-1.7026	-1.21001	-0.907814	-0.321642	-1.20439	-0.833768
Pyruvic acid	-0.317459	0	0.747294	-0.725409	-0.0890856	0.278407	0.67117	1.67105	0.731308	1.75275	1.12439	1.55648
2-Methyl-1-butanol	-0.356407	0	0.805826	-0.713833	-0.0278623	0.347836	0.728766	1.72841	0.836157	1.81892	1.14621	1.59911
Cytidine-5-monophosphate	0.297823	-1.58629	0	-0.840482	-1.02689	-1.79101	0.119589	0.517479	-1.55618	0.40836	-0.871752	-0.504639
2-Deoxycytidine 5-monophosphate	1.5543	-0.32531	0	-1.66113	1.25886	1.11122	-1.14085	-0.51435	1.74391	-0.258422	0.0311371	-0.0149705
Dihydroxyacetone phosphate	0.374246	-0.72252	0	-0.550995	-0.615257	-1.24525	0.21231	0.841941	-0.558892	0.90731	-0.328481	0.488466
Uridine 5-monophosphate	0	-1.4135	0.0131547	-0.884412	-0.854344	-1.40124	-0.584629	-0.411437	-2.03057	-0.0689447	-1.53944	-1.16868
Inosine 5-monophosphate	0.138356	-0.110106	0	-0.641477	-0.555113	-0.41776	-1.07803	-0.559827	-1.89194	-0.646697	-1.83765	-1.56299
Guanosine 3,5-cyclic monophosphate	1.09624	-2.09642	0	-0.308587	-1.16756	-2.02036	0.720789	0.627076	-1.52521	0.319254	-1.28056	-0.876114
5-Deoxy-5-(methylthio)adenosine	0.0251674	-2.35968	0	-3.58357	-1.71811	0.756316	-0.227571	-1.34792	-2.53154	0.152182	-1.11843	-2.52611
3-Hydroxyanthranilic acid	1.19236	-1.20289	0	-0.806808	1.96922	0.625286	-0.153586	0.031708	-1.11556	-0.989588	0.78435	-1.23896
4-Hydroxybenzoic acid	1.7853	0	-1.15745	-1.11316	-0.113307	0.974688	-0.060819	-0.747175	0.455173	-0.798937	1.03116	1.45159
Vanillic acid	0.874087	0	-1.80129	-2.65046	-0.625286	0.449257	-1.39674	1.37722	-0.863107	-1.97371	-1.80141	-0.772804
2-Deoxyguanosine 5-monophosphate	0	-0.870807	0.0883719	-0.205625	-0.33891	-0.859396	-1.38232	-1.20309	-1.97629	-0.731613	-2.71305	-1.76915
Adenosine 5-monophosphate	0	-0.761294	0.322603	-0.236204	-0.291941	-0.788634	-1.34097	-1.10337	-2.05031	-0.836605	-2.18175	-1.57509
D-pantothenic acid	0.83229	-1.25913	0	-0.190381	-0.975299	-0.987472	0.538805	0.393967	-1.03848	0.331896	-0.991885	-0.567095
Adenosine 3-5-cyclic monophosphate	0.955209	-1.77333	0	-0.193158	-1.15649	-1.81717	0.556408	0.504361	-1.41261	0.00183437	-1.43303	-0.894235
2-Deoxyadenosine 5-monophosphate	0.19596	-1.66238	0	-0.82164	-2.5026	-2.63026	-0.700546	-0.110271	-1.6052	-0.69077	-2.3144	-2.02241
Riboflavin	0.678146	-1.27923	0	-0.415313	-0.904457	-0.841805	0.370011	0.612177	-0.868967	-0.107557	-0.462164	-0.792779
2-Ketobutyrate	0	0.647958	-1.63408	0.204731	0.86613	-0.409908	-0.0535821	0.0655949	0.616988	-0.928236	0.572255	-0.675163
Malonic acid	0.0907941	0	-0.306366	-0.747798	-0.914007	-0.419504	-1.75199	-0.915497	-1.76276	0.280445	-0.21768	-0.425995
Maleic acid	0	-0.501246	0.176511	0.401319	0.362145	-0.252449	0.472488	0.0409785	0.0138952	0.516053	-0.135558	-0.388459
Succinic acid	0.347916	-0.689347	0	-0.401946	-0.813722	-0.665101	0.334562	0.331513	-0.682547	0.789399	-0.455831	-0.0522902
Itaconic acid	-2.83509	0.156721	0	-2.01317	-2.28558	-3.48092	-2.24284	-2.8546	-2.68775	-1.81052	-1.75592	-3.04852
N-Carbamoyl-DL-aspartic acid	0.978258	-0.432962	0	-0.270291	-0.918363	-0.824026	0.253841	-0.0174529	-0.618504	-0.178787	-1.72695	-1.33669
L-Gluthathione (oxidized)	-1.80934	0.848814	0	-1.48519	-0.489738	0.0938169	-4.62198	-1.49862	-0.638309	0.198925	-0.737805	0.111646
N-Carbamyl-L-glutamic acid	1.21697	-1.54991	0	-1.28361	-3.01084	-0.85841	1.24209	0.00471105	-1.30709	0.345441	-1.50428	-0.226349
4-Methyl-2-oxovaleric acid	-0.58125	0.392345	0	-1.87598	0.833152	0.0529403	-1.9273	-1.52654	-1.76513	0.343301	-0.518558	0.185196
L-Malic acid	0	-0.275373	0.185115	-0.514267	-0.506392	-0.54118	-0.364228	0.09816	-0.616289	0.31534	-0.704681	-0.152204
N-acetylaspartate	0	0.213914	-2.39065	-3.85491	-0.672179	-1.05518	-2.66028	-1.53809	-1.41588	-1.89593	-2.10529	0.273961
L-Hydroxyglutaric acid	-0.103932	0	0.462302	-0.425101	-0.291264	-0.115906	-0.107375	0.311982	-0.283886	0.868921	-0.281498	0.268075
2-2-Dimethyl Succinate	0.30609	-0.704733	0	-0.436072	-0.529502	2.5207	4.37582	5.19446	-0.472431	5.38409	4.10032	4.62511
N-Acetylglutamic acid	-3.77085	0	0.435869	-0.917858	-0.4844	0.188398	-3.91165	0.935252	0.507233	0.568686	0.231097	0.697956
Uridine 5′-diphosphogalactose	-1.24892	0.313115	0	-1.72241	-0.838493	-0.526538	-2.0704	-1.32656	-1.34329	-0.587598	-1.26804	-0.807424
Uridine 5-diphosphoglucose	-1.24892	0.313115	0	-1.72241	-0.838493	-0.526538	-2.0704	-1.32656	-1.34329	-0.587598	-1.26804	-0.807424
UDP-GlcNAc	-0.773134	0.391103	0	-0.994964	-0.0810546	0.340811	-1.25672	-0.812826	-0.342324	0.0730411	-0.566537	-0.236749
3-Methylglutaric acid	0	-1.51005	0.17881	-0.784763	-0.88277	-1.36815	0.392895	1.11779	-0.651643	1.34059	-0.0234166	0.61976
alpha-Ketoglutaric acid	0	-1.6902	0.105318	-1.0225	-1.07555	-1.53447	0.375577	1.0753	-0.65617	1.26332	-0.0491476	0.550915
2,3-DHB	0.208998	-0.157077	0	-0.578993	0.279947	0.695998	-0.739191	-0.653434	2.00546	-0.738713	-0.132099	0.788552
trans-Aconitic acid	-0.0419284	0.442372	0	0.0800414	-0.336284	0.0512856	0.0396948	0.0713657	0.409119	0.453972	0.440215	0.438557
Ketovaleric acid	0	-0.557017	0.0563761	-1.12359	-0.829219	0.0774327	0.395184	0.877631	-0.274723	0.925122	-0.346959	0.236682
4-Hydroxyphenyl-pyruvic acid	-0.227727	0	0.26023	0.154195	-0.410136	0.585196	0.830368	1.38232	0.761063	1.89365	0.333613	1.81192
Mevalonic acid 5-phosphate	-0.204596	0.0320858	0	0.0539886	-0.0158048	-0.0449523	-0.159724	0.118163	-0.0350871	-0.154131	-0.164989	0.124988
2-Phosphoglyceric acid	-1.12822	1.47324	0	-1.47831	-0.988344	0.383114	-0.366156	0.309537	0.953529	1.35655	0.391443	1.11957
Uridine 5-diphosphate	-1.93578	0.140691	0	-1.60943	-1.27805	-0.293582	-3.61288	-1.64444	0.739379	-0.0242379	-1.40234	-0.066212
Adipic acid	0	-1.56176	0.0148257	-0.972216	-1.05213	-1.56215	0.316851	1.01833	-0.695201	1.19196	-0.156464	0.478767
D-Ribulose 1,5-biphosphate	0.577993	-0.477921	0	0.36932	-0.615659	0.038542	0.452001	0.213212	0.822178	0.565166	-0.00122712	0.335869
D-Fructose 1,6-biphosphate	0.0391536	0	-0.0639632	-0.804363	-0.909413	-0.00997012	0.0810842	0.0230752	-0.66168	-0.81391	-2.01938	-0.719755
cis-Aconitic acid	0.269396	0	-0.274824	0.320024	0.268435	-0.0315205	0.157131	0.0179986	-0.216537	-0.00856459	-0.0539404	-0.224881
Citric acid	-0.9372	0.404999	0	-1.28324	-0.546022	0.0041036	-1.20404	-0.741894	-0.348847	-0.362925	-0.948684	-0.379132
DL-Isocitric acid	-0.904619	0.421394	0	-1.26483	-0.509008	0.00677496	-1.19171	-0.747454	-0.368521	-0.345082	-0.958364	-0.383143
Isopentyl acetate	-0.855148	0.359993	0	-1.28151	-0.544955	0.0182809	-1.25711	-0.684709	-0.378227	-0.679886	-0.90731	-0.383494
Homocitrate	0.137736	-0.418302	0	-0.364646	-0.108316	-0.125419	-0.0239991	0.167028	-0.701176	0.533091	-0.597186	-0.41471
4-Pyridoxic acid	0	0.260075	-1.26852	0.266287	1.25633	0.103898	1.02568	-1.8724	1.61349	0.723049	1.25242	-0.660417
Phosphoenolpyruvic acid	-0.676667	0.709907	0	-1.63219	-1.16261	-0.147349	-1.04436	0.0194025	0.194314	0.265751	-0.380159	0.260672
Adenosine 5-diphosphate	-0.552275	0	0.780861	-1.24507	0.0730855	-0.291271	-1.96084	-1.17448	-0.307334	-0.501397	-2.5857	-0.96388
3-2-Hydroxyethylindole	0.157331	0	-0.858651	-1.16407	-3.64789	-0.735212	-0.796114	-0.464773	-2.87409	-0.0401789	-0.543198	-1.50759
2-Deoxyguanosine 5-diphosphate	0	-0.266316	0.398474	0.131347	0.811994	0.628455	0.529056	0.638678	0.0307167	-1.5322	-0.0523605	-1.33993
2-Isopropylmalic acid	0	-0.0438987	0.0262996	0.866667	-0.114661	0.411153	0.0738332	0.219612	0.338532	0.0373423	0.154037	0.174523
Quinolinate	-0.308997	0	0.398884	-1.15457	-0.248189	-1.18864	-0.922598	-0.726588	-0.0990779	-0.0463633	-0.649393	-0.495597
Indoline-2-carboxylate	0	-0.77898	2.87461	0.896817	1.29352	1.84498	-0.814432	-0.249463	-0.187008	1.19621	1.53039	2.589
N-acetylaspartylglutamate	-1.36636	0.379306	0	0.348355	0.357636	-0.201868	-1.09126	-0.685557	1.90325	0.467131	-1.72263	-0.531608
3-Indoleacetic acid	0	2.45025	-0.369062	0.942092	1.41362	-0.689435	-0.585229	-0.83424	-1.17951	-1.38588	-0.750082	-0.932429
Salicylic acid	0.0166926	-0.112415	0	-0.124	-0.18709	-0.169233	-0.141524	-0.0286957	-0.0600549	-0.0613233	-0.084425	-0.0469264
Uridine 5-triphosphate	-5.70141	1.75191	0	-4.93074	-1.1947	0.834456	-2.19649	-1.23516	0.229641	-0.187595	-0.660195	-0.0644856
Phenylpyruvic acid	0	-0.156107	0.485598	-1.52248	-0.445573	0.374545	0.518436	1.52279	0.0515772	1.42082	0.678274	1.04384
Inosine 5-triphosphate	-0.140824	6.2013	0	0.617932	1.18795	4.83232	-0.336703	1.84805	4.96402	3.165	4.04882	1.56834
Deoxyguanosine 5-triphosphate	-2.63423	1.66467	0	-4.38679	-1.41423	0.616474	-2.35621	-1.54805	0.363008	-1.0759	-1.0506	-0.190791
Adenosine 5-triphosphate	-2.6636	1.97646	0	-3.22315	-0.98819	0.750226	-1.68597	-1.23737	0.479007	-0.701853	-0.408884	-0.0566452
Taurocholic acid	-1.20735	0.486109	0	0.678622	-1.74747	-1.16589	-1.0094	4.17232	-1.57433	-1.05164	-1.83674	-1.64024

## Sheet: Table 7
Supplementary Table 7. Raw peak areas for extracellular metabolites collected from acinar-to-ductal metaplasia cultures and cell culture media (without cells). Low abundance areas below the background threshold were filtered out. Supplementary data relevant to Extended Data Figure 2d-f.
	Culture Media			Vehicle			Day 1			Day 2			Day 3
Metabolite	1	2	3	KC1	KC2	KC3	KC1	KC2	KC3	KC1	KC2	KC3	KC1	KC2	KC3
L-Arginine	11687.6	12038.3	12413.6	11856.7	8676.21	9561.73	8458.72	9636.46	8484.9	10303.3	9493.56	9414.2	9680.72	8943.41	8559.89
L-Histidine	44520.2	24868.8	24571.3	21994.8	18033.4	23320.7	19766.8	12387.9	17882.2	14270.4	16567.9	18973.3	16936.4	13612.7	16586.3
Thiamine	3942.94	4495.28	2993.94	4261.83	5155.73	10349.8	53.3715	5490.49	11351.8	5044.94	14222.3	10435.1	6520.44	7358.86	8677.42
L-Citrulline	87.7627	329.219	41.8226	189.786	83.3817	25.0354	84.5816	96.8154	127.761	129.745	140.62	111.619	65.7019	187.142	85.8662
L-Serine	27.6616	29.5998	15.7831	3253.77	4578.32	7417.44	1684	3804.28	9133.68	6885.48	7875.08	9675.02	6113.3	14075.5	10009.6
L-asparagine	1034.85	171.626	377.725	920.517	787.025	2237.32	584.683	758.737	2767.99	2237.25	2168.57	2230.43	2391.02	6090.94	2255.97
Cellobiose	12885.7	14144.4	8219.06	6468.84	11798.5	18198.6	606.641	391.861	8306.12	11158.9	14593.3	14527.1	449.32	13345.6	7304.41
L-Cystathionine	7.35149	15.3315	24.6563	55.3604	24.7426	24.1838	58.065	28.7822	23.2296	72.4088	46.8731	37.3271	83.7193	40.7064	151.011
L-Cystine	13193.3	12420.8	13015.5	9799.38	12530.1	15106.9	3745.43	7715.53	12075.2	11538.6	11448.1	15031.8	10991	12301	12741.1
L-Glutamine	61034.7	63596.9	54167.2	38133	39542.9	43864.4	12415.7	31564	54613.8	37826.9	37042.3	64095.3	24079.6	39077.3	29532.7
Taurine	13.6538	32.9916	28.2196	64.9051	265.549	273.513	63.8762	320.736	327.605	131.379	173.546	284.793	176.04	558.787	212.492
L-Threonine	192185	204399	222808	208052	195823	172335	77696.6	192743	193885	197647	207579	222173	182684	160017	209779
myo-Inositol	9.48765e+06	9.63835e+06	9.83549e+06	9.01903e+06	9.21611e+06	9.47065e+06	8.33593e+06	9.00361e+06	9.4451e+06	9.14182e+06	9.0955e+06	8.9067e+06	8.9378e+06	9.02572e+06	8.90866e+06
Creatine	4.46434	28.2986	15.9916	429.649	808.104	1940.26	765.407	1111.68	1537.4	1137.66	956.048	1615.89	1890.98	3130.44	4119.02
Melibiose	1495.89	1203.35	1894.14	1503.53	1863.27	1342.75	2972.87	1637.95	1764.48	2052.02	1436.77	1123.75	1789.28	1596.3	1344.46
L-Arabinose	22907.5	43463.9	42199	25623.6	40897.3	50808.1	39010.1	64232.9	33444.9	21928.6	34651.6	16810.7	16928	19258.3	14779
D-Mannose	1.01659e+06	1.44155e+06	1.03466e+06	1.00599e+06	1.01815e+06	1.01134e+06	989742	969001	1.40578e+06	998824	1.00586e+06	976661	948938	1.01238e+06	993132
L-Proline	2929.73	3827.4	4368.64	4587.81	3718.67	4129	3613.33	4600.41	4587.46	5642.71	3708.35	4686.52	4215.7	3520.52	4622.89
D-Maltose	7541.87	7559.16	8340.23	4135.43	9153.84	12118.3	651.661	8397.56	12754.1	6553.18	3444.9	10754.8	1383.13	3808.51	2027.51
2-Deoxy-D-ribose	5798.65	5308.37	1736.4	7512.35	7395.42	6986.51	3967.55	7360.19	2214.73	7137.4	7770.12	8567	10140.1	8049.6	12317.2
O-Phosphorylethanolamine	1	1	29.2481	526.301	1355.87	2250.61	1066.92	5309.03	1632.74	1173.22	3168.92	1372.01	2361.28	1710.4	3456.16
Cytidine	23.6629	11.6575	16.2357	7495	11050.6	10845.5	4560.9	10156.9	11046.8	9616.15	13214.8	12650.3	13875.9	15643.7	15813.4
Uracil	70.1429	108.399	27.4665	46964.6	81092.8	68529.9	36202.3	82689.1	68407.4	56635.1	116514	94007.7	129401	185073	166571
L-Methionine	1.07817e+06	1.11917e+06	1.02453e+06	1.01926e+06	1.11874e+06	1.11196e+06	562439	1.09075e+06	1.12349e+06	1.08172e+06	1.08868e+06	1.11666e+06	1.06544e+06	1.15279e+06	1.05596e+06
L-Sorbose	37965.1	140465	85901.5	185974	148890	154064	238405	154505	142996	158515	35180.1	122921	158734	123637	34241.6
2-Deoxycytidine	15696.2	3881.32	3892.75	9247.16	12468.9	15852.3	2049.76	15610.9	7050.64	19101.9	7749.98	11916.5	10565.1	16750.7	3555.11
Pyridoxine	641546	623656	593624	634052	658262	469978	844748	627558	522565	647562	534236	472532	625568	555456	502337
Guanine	311.384	145.214	774.752	312.89	420.795	935.324	333.814	677.407	909.635	284.193	258.002	395.595	65.0216	171.81	151.748
Hypoxanthine	2.62424e+06	2.66231e+06	2.53394e+06	2.52094e+06	2.74403e+06	2.47727e+06	1.78321e+06	2.73489e+06	2.58227e+06	2.6709e+06	2.58557e+06	2.53655e+06	2.73384e+06	2.76231e+06	2.62201e+06
Pyridoxal hydrochloride	26973	27111.6	24789.2	26720.4	29620.6	22001.6	38171.6	26542.7	25474.8	27372.4	28561.6	21029.7	29273.9	25100.1	26690.6
L-Leucine	12794.6	13527.4	12370.9	11804.3	10607.6	9816.28	8201.69	10181.4	9679.99	11589.7	10273	10065.1	10711.9	10799.4	9406.11
L-Tyrosine	486536	509915	470999	497945	491544	500112	225361	489854	503671	496870	487892	490327	492779	493934	472363
Xanthine	523.935	1174.5	1014.12	633344	906565	900547	172791	899539	921796	865966	1.28367e+06	1.08263e+06	1.47427e+06	1.5612e+06	1.61003e+06
L-Isoleucine	47887.8	46678	47370.5	45082	43632.2	40332.4	17414	43317.5	40331.7	42794.3	40731.4	39673.7	39600.7	39026.5	39915.7
Uridine	19.5303	31.8265	37.2106	45688.2	46000.9	113819	53788.1	49443.6	76950.7	55166.3	105385	117214	103966	127131	142381
Adenine	28.1082	12.7571	17.6067	803.258	1400.48	2027.58	1190.91	900.418	1072.95	853.14	1609.75	1688.87	1536.14	895.566	1564.43
Inosine	63.5933	1041.86	51.3888	57.0902	835.571	78.0265	104.876	90.9886	102.599	124.36	82.1262	80.2236	39.6554	46.7004	163.871
DL-2-Aminoadipic acid	22.9126	26.2518	94.0304	16352.2	56960.7	55994.8	46145.8	65621.2	73841.9	49024.9	76930.4	59059.6	89838.5	83868.1	46655.4
L-Glutamic acid	1.80535e+06	1.76311e+06	1.81975e+06	1.4077e+06	446649	1.92475e+06	1.36901e+06	1.67411e+06	1.7563e+06	1.65286e+06	1.3428e+06	2.07143e+06	1.79172e+06	1.98489e+06	2.01239e+06
Argininosuccinic acid	1353.83	1750.32	55.3875	185.467	263.271	144.602	238.211	363.55	242.957	378.076	422.082	229.445	214.485	349.807	521.594
L-Kynurenine	9.30548	10.6859	16.2743	13.4944	9.89878	10.4266	10.1946	8.47976	4.34758	9.73489	8.93736	65.0837	6.13726	8.66903	10.6334
L-Aspartic Acid	1.40103e+06	1.47797e+06	2.49922e+06	1.2678e+06	2.30584e+06	2.62795e+06	5.57528e+06	1.29143e+06	2.60805e+06	2.13938e+06	2.116e+06	2.43196e+06	1.50737e+06	1.55246e+06	1.54562e+06
4-Hydroxy-L-glutamic acid	3441.75	3678.11	3727.1	6171.29	6399.42	4663.24	3890.36	5548.7	4907.74	8479.21	8961.69	7235.36	9245.43	11898.5	11126.9
Glucoheptonic acid	1205.92	1022.26	1409.95	914.674	864.924	608.92	813.506	916.255	1780.21	1548.79	1376.29	753.458	1416.8	1145.49	1577.23
D-Gluconic acid	915890	923501	912426	1.08734e+06	1.02033e+06	939044	832833	1.01876e+06	988269	1.06368e+06	1.0808e+06	1.0333e+06	1.12166e+06	1.14986e+06	1.15962e+06
Galactonic acid	484114	485065	475954	556428	531503	484900	422791	530348	526336	557765	576003	539380	583937	604937	609929
Glyceric acid	559960	543253	544274	566093	578724	509095	450128	555545	538723	579181	538633	522568	586638	563052	547406
O-Succinyl-L-homoserine	99.3383	1749.25	116.673	1000.54	186.973	983.368	518.344	114.485	279.938	1503.49	904.435	92.1702	1110.11	878.921	1300.69
Oxamic acid	2070.33	1699.79	1742.4	894.43	566.226	29.8231	113.796	579.611	487.665	518.814	23.4636	423.287	221.053	255.673	28.9084
N-formylkynurenine	8188.47	5768.92	6699.22	168.421	2558	1949.06	2588.62	2193.13	2541.75	1091.51	1205.3	1298.59	673.794	442.008	538.253
L-Dihydroorotic acid	5281.53	313.704	5512.06	37.2024	298.704	103.389	154.315	125.553	63.6989	1079.38	29.7488	41.3318	23.2554	47.6993	406.698
3-Dehydroshikimic acid	11922.9	10411.9	10764.2	7411.31	7749.96	5557.5	9292.96	7000.52	7251.59	7178.1	6242.45	5194.86	6047.99	4744.46	5422.19
Lactic acid	3561.36	7514.44	10988.5	18690.1	37511.2	36698.9	36375.6	40378	38580.3	36280.2	58124.3	37891.8	96921.7	89563.3	102503
Chorismic acid	450.73	2993.87	1929.82	3187.29	406.425	417.036	3229.22	716.161	322.86	3402.35	736.175	181.346	526.975	3446.5	210.136
o-Phospho-L-Serine	7964.09	8218.27	8837.04	8215.66	7908.79	8503.78	4944.95	8158.48	8527.25	8125.44	7417.66	7752.84	7216.57	7731.91	7391.31
alpha-D(+)Mannose 1-phosphate	1175.79	856.969	64.933	12708.7	13263.1	4572.46	4872.45	13669.2	1670.52	16225.6	28354.3	12362	29273.6	25348.7	21906.5
D-Glucose 6-phosphate	83.4135	57.9775	862.863	13161.7	15084.6	403.826	5565.29	13270.3	1975.02	16698.7	27507.7	7291.35	21623.8	24669.2	20646.4
Arabinose-5-phosphate	21.0685	15.6836	16.3893	18906.3	26481	26447.2	14183.6	24617.4	19085.2	17822.1	29287.1	26913.3	21238.6	25765.3	27043.8
D-Ribose 5-phosphate	17.9085	17.0101	23.8028	17643.1	22504.8	28164.1	14862.9	25647	20691	18775.6	30171	26467.1	21266.7	25644.6	26503.9
L-Tryptophan	890114	927923	898313	813245	821325	967612	583778	743866	890932	768796	875673	911505	728307	813413	809511
D-Sedoheptulose-7-phosphate	12.1829	17.4173	3.14305	21502.5	23097	17662.9	14189.7	20632.2	6728.32	40656.6	55496.7	35739.2	60131.3	61869.4	51694.6
D-Fructose 6-phosphate	599.058	652.299	759.184	4580.68	23459.4	9237.97	8419.04	25197.2	4006.86	23459.6	45530.2	24383.7	28508.8	42411.4	39926.7
Glutathone red	61	219.513	82.2992	66.8378	42.285	158.5	97.7464	89.2534	125.607	61.2763	129.286	86.1836	53.6214	189.714	28.4728
Nicotinic acid mononucleotide	53.5511	158.934	215.93	2083.17	3527.72	336.532	1300.57	2389.91	875.934	2687.06	3853.48	2175.19	5270.64	5053.28	4227.98
Xanthosine	39.3619	66.4913	15.1956	14240.1	19026.8	10316.7	12089.1	17286.9	10289.9	14572.4	23772.8	15287.2	22355.1	25830.5	25912.3
G3P	3080.9	3275.98	2955.97	933700	991191	385568	497194	862250	212606	1.20861e+06	1.8454e+06	713304	1.73732e+06	1.84636e+06	1.34015e+06
D-Xylulose-5-phosphate	495.555	59.1557	399.519	19780.1	21743.3	8313.84	57154.5	20225.3	6217.64	18150.9	37377.7	18164.5	14225.3	41215.6	32331.1
alpha-D-Glucose-1-phosphate	66.5527	155.217	35.5315	1124.69	21621	1611.62	1159.34	4622.19	809.432	6518.27	11291.8	3602.13	9811.97	11942.1	12262.7
N-Acetyl-alpha-D-glucosamine 1-phosphate	17910.2	19705.5	15940.5	48154.2	53750.8	30425.5	39081.8	49912.5	22431.4	82818.5	103768	53604.9	149756	79837.6	92670.9
N-Acetyl-D-glucosamine 6-phosphate	18067.4	18048.3	15996.6	25764.2	28026.5	23951.7	9531.6	29736.7	19728.9	48956.7	37715.4	23342.7	50204.4	116165	42043.8
D-erythro-Dihydrosphingosine	47.5735	10.5962	24.3176	8234.84	4268	4115.69	998.039	3374.12	5440.51	13806.1	15924.9	10259.4	8444.33	19145.1	6934.81
Acetoacetate Neg	114.039	231.911	453.81	5568.98	12983.8	22418.8	30133.2	14379.4	22657.5	7893.02	7404.82	13519.4	7018.62	9867.13	9125.35
6-Hydroxynicotinic acid	1862.09	2426.48	1823.37	7215.26	9641.19	10847	10014.7	9379.14	11968.9	9912.29	10688.6	11663.9	15769.8	12802.7	13320.5
Orotic acid	222.733	260.152	407.998	12094.8	13719.3	9561.45	16101.7	14012.6	10220.3	14065.3	14978.7	11034.4	17399.2	16932.3	15548.1
4-Quinolinol	8326.38	8910.27	8990.28	6943.76	5591.63	4529.97	8806.64	5602.48	4463.43	6158.54	3585.64	3919.58	3915.38	3922.37	3237.96
beta-Nicotinamide adenine dinucleotide	8.9514	1.75892	6	354.409	550.315	619.86	728.302	762.672	752.564	46.7153	99.8971	317.007	50.9857	214.234	156.261
Pyruvic acid	2094.1	1316.2	1316.05	188552	525972	622115	245526	546236	642820	417582	753679	800267	950129	985129	1.02311e+06
2-Methyl-1-butanol	3279.28	2063.03	2707.81	333485	905697	1.09372e+06	430777	935442	1.13887e+06	734806	1.28454e+06	1.44974e+06	1.6646e+06	1.82797e+06	1.48338e+06
Cytidine-5-monophosphate	62.9125	119.858	4.50527	85275.6	109327	36638.5	77533.9	99536.5	23732.2	95837	131860	62579.6	135835	126658	115236
2-Deoxycytidine 5-monophosphate	358.36	454.69	26.0408	707.622	92.585	758.93	109.403	1080.89	735.582	1128.08	89.6452	1204.91	145.684	1804.06	108.978
Dihydroxyacetone phosphate	231.538	42.3539	104.1	83689.4	119462	28171.6	98246.5	104932	16128.8	71606.8	128175	48402.1	85358.6	91972.5	91685.8
Uridine 5-monophosphate	60.3481	117.337	49.1623	194967	239590	105580	268835	219954	75455	238507	282822	156010	322397	271085	251872
Inosine 5-monophosphate	56.8528	17.5429	6.86944	8189.58	8350.47	3533.15	10413.6	8462.95	1923.33	12168.2	15643.8	5572.33	17511.1	14227.1	12510.2
Guanosine 3,5-cyclic monophosphate	594.96	882.859	440.615	1.37422e+06	1.32894e+06	737802	1.5299e+06	1.27845e+06	446087	1.35551e+06	1.34677e+06	871250	1.21681e+06	1.10504e+06	992493
5-Deoxy-5-(methylthio)adenosine	133.108	146.649	471.386	75.883	497.421	138.676	137.732	1886.19	137.52	2427.65	564.417	1595.75	3250.26	2565.29	362.05
3-Hydroxyanthranilic acid	490.893	532.922	825.537	670.128	544.935	588.344	1102.5	392.255	330.184	420.766	726.695	678.788	754.698	741.795	656.326
4-Hydroxybenzoic acid	868.453	793.122	747.141	2036.12	3111.17	2884.49	3978.6	194.879	115.767	2980.8	168.786	3967.57	3296.98	2646.58	2892.62
Vanillic acid	1338.42	106.689	1192.77	1893.58	215.886	1255.78	139.397	139.828	1692.55	1918.34	1289.53	1594.06	1226.3	1285.56	1801.95
2-Deoxyguanosine 5-monophosphate	4.78332	7.21424	46.3444	18481.8	22317.2	15269	23674.6	21610	12415.7	20544.5	22435.5	15728	21310.8	17798.5	17929
Adenosine 5-monophosphate	32.6489	7.85285	28.5606	23142.1	25830.6	19353.1	28094.7	27756.3	14975.9	25494.9	26728.6	18555.3	24658.5	21407.8	21499.7
D-pantothenic acid	403336	384960	380137	468448	489361	376462	782342	495464	407072	491752	454140	388252	517038	456754	437617
Adenosine 3-5-cyclic monophosphate	294.527	422.933	392.951	134089	127129	75505.1	162167	124923	54582.9	121499	113362	84516.4	103555	95367.7	83600.2
2-Deoxyadenosine 5-monophosphate	19.6236	14.6185	36.4875	2601.22	2125.69	1445.64	3125.13	2447.66	1187.85	1877.27	2798.93	1592.25	2291.34	1696.93	1708.39
Riboflavin	53762.3	56637.3	47323.8	54866.9	62032.6	48483.2	85620.4	62521.7	52947.5	58387.8	52383.3	47358.2	55901.9	56556.6	52011.9
2-Ketobutyrate	32997.9	27042.4	13998	42366	68031.5	78812.4	65471.6	81102.1	91512.8	10542.2	58011.5	70448.2	69602.3	58774.7	77864.9
Malonic acid	30877.5	11274	84239.1	146049	149830	89570	240596	148369	51531.4	217142	172472	124001	260634	233911	183909
Maleic acid	4609.23	4346.34	3655.19	6111.42	5929.92	4625.72	7989.79	5712.73	3344.63	5921.49	7295.42	3862.02	6095.38	5060.72	7161.6
Succinic acid	217876	196079	192457	3.95884e+06	4.28421e+06	2.22523e+06	6.41617e+06	3.95333e+06	1.71067e+06	4.79923e+06	4.42221e+06	3.42338e+06	5.91525e+06	5.38196e+06	5.2831e+06
Itaconic acid	413.629	384.219	1620.77	4971.08	679.732	1587.05	1963.44	7760.29	2307.16	1132.69	1062.84	2467.79	3496.56	2435.95	6484.84
N-Carbamoyl-DL-aspartic acid	1447.38	979.293	1437.25	19507.9	20167.1	15973.9	33649.3	17744.9	17501.6	17400.7	13055.4	14481.8	14512.4	11724.8	11624.8
L-Gluthathione (oxidized)	10137.6	7917.83	8139.24	3.44105	27.2482	1.30993	55.5982	93.9021	14.7481	0.774274	1.10205	11.6201	1	1.45544	0.738373
N-Carbamyl-L-glutamic acid	2981.26	2743.75	2578.28	3300.12	3283.24	2645.65	4737.57	3455.83	3159.19	3458.17	2918.48	2804.67	3743.37	3435.61	4230.72
4-Methyl-2-oxovaleric acid	2367.57	15947	1465.8	1542.54	3293.4	7954.16	4014.14	2902.69	6074.5	8572.61	10432.1	3991.86	10667.5	14745.2	10312.2
L-Malic acid	54516.6	59825.6	57814.5	4.14223e+06	5.59222e+06	3.54659e+06	6.4924e+06	5.47707e+06	3.35196e+06	4.53441e+06	5.99499e+06	4.48162e+06	6.47937e+06	6.52311e+06	6.58981e+06
N-acetylaspartate	327.603	340.473	409.18	245.383	6502.34	1005.52	7388.72	784.094	484.114	1174.53	6371.89	5209.51	5948.07	860.487	5921.49
L-Hydroxyglutaric acid	7509.37	7995.05	8840.89	173793	297830	294988	343416	334409	385165	295374	416623	372963	579430	551028	648648
2-2-Dimethyl Succinate	9057.43	8969.18	8114.64	1.63764e+06	2.18315e+06	1.79844e+06	1.97841e+06	2.19598e+06	1.57876e+06	2.13865e+06	2.4981e+06	2.28603e+06	2.779e+06	2.77994e+06	2.84861e+06
N-Acetylglutamic acid	1233.23	1150.75	1042.87	2030.59	4793.41	4487.61	6611.38	4733.43	5415	3432.74	5825.58	6003.5	7898.28	9323.21	9598.28
Uridine 5′-diphosphogalactose	4.81048	0.485934	19.8562	1004.57	822	824.875	902.632	1115.54	599.861	73.1497	60.3576	132.673	31.621	102.85	342.113
Uridine 5-diphosphoglucose	4.81048	0.485934	19.8562	1004.57	822	824.875	902.632	1115.54	599.861	73.1497	60.3576	132.673	31.621	102.85	342.113
UDP-GlcNAc	1.74081	0.360787	3.45873	692.76	1074.44	628.101	1869.44	1213.97	636.302	286.552	466.06	715.371	54.8462	245.179	370.208
3-Methylglutaric acid	8089.95	11401.5	7137.3	1.72814e+06	2.25804e+06	1.86333e+06	2.06139e+06	2.25644e+06	1.62387e+06	2.20112e+06	2.63036e+06	2.39113e+06	2.85113e+06	2.85352e+06	2.94115e+06
alpha-Ketoglutaric acid	6888.52	6719.12	7028.27	7.37562e+06	9.82702e+06	8.0229e+06	8.69389e+06	9.93554e+06	6.85114e+06	9.34091e+06	1.11991e+07	9.95513e+06	1.20863e+07	1.22678e+07	1.25132e+07
2,3-DHB	287.074	121.269	172.806	126.757	50.9104	146.116	163.186	179.792	68.1363	99.6178	70.3392	905.093	202.181	83.2486	54.354
trans-Aconitic acid	138127	153483	96586.2	130436	126123	125990	150498	166256	128732	124735	125357	125091	132675	124711	172445
Ketovaleric acid	361.667	563.2	720.754	114100	215929	280667	151478	240303	295973	178229	254408	258139	283749	275946	303779
4-Hydroxyphenyl-pyruvic acid	77.1345	31.777	21.2069	73.1406	3186.04	5515.85	26.6787	3188.45	5220.94	2771.85	5793.27	4452.76	5191.94	7839.99	7788.46
Mevalonic acid 5-phosphate	15753.2	18488.9	18639.2	17156.3	15676.7	18367.3	13076.8	15049.5	16804.4	15817.7	16156.6	17315.9	16127	5214.5	15243.5
2-Phosphoglyceric acid	94.3894	208.328	90.1387	7051.02	8369.07	3251.14	9202.92	7663.8	3269.59	6561.7	10347.3	6484.7	10618.4	11112.6	10120.8
Uridine 5-diphosphate	21.6846	48.9836	83.0194	3205.85	3594.05	2445.37	365.549	4797.63	2913.37	4672.4	5286.05	3187.36	5681.14	315.899	4567.91
Adipic acid	7947.1	602.773	3732.75	1.78756e+06	2.40834e+06	1.96098e+06	2.1332e+06	2.40976e+06	1.66333e+06	2.25574e+06	2.70668e+06	2.49853e+06	2.99076e+06	2.95052e+06	3.07565e+06
D-Ribulose 1,5-biphosphate	176.772	293.363	449.907	629.801	1234.05	800.577	630.664	854.028	384.222	1087.82	1002.7	212.27	1622.17	1389.2	1287.57
D-Fructose 1,6-biphosphate	631.61	781.498	824.224	398.313	354.629	841.28	325.329	2711.12	1241.17	803.138	629.646	343.445	743.413	945.402	648.693
cis-Aconitic acid	235893	306200	301918	327413	283407	278730	302261	296859	299950	284623	305381	298306	309944	305684	314561
Citric acid	23104.4	39341.8	36338.9	425744	626051	745753	643681	700521	935720	680315	974365	1.11482e+06	1.4876e+06	1.60896e+06	1.92826e+06
DL-Isocitric acid	19311.6	42369.9	36377.4	426558	638778	758697	662187	731321	971866	694175	974076	1.13878e+06	1.50056e+06	1.66846e+06	2.01673e+06
Isopentyl acetate	1077.75	1674.24	1318.32	11502.3	15855	18721.2	17260.8	19623	21977.5	17916.3	24079.8	29132.3	35975.8	42324.6	50315.4
Homocitrate	61.3241	147.879	108.148	3634.4	7284.27	638.798	386.832	6481.41	5363.47	6244.7	6906.93	7156.89	541.847	8581.3	10240.9
4-Pyridoxic acid	754.196	613.882	696.322	106.889	815.102	779.341	1104.13	614.442	858.302	749.52	892.903	143.694	1083.31	178.573	393.881
Phosphoenolpyruvic acid	18.2671	8.71519	14.7994	18574.4	24202.3	8594.32	30187.3	22741.3	8582.12	19944.4	26225.4	14307.9	29103.4	29190.6	25177.6
Adenosine 5-diphosphate	1.37859	27.9354	19.3975	521.61	53.6251	257.153	1013.68	102.972	105.213	870.488	739.143	30.0243	86.9918	1059.38	36.7583
3-2-Hydroxyethylindole	901.527	1043.01	1307.73	1177.31	1080.03	1183.66	1396.72	71.0846	991.395	1176.62	1299.56	1024.92	637.183	1006.97	1048.98
2-Deoxyguanosine 5-diphosphate	3585.03	1113.96	1335.34	4191.06	609.246	8227.18	2586.01	3751.62	1852.2	7261.52	3140.2	2181.28	987.341	1306.79	5477.46
2-Isopropylmalic acid	2308.72	2401.16	2096.86	1191.02	1621.05	1454.72	1156.62	1556.16	1251.66	917.102	1652.88	1814.88	11683.5	10672.8	11739.1
Quinolinate	953.455	860.561	1466.87	3145.68	664.68	339.364	909.334	3330.8	598.626	664.216	468.198	386.332	348.029	286.977	462.378
Indoline-2-carboxylate	2889.96	3127.4	3667.84	2805.55	1871.12	129.382	12003.7	160.833	1969.98	2078.7	1740.28	1948.08	2432.37	2388.21	2181.32
N-acetylaspartylglutamate	149.997	192.832	330.432	149.333	330.698	332.161	198.853	659.228	191.761	330.998	214.758	477.568	125.499	115.133	41.5812
3-Indoleacetic acid	3452.91	5280.31	4269.9	1864.96	2174.96	2668.3	3090.93	2032.83	2314	2498.95	2798.64	3349.76	3155.8	3163.04	303.917
Salicylic acid	7454.58	8237.91	8033.6	8630.97	8556.38	9308.34	12137.6	9741.58	9154.38	10536.9	10447.2	9476.45	11693.5	11051.4	10967.3
Uridine 5-triphosphate	10.4832	7.34889	11.6276	5.38124	24.1515	41.2745	100.749	40.8834	59.9886	11.3986	8.97285	5.0156	8.64369	33.058	33.3265
Phenylpyruvic acid	1435.15	1734.88	1527.49	28389.1	67581.5	82815.6	35231	68702.3	99805.1	47428.2	97102.2	85302.9	128077	138842	143784
Inosine 5-triphosphate	22.0733	6.11854	4.04021	7.053	3.59045	48.7722	9.64081	3.68369	74.719	13.6358	3.33537	16.8366	7.33375	4.82772	4.91126
Deoxyguanosine 5-triphosphate	11.9477	11.2972	29.8426	21.111	5.2989	23.6721	5.38232	2.78001	15.0412	1.45006	23.063	26.0104	0.610414	20.0306	10.4609
Adenosine 5-triphosphate	14.6801	8.27163	6.8758	11.4149	19.0532	5.25165	7.06136	13.7438	89.6836	14.1209	12.7387	36.3115	10.313	20.0562	7.05371
Taurocholic acid	2.94275	10.9278	16.3129	20.9833	24.2101	15.8879	25.6136	22.2909	15.9199	19.4974	23.654	14.8946	24.4463	23.7323	20.4363

## Sheet: Table 8
Supplementary Table 8. Extracellular metabolites collected from acinar-to-ductal metaplasia cultures. Low abundance areas below the background threshold were filtered out and values were median centered. Supplementary data relevant to Extended Data Figure 2d-f.
	Vehicle			Day 1			Day 2			Day 3
Metabolite	KC1	KC2	KC3	KC1	KC2	KC3	KC1	KC2	KC3	KC1	KC2	KC3
L-Arginine	1.24002	0.907389	1	0.884644	1.00782	0.887382	1.07756	0.992871	0.98457	1.01244	0.935334	0.895224
L-Histidine	1	0.819894	1.06028	0.898707	0.563221	0.813022	0.648808	0.753266	0.862626	0.77002	0.618907	0.754104
Thiamine	0.826621	1	2.00745	0.0103519	1.06493	2.20178	0.978512	2.75855	2.02397	1.2647	1.42732	1.68306
L-Citrulline	2.27611	1	0.30025	1.01439	1.16111	1.53225	1.55603	1.68646	1.33865	0.787966	2.2444	1.0298
L-Serine	0.710691	1	1.62012	0.36782	0.830934	1.99499	1.50393	1.72008	2.11323	1.33527	3.07438	2.1863
L-asparagine	1	0.854981	2.4305	0.635167	0.824251	3.00699	2.43042	2.35582	2.42302	2.59747	6.61686	2.45076
Cellobiose	0.548274	1	1.54245	0.0514166	0.0332127	0.703996	0.945791	1.23687	1.23127	0.0380827	1.13112	0.619094
L-Cystathionine	2.23745	1	0.977416	2.34676	1.16326	0.938851	2.92648	1.89443	1.50861	3.38361	1.64519	6.10329
L-Cystine	0.782067	1	1.20565	0.298915	0.61576	0.963692	0.920866	0.913645	1.19966	0.877165	0.981718	1.01684
L-Glutamine	0.964346	1	1.10929	0.31398	0.798222	1.38113	0.956606	0.936763	1.6209	0.608949	0.988227	0.746852
Taurine	0.244418	1	1.02999	0.240544	1.20782	1.23369	0.494746	0.653534	1.07247	0.662929	2.10427	0.800199
L-Threonine	1.06245	1	0.880051	0.396769	0.984272	0.990102	1.00931	1.06003	1.13456	0.9329	0.817152	1.07127
myo-Inositol	0.978616	1	1.02762	0.904496	0.976943	1.02485	0.991938	0.986913	0.966428	0.969801	0.979342	0.96664
Creatine	0.531675	1	2.401	0.947164	1.37567	1.90247	1.40781	1.18308	1.99961	2.34002	3.8738	5.09715
Melibiose	1	1.23926	0.893061	1.97725	1.0894	1.17355	1.3648	0.955593	0.747408	1.19005	1.0617	0.894197
L-Arabinose	0.626535	1	1.24234	0.953856	1.57059	0.817779	0.536187	0.847284	0.411046	0.413914	0.470894	0.361369
D-Mannose	0.994708	1.00674	1	0.978646	0.958138	1.39002	0.987627	0.994585	0.965712	0.938299	1.00104	0.981998
L-Proline	1.11112	0.900623	1	0.875111	1.11417	1.11103	1.3666	0.898124	1.13503	1.021	0.852632	1.11961
D-Maltose	0.451769	1	1.32385	0.0711899	0.917381	1.39331	0.715894	0.376334	1.17489	0.151099	0.416055	0.221493
2-Deoxy-D-ribose	1.01581	1	0.944708	0.536488	0.995237	0.299473	0.965111	1.05067	1.15842	1.37114	1.08846	1.66552
O-Phosphorylethanolamine	0.388166	1	1.6599	0.786893	3.9156	1.2042	0.865289	2.33719	1.01191	1.74153	1.26148	2.54905
Cytidine	0.691072	1.01891	1	0.420536	0.936513	1.01856	0.886652	1.21847	1.16641	1.27942	1.44242	1.45807
Uracil	0.685316	1.18332	1	0.52827	1.20661	0.998212	0.826429	1.70019	1.37178	1.88824	2.70062	2.43063
L-Methionine	0.916628	1.00609	1	0.505806	0.980926	1.01037	0.972797	0.97906	1.00422	0.958163	1.03672	0.949637
L-Sorbose	1.20712	0.966417	1	1.54744	1.00287	0.928159	1.0289	0.228348	0.797858	1.03032	0.802507	0.222256
2-Deoxycytidine	0.741618	1	1.27135	0.16439	1.25199	0.565459	1.53197	0.621545	0.955702	0.847313	1.3434	0.285118
Pyridoxine	1	1.03818	0.74123	1.3323	0.989758	0.824166	1.02131	0.842574	0.745256	0.986618	0.876042	0.792265
Guanine	0.743569	1	2.22275	0.793294	1.60983	2.1617	0.675372	0.613129	0.940112	0.154521	0.408298	0.360623
Hypoxanthine	1	1.0885	0.982677	0.707356	1.08487	1.02433	1.05949	1.02564	1.00619	1.08445	1.09574	1.04009
Pyridoxal hydrochloride	1	1.10854	0.8234	1.42856	0.993349	0.953383	1.0244	1.0689	0.787026	1.09556	0.939361	0.998882
L-Leucine	1.11282	1	0.925401	0.773191	0.959819	0.912553	1.09258	0.968456	0.948863	1.00983	1.01808	0.886734
L-Tyrosine	1	0.987146	1.00435	0.452583	0.983752	1.0115	0.997841	0.979811	0.984701	0.989625	0.991946	0.948625
Xanthine	0.703288	1.00668	1	0.191873	0.998881	1.0236	0.961599	1.42544	1.20219	1.63708	1.73362	1.78784
L-Isoleucine	1.03323	1	0.924372	0.39911	0.992788	0.924357	0.980795	0.933517	0.909276	0.907601	0.894441	0.914822
Uridine	0.993204	1	2.47429	1.16928	1.07484	1.67281	1.19925	2.29093	2.54809	2.26008	2.76367	3.09519
Adenine	0.57356	1	1.44778	0.850361	0.642936	0.766134	0.609177	1.14943	1.20593	1.09686	0.639471	1.11707
Inosine	0.731676	10.7088	1	1.34411	1.16612	1.31493	1.59381	1.05254	1.02816	0.50823	0.59852	2.1002
DL-2-Aminoadipic acid	0.29203	1.01725	1	0.824109	1.17191	1.31873	0.875525	1.37388	1.05473	1.60441	1.49778	0.833208
L-Glutamic acid	1	0.317289	1.36729	0.972514	1.18925	1.24764	1.17415	0.953891	1.4715	1.2728	1.41002	1.42956
Argininosuccinic acid	1	1.4195	0.779665	1.28438	1.96018	1.30997	2.03851	2.27578	1.23712	1.15646	1.88609	2.81233
L-Kynurenine	1.29423	0.949381	1	0.977749	0.813284	0.416971	0.933662	0.857171	6.2421	0.588617	0.831437	1.01983
L-Aspartic Acid	0.549823	1	1.13969	2.4179	0.560071	1.13107	0.927811	0.917671	1.0547	0.653719	0.673272	0.670306
4-Hydroxy-L-glutamic acid	1	1.03697	0.755634	0.630396	0.899115	0.795253	1.37398	1.45216	1.17242	1.49814	1.92803	1.80301
Glucoheptonic acid	1.05752	1	0.704016	0.940552	1.05935	2.05822	1.79066	1.59122	0.871127	1.63807	1.32438	1.82355
D-Gluconic acid	1.06568	1	0.920335	0.816239	0.998467	0.968579	1.04248	1.05926	1.01271	1.09932	1.12695	1.13652
Galactonic acid	1.0469	1	0.912319	0.795463	0.997828	0.990279	1.04941	1.08373	1.01482	1.09865	1.13816	1.14756
Glyceric acid	1	1.02231	0.899312	0.795149	0.981366	0.951651	1.02312	0.951492	0.923113	1.03629	0.994628	0.966989
O-Succinyl-L-homoserine	1.01746	0.190135	1	0.527111	0.116421	0.284673	1.52892	0.919732	0.0937291	1.12888	0.893787	1.32269
Oxamic acid	1.57964	1	0.0526699	0.200973	1.02364	0.861256	0.916267	0.0414386	0.747558	0.390398	0.45154	0.0510546
N-formylkynurenine	0.0864115	1.31243	1	1.32814	1.12522	1.30409	0.560018	0.618404	0.666264	0.345702	0.22678	0.27616
L-Dihydroorotic acid	0.35983	2.88913	1	1.49257	1.21437	0.616109	10.44	0.287737	0.39977	0.224931	0.461358	3.93366
3-Dehydroshikimic acid	1	1.04569	0.749868	1.25389	0.944573	0.97845	0.968534	0.842287	0.700937	0.816049	0.640165	0.73161
Lactic acid	0.509282	1.02213	1	0.991188	1.10025	1.05127	0.988589	1.58381	1.0325	2.64099	2.44049	2.79309
Chorismic acid	7.64272	0.974554	1	7.74326	1.71726	0.774177	8.15841	1.76525	0.434845	1.26362	8.26426	0.503879
o-Phospho-L-Serine	1	0.962648	1.03507	0.601894	0.993039	1.03793	0.989018	0.902868	0.943665	0.878391	0.941119	0.899661
alpha-D(+)Mannose 1-phosphate	1	1.04363	0.359789	0.383394	1.07558	0.131447	1.27673	2.23109	0.972715	2.30343	1.99459	1.72373
D-Glucose 6-phosphate	1	1.1461	0.030682	0.422841	1.00825	0.150059	1.26874	2.08998	0.553983	1.64294	1.87432	1.56868
Arabinose-5-phosphate	0.714871	1.00128	1	0.536297	0.930811	0.721634	0.673876	1.10738	1.01762	0.803057	0.974214	1.02256
D-Ribose 5-phosphate	0.783971	1	1.25147	0.660433	1.13962	0.919405	0.834291	1.34065	1.17606	0.944986	1.13951	1.1777
L-Tryptophan	0.990162	1	1.17811	0.710776	0.90569	1.08475	0.936044	1.06617	1.1098	0.886747	0.990367	0.985617
D-Sedoheptulose-7-phosphate	1	1.07415	0.821434	0.659909	0.959528	0.312909	1.89079	2.58094	1.6621	2.79648	2.87731	2.40412
D-Fructose 6-phosphate	0.495853	2.53945	1	0.911351	2.72757	0.433738	2.53947	4.92859	2.6395	3.08605	4.59098	4.32202
Glutathone red	1	0.632651	2.37141	1.46244	1.33537	1.87928	0.916791	1.93433	1.28944	0.802262	2.83842	0.425999
Nicotinic acid mononucleotide	1	1.69344	0.161548	0.624323	1.14725	0.420482	1.28989	1.84982	1.04417	2.53011	2.42577	2.02959
Xanthosine	1	1.33614	0.724481	0.848948	1.21396	0.722603	1.02334	1.66943	1.07353	1.56987	1.81393	1.81967
G3P	1	1.06157	0.412947	0.532499	0.923477	0.227702	1.29443	1.97644	0.763955	1.86069	1.97746	1.43531
D-Xylulose-5-phosphate	1	1.09925	0.420312	2.88949	1.0225	0.314338	0.917632	1.88966	0.918321	0.719171	2.08369	1.63452
alpha-D-Glucose-1-phosphate	0.697866	13.4157	1	0.719368	2.86805	0.502249	4.04456	7.00653	2.23511	6.08829	7.41002	7.60898
N-Acetyl-alpha-D-glucosamine 1-phosphate	1	1.11622	0.631835	0.811596	1.03651	0.465825	1.71986	2.1549	1.11319	3.10992	1.65796	1.92446
N-Acetyl-D-glucosamine 6-phosphate	1	1.08781	0.929648	0.369955	1.15418	0.765746	1.90018	1.46387	0.906014	1.94861	4.50877	1.63187
D-erythro-Dihydrosphingosine	1.92944	1	0.964314	0.233842	0.790563	1.27472	3.23479	3.73123	2.4038	1.97852	4.48573	1.62484
Acetoacetate Neg	0.428919	1	1.72668	2.32084	1.10749	1.74507	0.607915	0.570314	1.04125	0.540569	0.759959	0.702828
6-Hydroxynicotinic acid	0.748378	1	1.12507	1.03874	0.97282	1.24143	1.02812	1.10864	1.2098	1.63567	1.32792	1.38162
Orotic acid	1	1.13431	0.790542	1.33129	1.15856	0.845019	1.16292	1.23844	0.912328	1.43857	1.39997	1.28552
4-Quinolinol	1.24181	1	0.810134	1.57497	1.00194	0.798234	1.10139	0.641251	0.700973	0.700222	0.701471	0.579073
beta-Nicotinamide adenine dinucleotide	0.644011	1	1.12637	1.32343	1.38588	1.36752	0.0848884	0.181527	0.576048	0.0926483	0.389293	0.283948
Pyruvic acid	0.358483	1	1.18279	0.466805	1.03853	1.22216	0.793923	1.43292	1.5215	1.80642	1.87297	1.94518
2-Methyl-1-butanol	0.368209	1	1.2076	0.475631	1.03284	1.25745	0.811316	1.41829	1.60069	1.83793	2.0183	1.63783
Cytidine-5-monophosphate	1	1.28204	0.429648	0.909216	1.16723	0.2783	1.12385	1.54629	0.733851	1.59289	1.48528	1.35133
2-Deoxycytidine 5-monophosphate	1	0.13084	1.07251	0.154607	1.52749	1.03951	1.59419	0.126685	1.70276	0.205879	2.54946	0.154007
Dihydroxyacetone phosphate	1	1.42744	0.336621	1.17394	1.25383	0.192722	0.855626	1.53156	0.578354	1.01995	1.09897	1.09555
Uridine 5-monophosphate	1	1.22887	0.541527	1.37887	1.12816	0.387013	1.22332	1.45061	0.800185	1.6536	1.39041	1.29187
Inosine 5-monophosphate	1	1.01965	0.43142	1.27157	1.03338	0.23485	1.48581	1.91021	0.680417	2.13822	1.73721	1.52758
Guanosine 3,5-cyclic monophosphate	1.03407	1	0.555182	1.15122	0.962011	0.335672	1.01999	1.01342	0.655599	0.915624	0.831519	0.746832
5-Deoxy-5-(methylthio)adenosine	0.547194	3.58692	1	0.993188	13.6014	0.99166	17.5058	4.07003	11.507	23.4377	18.4984	2.61075
3-Hydroxyanthranilic acid	1.13901	0.926218	1	1.8739	0.66671	0.561208	0.71517	1.23515	1.15373	1.28275	1.26082	1.11555
4-Hydroxybenzoic acid	0.705886	1.07858	1	1.37931	0.067561	0.0401343	1.03339	0.0585151	1.37548	1.143	0.91752	1.00282
Vanillic acid	1.50789	0.171914	1	0.111004	0.111347	1.34781	1.52761	1.02687	1.26938	0.976523	1.02371	1.43493
2-Deoxyguanosine 5-monophosphate	1	1.20753	0.826166	1.28097	1.16926	0.671782	1.11161	1.21393	0.851003	1.15307	0.963032	0.970093
Adenosine 5-monophosphate	1	1.11617	0.83627	1.21401	1.19939	0.647128	1.10167	1.15497	0.801798	1.06552	0.925058	0.929028
D-pantothenic acid	1	1.04464	0.803636	1.67007	1.05767	0.868979	1.04975	0.969457	0.828804	1.10373	0.975037	0.934186
Adenosine 3-5-cyclic monophosphate	1.05475	1	0.593923	1.27561	0.982642	0.429349	0.955711	0.891708	0.664806	0.814566	0.750162	0.6576
2-Deoxyadenosine 5-monophosphate	1.22371	1	0.680082	1.47017	1.15147	0.558809	0.883133	1.31672	0.749051	1.07793	0.798297	0.803688
Riboflavin	1	1.1306	0.883651	1.56051	1.13951	0.965016	1.06417	0.954734	0.863147	1.01886	1.03079	0.947964
2-Ketobutyrate	0.622742	1	1.15847	0.962372	1.19213	1.34515	0.154961	0.852715	1.03552	1.02309	0.863934	1.14454
Malonic acid	1	1.02589	0.613287	1.64736	1.01589	0.352836	1.48677	1.18092	0.849037	1.78456	1.60159	1.25923
Maleic acid	1.03061	1	0.780065	1.34737	0.963375	0.564026	0.998579	1.23027	0.651278	1.0279	0.853422	1.20771
Succinic acid	1	1.08219	0.562091	1.62072	0.99861	0.432113	1.21228	1.11705	0.864743	1.49419	1.35948	1.33451
Itaconic acid	3.13227	0.428298	1	1.23716	4.88975	1.45374	0.713709	0.669693	1.55495	2.20318	1.53489	4.08609
N-Carbamoyl-DL-aspartic acid	1	1.03379	0.818842	1.72491	0.909627	0.897157	0.891984	0.669239	0.742356	0.743923	0.601031	0.595902
L-Gluthathione (oxidized)	1	7.91857	0.380677	16.1573	27.2888	4.28593	0.225011	0.320267	3.37692	0.290609	0.422965	0.214578
N-Carbamyl-L-glutamic acid	1.00514	1	0.805805	1.44296	1.05257	0.962217	1.05328	0.888903	0.854237	1.14015	1.04641	1.28858
4-Methyl-2-oxovaleric acid	0.468375	1	2.41519	1.21885	0.881366	1.84445	2.60297	3.16757	1.21208	3.23906	4.4772	3.13117
L-Malic acid	1	1.35005	0.856203	1.56737	1.32225	0.809218	1.09468	1.44729	1.08194	1.56423	1.57478	1.59089
N-acetylaspartate	0.244035	6.46661	1	7.34812	0.779786	0.481454	1.16807	6.33688	5.18089	5.91539	0.855759	5.88895
L-Hydroxyglutaric acid	0.589155	1.00963	1	1.16417	1.13364	1.3057	1.00131	1.41234	1.26434	1.96425	1.86797	2.1989
2-2-Dimethyl Succinate	0.91059	1.21392	1	1.10007	1.22105	0.877853	1.18917	1.38904	1.27112	1.54523	1.54575	1.58394
N-Acetylglutamic acid	0.452488	1.06814	1	1.47325	1.05478	1.20666	0.764936	1.29815	1.33779	1.76002	2.07754	2.13884
Uridine 5′-diphosphogalactose	1.21784	0.996514	1	1.09426	1.35237	0.727214	0.0886797	0.0731718	0.160841	0.0383343	0.124686	0.414745
Uridine 5-diphosphoglucose	1.21784	0.996514	1	1.09426	1.35237	0.727214	0.0886797	0.0731718	0.160841	0.0383343	0.124686	0.414745
UDP-GlcNAc	1	1.55095	0.906664	2.69854	1.75237	0.918503	0.413639	0.672758	1.03264	0.0791705	0.353917	0.534396
3-Methylglutaric acid	0.927446	1.21183	1	1.10629	1.21097	0.871484	1.18128	1.41164	1.28325	1.53012	1.5314	1.57844
alpha-Ketoglutaric acid	0.919321	1.22487	1	1.08363	1.2384	0.853948	1.16428	1.3959	1.24084	1.50647	1.52909	1.55968
2,3-DHB	1	0.401636	1.15272	1.28739	1.41839	0.537533	0.785893	0.554912	7.14035	1.59502	0.656755	0.428803
trans-Aconitic acid	1.0342	1	0.99895	1.19327	1.31821	1.02069	0.988996	0.993927	0.991817	1.05195	0.988809	1.36728
Ketovaleric acid	0.528415	1	1.29981	0.701517	1.11288	1.3707	0.825408	1.17821	1.19548	1.31408	1.27795	1.40685
4-Hydroxyphenyl-pyruvic acid	0.0229566	1	1.73125	0.00837362	1.00075	1.63869	0.869997	1.81833	1.39758	1.62959	2.46073	2.44456
Mevalonic acid 5-phosphate	1	0.913756	1.07059	0.762218	0.877199	0.979487	0.921975	0.941728	1.0093	0.940003	0.303941	0.888508
2-Phosphoglyceric acid	1	1.18693	0.461088	1.30519	1.08691	0.463705	0.930603	1.46749	0.919682	1.50594	1.57603	1.43537
Uridine 5-diphosphate	1	1.12109	0.762785	0.114026	1.49652	0.908768	1.45746	1.64888	0.994235	1.77212	0.0985385	1.42487
Adipic acid	0.911564	1.22813	1	1.08783	1.22885	0.848215	1.15031	1.38027	1.27412	1.52513	1.50462	1.56842
D-Ribulose 1,5-biphosphate	0.786683	1.54145	1	0.787762	1.06677	0.479932	1.3588	1.25247	0.265146	2.02625	1.73525	1.6083
D-Fructose 1,6-biphosphate	1	0.890329	2.11211	0.816767	6.80651	3.11607	2.01635	1.58078	0.862249	1.86641	2.37352	1.6286
cis-Aconitic acid	1.15527	1	0.983496	1.06653	1.04747	1.05837	1.00429	1.07753	1.05257	1.09363	1.0786	1.10992
Citric acid	0.680046	1	1.1912	1.02816	1.11895	1.49464	1.08668	1.55637	1.78072	2.37616	2.57002	3.08003
DL-Isocitric acid	0.667772	1	1.18773	1.03665	1.14488	1.52144	1.08672	1.52491	1.78274	2.34911	2.61195	3.15717
Isopentyl acetate	0.725467	1	1.18077	1.08867	1.23765	1.38615	1.13001	1.51875	1.83742	2.26905	2.66948	3.17347
Homocitrate	1	2.00426	0.175764	0.106436	1.78335	1.47575	1.71822	1.90043	1.96921	0.149088	2.36113	2.81777
4-Pyridoxic acid	0.137153	1.04589	1	1.41675	0.788412	1.10132	0.961735	1.14571	0.184379	1.39003	0.229133	0.505402
Phosphoenolpyruvic acid	1	1.30299	0.462696	1.62521	1.22434	0.46204	1.07376	1.41191	0.770299	1.56685	1.57155	1.3555
Adenosine 5-diphosphate	2.0284	0.208534	1	3.94193	0.400431	0.409145	3.3851	2.87433	0.116756	0.338288	4.11967	0.142943
3-2-Hydroxyethylindole	1	0.917375	1.0054	1.18637	0.060379	0.842087	0.999412	1.10384	0.870564	0.541221	0.85532	0.891002
2-Deoxyguanosine 5-diphosphate	1	0.145368	1.96303	0.617031	0.895147	0.441942	1.73262	0.749261	0.52046	0.235583	0.311805	1.30694
2-Isopropylmalic acid	0.818729	1.11433	1	0.795081	1.06973	0.860407	0.63043	1.13622	1.24758	8.03141	7.33664	8.06967
Quinolinate	4.73262	1	0.510568	1.36808	5.01113	0.900623	0.999302	0.704397	0.58123	0.523604	0.431752	0.695641
Indoline-2-carboxylate	1.49939	1	0.0691467	6.41526	0.0859552	1.05283	1.11094	0.930073	1.04113	1.29995	1.27635	1.16578
N-acetylaspartylglutamate	0.45157	1	1.00442	0.601314	1.99344	0.579867	1.00091	0.649407	1.44412	0.379496	0.34815	0.125738
3-Indoleacetic acid	0.85747	1	1.22683	1.42114	0.93465	1.06393	1.14897	1.28675	1.54015	1.45097	1.4543	0.139735
Salicylic acid	1	0.991358	1.07848	1.40628	1.12868	1.06064	1.22082	1.21043	1.09796	1.35483	1.28044	1.27069
Uridine 5-triphosphate	0.222812	1	1.70898	4.17157	1.69279	2.48385	0.471962	0.371524	0.207673	0.357895	1.36878	1.37989
Phenylpyruvic acid	0.420073	1	1.22542	0.521311	1.01659	1.47681	0.701793	1.43682	1.26222	1.89515	2.05443	2.12757
Inosine 5-triphosphate	1	0.509067	6.91509	1.36691	0.522287	10.5939	1.93334	0.4729	2.38716	1.0398	0.684491	0.696336
Deoxyguanosine 5-triphosphate	1	0.251002	1.12132	0.254953	0.131685	0.71248	0.0686872	1.09246	1.23207	0.0289144	0.948823	0.49552
Adenosine 5-triphosphate	1	1.66915	0.460069	0.618609	1.20402	7.85671	1.23706	1.11597	3.18106	0.903472	1.75702	0.617939
Taurocholic acid	1	1.15378	0.757171	1.22067	1.06232	0.758694	0.929188	1.12728	0.709831	1.16504	1.13101	0.973934

## Sheet: Table 9
Supplementary Table 9. Extracellular metabolites from acinar-to-ductal metaplasia cultures. Log2 values from Table 8. Supplementary data relevant to Extended Data Figure 2d-f.
	Vehicle			Day 1			Day 2			Day 3
Metabolite	KC1	KC2	KC3	KC1	KC2	KC3	KC1	KC2	KC3	KC1	KC2	KC3
L-Arginine	1.24002	0.907389	1	0.884644	1.00782	0.887382	1.07756	0.992871	0.98457	1.01244	0.935334	0.895224
L-Histidine	1	0.819894	1.06028	0.898707	0.563221	0.813022	0.648808	0.753266	0.862626	0.77002	0.618907	0.754104
Thiamine	0.826621	1	2.00745	0.0103519	1.06493	2.20178	0.978512	2.75855	2.02397	1.2647	1.42732	1.68306
L-Citrulline	2.27611	1	0.30025	1.01439	1.16111	1.53225	1.55603	1.68646	1.33865	0.787966	2.2444	1.0298
L-Serine	0.710691	1	1.62012	0.36782	0.830934	1.99499	1.50393	1.72008	2.11323	1.33527	3.07438	2.1863
L-asparagine	1	0.854981	2.4305	0.635167	0.824251	3.00699	2.43042	2.35582	2.42302	2.59747	6.61686	2.45076
Cellobiose	0.548274	1	1.54245	0.0514166	0.0332127	0.703996	0.945791	1.23687	1.23127	0.0380827	1.13112	0.619094
L-Cystathionine	2.23745	1	0.977416	2.34676	1.16326	0.938851	2.92648	1.89443	1.50861	3.38361	1.64519	6.10329
L-Cystine	0.782067	1	1.20565	0.298915	0.61576	0.963692	0.920866	0.913645	1.19966	0.877165	0.981718	1.01684
L-Glutamine	0.964346	1	1.10929	0.31398	0.798222	1.38113	0.956606	0.936763	1.6209	0.608949	0.988227	0.746852
Taurine	0.244418	1	1.02999	0.240544	1.20782	1.23369	0.494746	0.653534	1.07247	0.662929	2.10427	0.800199
L-Threonine	1.06245	1	0.880051	0.396769	0.984272	0.990102	1.00931	1.06003	1.13456	0.9329	0.817152	1.07127
myo-Inositol	0.978616	1	1.02762	0.904496	0.976943	1.02485	0.991938	0.986913	0.966428	0.969801	0.979342	0.96664
Creatine	0.531675	1	2.401	0.947164	1.37567	1.90247	1.40781	1.18308	1.99961	2.34002	3.8738	5.09715
Melibiose	1	1.23926	0.893061	1.97725	1.0894	1.17355	1.3648	0.955593	0.747408	1.19005	1.0617	0.894197
L-Arabinose	0.626535	1	1.24234	0.953856	1.57059	0.817779	0.536187	0.847284	0.411046	0.413914	0.470894	0.361369
D-Mannose	0.994708	1.00674	1	0.978646	0.958138	1.39002	0.987627	0.994585	0.965712	0.938299	1.00104	0.981998
L-Proline	1.11112	0.900623	1	0.875111	1.11417	1.11103	1.3666	0.898124	1.13503	1.021	0.852632	1.11961
D-Maltose	0.451769	1	1.32385	0.0711899	0.917381	1.39331	0.715894	0.376334	1.17489	0.151099	0.416055	0.221493
2-Deoxy-D-ribose	1.01581	1	0.944708	0.536488	0.995237	0.299473	0.965111	1.05067	1.15842	1.37114	1.08846	1.66552
O-Phosphorylethanolamine	0.388166	1	1.6599	0.786893	3.9156	1.2042	0.865289	2.33719	1.01191	1.74153	1.26148	2.54905
Cytidine	0.691072	1.01891	1	0.420536	0.936513	1.01856	0.886652	1.21847	1.16641	1.27942	1.44242	1.45807
Uracil	0.685316	1.18332	1	0.52827	1.20661	0.998212	0.826429	1.70019	1.37178	1.88824	2.70062	2.43063
L-Methionine	0.916628	1.00609	1	0.505806	0.980926	1.01037	0.972797	0.97906	1.00422	0.958163	1.03672	0.949637
L-Sorbose	1.20712	0.966417	1	1.54744	1.00287	0.928159	1.0289	0.228348	0.797858	1.03032	0.802507	0.222256
2-Deoxycytidine	0.741618	1	1.27135	0.16439	1.25199	0.565459	1.53197	0.621545	0.955702	0.847313	1.3434	0.285118
Pyridoxine	1	1.03818	0.74123	1.3323	0.989758	0.824166	1.02131	0.842574	0.745256	0.986618	0.876042	0.792265
Guanine	0.743569	1	2.22275	0.793294	1.60983	2.1617	0.675372	0.613129	0.940112	0.154521	0.408298	0.360623
Hypoxanthine	1	1.0885	0.982677	0.707356	1.08487	1.02433	1.05949	1.02564	1.00619	1.08445	1.09574	1.04009
Pyridoxal hydrochloride	1	1.10854	0.8234	1.42856	0.993349	0.953383	1.0244	1.0689	0.787026	1.09556	0.939361	0.998882
L-Leucine	1.11282	1	0.925401	0.773191	0.959819	0.912553	1.09258	0.968456	0.948863	1.00983	1.01808	0.886734
L-Tyrosine	1	0.987146	1.00435	0.452583	0.983752	1.0115	0.997841	0.979811	0.984701	0.989625	0.991946	0.948625
Xanthine	0.703288	1.00668	1	0.191873	0.998881	1.0236	0.961599	1.42544	1.20219	1.63708	1.73362	1.78784
L-Isoleucine	1.03323	1	0.924372	0.39911	0.992788	0.924357	0.980795	0.933517	0.909276	0.907601	0.894441	0.914822
Uridine	0.993204	1	2.47429	1.16928	1.07484	1.67281	1.19925	2.29093	2.54809	2.26008	2.76367	3.09519
Adenine	0.57356	1	1.44778	0.850361	0.642936	0.766134	0.609177	1.14943	1.20593	1.09686	0.639471	1.11707
Inosine	0.731676	10.7088	1	1.34411	1.16612	1.31493	1.59381	1.05254	1.02816	0.50823	0.59852	2.1002
DL-2-Aminoadipic acid	0.29203	1.01725	1	0.824109	1.17191	1.31873	0.875525	1.37388	1.05473	1.60441	1.49778	0.833208
L-Glutamic acid	1	0.317289	1.36729	0.972514	1.18925	1.24764	1.17415	0.953891	1.4715	1.2728	1.41002	1.42956
Argininosuccinic acid	1	1.4195	0.779665	1.28438	1.96018	1.30997	2.03851	2.27578	1.23712	1.15646	1.88609	2.81233
L-Kynurenine	1.29423	0.949381	1	0.977749	0.813284	0.416971	0.933662	0.857171	6.2421	0.588617	0.831437	1.01983
L-Aspartic Acid	0.549823	1	1.13969	2.4179	0.560071	1.13107	0.927811	0.917671	1.0547	0.653719	0.673272	0.670306
4-Hydroxy-L-glutamic acid	1	1.03697	0.755634	0.630396	0.899115	0.795253	1.37398	1.45216	1.17242	1.49814	1.92803	1.80301
Glucoheptonic acid	1.05752	1	0.704016	0.940552	1.05935	2.05822	1.79066	1.59122	0.871127	1.63807	1.32438	1.82355
D-Gluconic acid	1.06568	1	0.920335	0.816239	0.998467	0.968579	1.04248	1.05926	1.01271	1.09932	1.12695	1.13652
Galactonic acid	1.0469	1	0.912319	0.795463	0.997828	0.990279	1.04941	1.08373	1.01482	1.09865	1.13816	1.14756
Glyceric acid	1	1.02231	0.899312	0.795149	0.981366	0.951651	1.02312	0.951492	0.923113	1.03629	0.994628	0.966989
O-Succinyl-L-homoserine	1.01746	0.190135	1	0.527111	0.116421	0.284673	1.52892	0.919732	0.0937291	1.12888	0.893787	1.32269
Oxamic acid	1.57964	1	0.0526699	0.200973	1.02364	0.861256	0.916267	0.0414386	0.747558	0.390398	0.45154	0.0510546
N-formylkynurenine	0.0864115	1.31243	1	1.32814	1.12522	1.30409	0.560018	0.618404	0.666264	0.345702	0.22678	0.27616
L-Dihydroorotic acid	0.35983	2.88913	1	1.49257	1.21437	0.616109	10.44	0.287737	0.39977	0.224931	0.461358	3.93366
3-Dehydroshikimic acid	1	1.04569	0.749868	1.25389	0.944573	0.97845	0.968534	0.842287	0.700937	0.816049	0.640165	0.73161
Lactic acid	0.509282	1.02213	1	0.991188	1.10025	1.05127	0.988589	1.58381	1.0325	2.64099	2.44049	2.79309
Chorismic acid	7.64272	0.974554	1	7.74326	1.71726	0.774177	8.15841	1.76525	0.434845	1.26362	8.26426	0.503879
o-Phospho-L-Serine	1	0.962648	1.03507	0.601894	0.993039	1.03793	0.989018	0.902868	0.943665	0.878391	0.941119	0.899661
alpha-D(+)Mannose 1-phosphate	1	1.04363	0.359789	0.383394	1.07558	0.131447	1.27673	2.23109	0.972715	2.30343	1.99459	1.72373
D-Glucose 6-phosphate	1	1.1461	0.030682	0.422841	1.00825	0.150059	1.26874	2.08998	0.553983	1.64294	1.87432	1.56868
Arabinose-5-phosphate	0.714871	1.00128	1	0.536297	0.930811	0.721634	0.673876	1.10738	1.01762	0.803057	0.974214	1.02256
D-Ribose 5-phosphate	0.783971	1	1.25147	0.660433	1.13962	0.919405	0.834291	1.34065	1.17606	0.944986	1.13951	1.1777
L-Tryptophan	0.990162	1	1.17811	0.710776	0.90569	1.08475	0.936044	1.06617	1.1098	0.886747	0.990367	0.985617
D-Sedoheptulose-7-phosphate	1	1.07415	0.821434	0.659909	0.959528	0.312909	1.89079	2.58094	1.6621	2.79648	2.87731	2.40412
D-Fructose 6-phosphate	0.495853	2.53945	1	0.911351	2.72757	0.433738	2.53947	4.92859	2.6395	3.08605	4.59098	4.32202
Glutathone red	1	0.632651	2.37141	1.46244	1.33537	1.87928	0.916791	1.93433	1.28944	0.802262	2.83842	0.425999
Nicotinic acid mononucleotide	1	1.69344	0.161548	0.624323	1.14725	0.420482	1.28989	1.84982	1.04417	2.53011	2.42577	2.02959
Xanthosine	1	1.33614	0.724481	0.848948	1.21396	0.722603	1.02334	1.66943	1.07353	1.56987	1.81393	1.81967
G3P	1	1.06157	0.412947	0.532499	0.923477	0.227702	1.29443	1.97644	0.763955	1.86069	1.97746	1.43531
D-Xylulose-5-phosphate	1	1.09925	0.420312	2.88949	1.0225	0.314338	0.917632	1.88966	0.918321	0.719171	2.08369	1.63452
alpha-D-Glucose-1-phosphate	0.697866	13.4157	1	0.719368	2.86805	0.502249	4.04456	7.00653	2.23511	6.08829	7.41002	7.60898
N-Acetyl-alpha-D-glucosamine 1-phosphate	1	1.11622	0.631835	0.811596	1.03651	0.465825	1.71986	2.1549	1.11319	3.10992	1.65796	1.92446
N-Acetyl-D-glucosamine 6-phosphate	1	1.08781	0.929648	0.369955	1.15418	0.765746	1.90018	1.46387	0.906014	1.94861	4.50877	1.63187
D-erythro-Dihydrosphingosine	1.92944	1	0.964314	0.233842	0.790563	1.27472	3.23479	3.73123	2.4038	1.97852	4.48573	1.62484
Acetoacetate Neg	0.428919	1	1.72668	2.32084	1.10749	1.74507	0.607915	0.570314	1.04125	0.540569	0.759959	0.702828
6-Hydroxynicotinic acid	0.748378	1	1.12507	1.03874	0.97282	1.24143	1.02812	1.10864	1.2098	1.63567	1.32792	1.38162
Orotic acid	1	1.13431	0.790542	1.33129	1.15856	0.845019	1.16292	1.23844	0.912328	1.43857	1.39997	1.28552
4-Quinolinol	1.24181	1	0.810134	1.57497	1.00194	0.798234	1.10139	0.641251	0.700973	0.700222	0.701471	0.579073
beta-Nicotinamide adenine dinucleotide	0.644011	1	1.12637	1.32343	1.38588	1.36752	0.0848884	0.181527	0.576048	0.0926483	0.389293	0.283948
Pyruvic acid	0.358483	1	1.18279	0.466805	1.03853	1.22216	0.793923	1.43292	1.5215	1.80642	1.87297	1.94518
2-Methyl-1-butanol	0.368209	1	1.2076	0.475631	1.03284	1.25745	0.811316	1.41829	1.60069	1.83793	2.0183	1.63783
Cytidine-5-monophosphate	1	1.28204	0.429648	0.909216	1.16723	0.2783	1.12385	1.54629	0.733851	1.59289	1.48528	1.35133
2-Deoxycytidine 5-monophosphate	1	0.13084	1.07251	0.154607	1.52749	1.03951	1.59419	0.126685	1.70276	0.205879	2.54946	0.154007
Dihydroxyacetone phosphate	1	1.42744	0.336621	1.17394	1.25383	0.192722	0.855626	1.53156	0.578354	1.01995	1.09897	1.09555
Uridine 5-monophosphate	1	1.22887	0.541527	1.37887	1.12816	0.387013	1.22332	1.45061	0.800185	1.6536	1.39041	1.29187
Inosine 5-monophosphate	1	1.01965	0.43142	1.27157	1.03338	0.23485	1.48581	1.91021	0.680417	2.13822	1.73721	1.52758
Guanosine 3,5-cyclic monophosphate	1.03407	1	0.555182	1.15122	0.962011	0.335672	1.01999	1.01342	0.655599	0.915624	0.831519	0.746832
5-Deoxy-5-(methylthio)adenosine	0.547194	3.58692	1	0.993188	13.6014	0.99166	17.5058	4.07003	11.507	23.4377	18.4984	2.61075
3-Hydroxyanthranilic acid	1.13901	0.926218	1	1.8739	0.66671	0.561208	0.71517	1.23515	1.15373	1.28275	1.26082	1.11555
4-Hydroxybenzoic acid	0.705886	1.07858	1	1.37931	0.067561	0.0401343	1.03339	0.0585151	1.37548	1.143	0.91752	1.00282
Vanillic acid	1.50789	0.171914	1	0.111004	0.111347	1.34781	1.52761	1.02687	1.26938	0.976523	1.02371	1.43493
2-Deoxyguanosine 5-monophosphate	1	1.20753	0.826166	1.28097	1.16926	0.671782	1.11161	1.21393	0.851003	1.15307	0.963032	0.970093
Adenosine 5-monophosphate	1	1.11617	0.83627	1.21401	1.19939	0.647128	1.10167	1.15497	0.801798	1.06552	0.925058	0.929028
D-pantothenic acid	1	1.04464	0.803636	1.67007	1.05767	0.868979	1.04975	0.969457	0.828804	1.10373	0.975037	0.934186
Adenosine 3-5-cyclic monophosphate	1.05475	1	0.593923	1.27561	0.982642	0.429349	0.955711	0.891708	0.664806	0.814566	0.750162	0.6576
2-Deoxyadenosine 5-monophosphate	1.22371	1	0.680082	1.47017	1.15147	0.558809	0.883133	1.31672	0.749051	1.07793	0.798297	0.803688
Riboflavin	1	1.1306	0.883651	1.56051	1.13951	0.965016	1.06417	0.954734	0.863147	1.01886	1.03079	0.947964
2-Ketobutyrate	0.622742	1	1.15847	0.962372	1.19213	1.34515	0.154961	0.852715	1.03552	1.02309	0.863934	1.14454
Malonic acid	1	1.02589	0.613287	1.64736	1.01589	0.352836	1.48677	1.18092	0.849037	1.78456	1.60159	1.25923
Maleic acid	1.03061	1	0.780065	1.34737	0.963375	0.564026	0.998579	1.23027	0.651278	1.0279	0.853422	1.20771
Succinic acid	1	1.08219	0.562091	1.62072	0.99861	0.432113	1.21228	1.11705	0.864743	1.49419	1.35948	1.33451
Itaconic acid	3.13227	0.428298	1	1.23716	4.88975	1.45374	0.713709	0.669693	1.55495	2.20318	1.53489	4.08609
N-Carbamoyl-DL-aspartic acid	1	1.03379	0.818842	1.72491	0.909627	0.897157	0.891984	0.669239	0.742356	0.743923	0.601031	0.595902
L-Gluthathione (oxidized)	1	7.91857	0.380677	16.1573	27.2888	4.28593	0.225011	0.320267	3.37692	0.290609	0.422965	0.214578
N-Carbamyl-L-glutamic acid	1.00514	1	0.805805	1.44296	1.05257	0.962217	1.05328	0.888903	0.854237	1.14015	1.04641	1.28858
4-Methyl-2-oxovaleric acid	0.468375	1	2.41519	1.21885	0.881366	1.84445	2.60297	3.16757	1.21208	3.23906	4.4772	3.13117
L-Malic acid	1	1.35005	0.856203	1.56737	1.32225	0.809218	1.09468	1.44729	1.08194	1.56423	1.57478	1.59089
N-acetylaspartate	0.244035	6.46661	1	7.34812	0.779786	0.481454	1.16807	6.33688	5.18089	5.91539	0.855759	5.88895
L-Hydroxyglutaric acid	0.589155	1.00963	1	1.16417	1.13364	1.3057	1.00131	1.41234	1.26434	1.96425	1.86797	2.1989
2-2-Dimethyl Succinate	0.91059	1.21392	1	1.10007	1.22105	0.877853	1.18917	1.38904	1.27112	1.54523	1.54575	1.58394
N-Acetylglutamic acid	0.452488	1.06814	1	1.47325	1.05478	1.20666	0.764936	1.29815	1.33779	1.76002	2.07754	2.13884
Uridine 5′-diphosphogalactose	1.21784	0.996514	1	1.09426	1.35237	0.727214	0.0886797	0.0731718	0.160841	0.0383343	0.124686	0.414745
Uridine 5-diphosphoglucose	1.21784	0.996514	1	1.09426	1.35237	0.727214	0.0886797	0.0731718	0.160841	0.0383343	0.124686	0.414745
UDP-GlcNAc	1	1.55095	0.906664	2.69854	1.75237	0.918503	0.413639	0.672758	1.03264	0.0791705	0.353917	0.534396
3-Methylglutaric acid	0.927446	1.21183	1	1.10629	1.21097	0.871484	1.18128	1.41164	1.28325	1.53012	1.5314	1.57844
alpha-Ketoglutaric acid	0.919321	1.22487	1	1.08363	1.2384	0.853948	1.16428	1.3959	1.24084	1.50647	1.52909	1.55968
2,3-DHB	1	0.401636	1.15272	1.28739	1.41839	0.537533	0.785893	0.554912	7.14035	1.59502	0.656755	0.428803
trans-Aconitic acid	1.0342	1	0.99895	1.19327	1.31821	1.02069	0.988996	0.993927	0.991817	1.05195	0.988809	1.36728
Ketovaleric acid	0.528415	1	1.29981	0.701517	1.11288	1.3707	0.825408	1.17821	1.19548	1.31408	1.27795	1.40685
4-Hydroxyphenyl-pyruvic acid	0.0229566	1	1.73125	0.00837362	1.00075	1.63869	0.869997	1.81833	1.39758	1.62959	2.46073	2.44456
Mevalonic acid 5-phosphate	1	0.913756	1.07059	0.762218	0.877199	0.979487	0.921975	0.941728	1.0093	0.940003	0.303941	0.888508
2-Phosphoglyceric acid	1	1.18693	0.461088	1.30519	1.08691	0.463705	0.930603	1.46749	0.919682	1.50594	1.57603	1.43537
Uridine 5-diphosphate	1	1.12109	0.762785	0.114026	1.49652	0.908768	1.45746	1.64888	0.994235	1.77212	0.0985385	1.42487
Adipic acid	0.911564	1.22813	1	1.08783	1.22885	0.848215	1.15031	1.38027	1.27412	1.52513	1.50462	1.56842
D-Ribulose 1,5-biphosphate	0.786683	1.54145	1	0.787762	1.06677	0.479932	1.3588	1.25247	0.265146	2.02625	1.73525	1.6083
D-Fructose 1,6-biphosphate	1	0.890329	2.11211	0.816767	6.80651	3.11607	2.01635	1.58078	0.862249	1.86641	2.37352	1.6286
cis-Aconitic acid	1.15527	1	0.983496	1.06653	1.04747	1.05837	1.00429	1.07753	1.05257	1.09363	1.0786	1.10992
Citric acid	0.680046	1	1.1912	1.02816	1.11895	1.49464	1.08668	1.55637	1.78072	2.37616	2.57002	3.08003
DL-Isocitric acid	0.667772	1	1.18773	1.03665	1.14488	1.52144	1.08672	1.52491	1.78274	2.34911	2.61195	3.15717
Isopentyl acetate	0.725467	1	1.18077	1.08867	1.23765	1.38615	1.13001	1.51875	1.83742	2.26905	2.66948	3.17347
Homocitrate	1	2.00426	0.175764	0.106436	1.78335	1.47575	1.71822	1.90043	1.96921	0.149088	2.36113	2.81777
4-Pyridoxic acid	0.137153	1.04589	1	1.41675	0.788412	1.10132	0.961735	1.14571	0.184379	1.39003	0.229133	0.505402
Phosphoenolpyruvic acid	1	1.30299	0.462696	1.62521	1.22434	0.46204	1.07376	1.41191	0.770299	1.56685	1.57155	1.3555
Adenosine 5-diphosphate	2.0284	0.208534	1	3.94193	0.400431	0.409145	3.3851	2.87433	0.116756	0.338288	4.11967	0.142943
3-2-Hydroxyethylindole	1	0.917375	1.0054	1.18637	0.060379	0.842087	0.999412	1.10384	0.870564	0.541221	0.85532	0.891002
2-Deoxyguanosine 5-diphosphate	1	0.145368	1.96303	0.617031	0.895147	0.441942	1.73262	0.749261	0.52046	0.235583	0.311805	1.30694
2-Isopropylmalic acid	0.818729	1.11433	1	0.795081	1.06973	0.860407	0.63043	1.13622	1.24758	8.03141	7.33664	8.06967
Quinolinate	4.73262	1	0.510568	1.36808	5.01113	0.900623	0.999302	0.704397	0.58123	0.523604	0.431752	0.695641
Indoline-2-carboxylate	1.49939	1	0.0691467	6.41526	0.0859552	1.05283	1.11094	0.930073	1.04113	1.29995	1.27635	1.16578
N-acetylaspartylglutamate	0.45157	1	1.00442	0.601314	1.99344	0.579867	1.00091	0.649407	1.44412	0.379496	0.34815	0.125738
3-Indoleacetic acid	0.85747	1	1.22683	1.42114	0.93465	1.06393	1.14897	1.28675	1.54015	1.45097	1.4543	0.139735
Salicylic acid	1	0.991358	1.07848	1.40628	1.12868	1.06064	1.22082	1.21043	1.09796	1.35483	1.28044	1.27069
Uridine 5-triphosphate	0.222812	1	1.70898	4.17157	1.69279	2.48385	0.471962	0.371524	0.207673	0.357895	1.36878	1.37989
Phenylpyruvic acid	0.420073	1	1.22542	0.521311	1.01659	1.47681	0.701793	1.43682	1.26222	1.89515	2.05443	2.12757
Inosine 5-triphosphate	1	0.509067	6.91509	1.36691	0.522287	10.5939	1.93334	0.4729	2.38716	1.0398	0.684491	0.696336
Deoxyguanosine 5-triphosphate	1	0.251002	1.12132	0.254953	0.131685	0.71248	0.0686872	1.09246	1.23207	0.0289144	0.948823	0.49552
Adenosine 5-triphosphate	1	1.66915	0.460069	0.618609	1.20402	7.85671	1.23706	1.11597	3.18106	0.903472	1.75702	0.617939
Taurocholic acid	1	1.15378	0.757171	1.22067	1.06232	0.758694	0.929188	1.12728	0.709831	1.16504	1.13101	0.973934

## Sheet: Table 10
Supplementary Table 10. NADPH, NADP, NADH, NAD detection in mouse pancreas. Supplementary data relevant to Supplementary Figure 6a-f.
Sample	NADP Area	NADPH Area	NAD Area	NADH Area
KC;G6pdmut 1	7523.94	82.6222	466884	19934.3
KC;G6pdmut 2	12057.1	74.1618	751449	42454.5
KC;G6pdmut 3	9272.64	68.561	716693	33121.6
KC;G6pdmut 4	8098.02	185.923	478809	14938.6
KC;G6pdwt 1	8056.78	37.127	511497	29884.9
KC;G6pdwt 2	8355.83	402.27	656226	55611.1
KC;G6pdwt 3	5136.99	1570.6	307665	33686.6
KC;G6pdwt 4	6742.64	1080.21	638470	55498.2
KC;Me1flox/flox 1	8470.2	49.5498	492104	39932.5
KC;Me1flox/flox 2	4561.21	635.678	203544	18280.1
KC;Me1flox/flox 3	7640.39	770.05	709589	36978.7
KC;Me1flox/flox 4	6354.71	50.9624	414881	25735.4
KC;Me1+/+ 1	4403.8	610.446	580635	14233.7
KC;Me1+/+ 2	8912.21	301.336	671219	34117.8
KC;Me1+/+ 3	3549.06	433.288	578003	19549.9
KC;Me1+/+ 4	3182.72	588.368	652733	10518.3
NADP Standard (25uM)	28206.4	77.8412	1567.71	10.88
NADPH Standard (25uM)	590.695	8581.82	24.9637	145.406

## Sheet: Table 11
Supplementary Table 11. GSH-NEM and GSSG detection in mouse pancreas tissue. Supplementary data relevant to Supplementary Figure 6g-l; Extended Data Figure 10e-g.
	Sample	Metabolite	Precursor m/z	Peak Area
	GSH-NEM Standard	GSH-NEM	434.147	724812900
	GSSG Standard	GSSG	613.159	2532422000
Supplementary Figure 6a-l	KC;G6pdwt 1	GSH-NEM	434.147	26202310
	KC;G6pdwt 1	GSSG	613.159	4252454
	KC;G6pdwt 2	GSH-NEM	434.147	7352441
	KC;G6pdwt 2	GSSG	613.159	2695460
	KC;G6pdwt 3	GSH-NEM	434.147	22271720
	KC;G6pdwt 3	GSSG	613.159	2315578
	KC;G6pdwt 4	GSH-NEM	434.147	40805170
	KC;G6pdwt 4	GSSG	613.159	2888588
	KC;G6pdmut 1	GSH-NEM	434.147	33271690
	KC;G6pdmut 1	GSSG	613.159	2797394
	KC;G6pdmut 2	GSH-NEM	434.147	18199470
	KC;G6pdmut 2	GSSG	613.159	1937245
	KC;G6pdmut 3	GSH-NEM	434.147	26609000
	KC;G6pdmut 3	GSSG	613.159	3627178
	KC;G6pdmut 4	GSH-NEM	434.147	26588720
	KC;G6pdmut 4	GSSG	613.159	2576006
	KC;Me1+/+ 1	GSH-NEM	434.147	57834360
	KC;Me1+/+ 1	GSSG	613.159	2842616
	KC;Me1+/+ 2	GSH-NEM	434.147	32313710
	KC;Me1+/+ 2	GSSG	613.159	1464567
	KC;Me1+/+ 3	GSH-NEM	434.147	34104160
	KC;Me1+/+ 3	GSSG	613.159	1612208
	KC;Me1+/+ 4	GSH-NEM	434.147	37871280
	KC;Me1+/+ 4	GSSG	613.159	1249082
	KC;Me1flox/flox 1	GSH-NEM	434.147	28677670
	KC;Me1flox/flox 1	GSSG	613.159	2334934
	KC;Me1flox/flox 2	GSH-NEM	434.147	38091540
	KC;Me1flox/flox 2	GSSG	613.159	1431302
	KC;Me1flox/flox 3	GSH-NEM	434.147	37932450
	KC;Me1flox/flox 3	GSSG	613.159	937363
	KC;Me1flox/flox 4	GSH-NEM	434.147	29561590
	KC;Me1flox/flox 4	GSSG	613.159	1223943
Extended Data Figure 10e-g	KC Control 1	GSH-NEM	434.147	32000450
	KC Control 1	GSSG	613.159	1455024
	KC Control 2	GSH-NEM	434.147	34839220
	KC Control 2	GSSG	613.159	1869795
	KC Control 3	GSH-NEM	434.147	25567020
	KC Control 3	GSSG	613.159	1495162
	KC Control 4	GSH-NEM	434.147	20051150
	KC Control 4	GSSG	613.159	1564511
	KC BSO 1	GSH-NEM	434.147	4903897
	KC BSO 1	GSSG	613.159	1092600
	KC BSO 2	GSH-NEM	434.147	8612295
	KC BSO 2	GSSG	613.159	737160
	KC BSO 3	GSH-NEM	434.147	4431761
	KC BSO 3	GSSG	613.159	818522
	KC BSO 4	GSH-NEM	434.147	8788331
	KC BSO 4	GSSG	613.159	807399
