# Supplementary material for: NADPH-producing enzymes restrict the formation of pancreatic precancerous lesions
Source: Nat Metab. Author manuscript; Available in PMC 2026 May 7. (PMC13121030; doi:10.1038/s42255-026-01496-x)
Supplement: Ext Data 2 [file NIHMS2165703-supplement-Ext_Data_2.xlsx]

## Sheet: Ex 2b
Metabolite	log2FC	-log10(p)
IMP	-0.53812	2.02157
Malonic acid	-0.69377	1.51333
Phosphorylethanolamine	-0.95159	1.09739
Quinolinate	-0.8638	1.0914
Malic acid	-0.52061	1.07901
3-2-Hydroxyethylindole	-1.84906	1.03942
G1P	-0.53585	1.03409
L-Cystine	0.371436	1.37933
Salicylic acid	-0.16011	1.13118
L-Proline	-0.45843	1.08366
G3P	-0.74682	0.975088
Melibiose	-1.22297	0.901249
Argininosuccinic acid	-0.38786	0.82603
Xanthine	-0.80398	0.800127
2-Deoxyguanosine 5-diphosphate	0.523932	0.778115
2-Deoxyadenosine 5-monophosphate	-1.98483	0.771657
L-Hydroxyglutaric acid	-0.27742	0.750831
D-Fructose 1,6-biphosphate	-0.57458	0.74306
Dihydroxyacetone phosphate	-0.80383	0.727535
Itaconic acid	-2.59323	0.694079
Taurine	-0.70241	0.673464
Phosphoenolpyruvic acid	-0.98072	0.670786
L-Leucine	-0.89646	0.638631
Succinic acid	-0.62692	0.626815
L-Tyrosine	-0.52017	0.621324
L-Kynurenine	-1.29835	0.612719
4-Pyridoxic acid	0.542171	0.611038
N-Carbamoyl-DL-aspartic acid	-0.67089	0.604321
D-Ribose 5-phosphate	-0.76022	0.600214
D-Fructose 6-phosphate	-1.1939	0.594446
L-Histidine	-0.03836	0.584875
Adipic acid	-1.1955	0.579617
Cytidine-5-monophosphate	-1.21946	0.576797
Uracil	-0.89665	0.573243
N-Acetyl-D-glucosamine 6-phosphate	-0.73183	0.572527
Uridine 5′-diphosphogalactose	-1.02915	0.570303
Uridine 5-diphosphoglucose	-1.02915	0.570303
N-Carbamyl-L-glutamic acid	-1.71762	0.558911
alpha-Ketoglutaric acid	-1.21084	0.556197
Uridine 5-monophosphate	-1.04666	0.549521
Orotic acid	-1.17	0.547975
Arabinose-5-phosphate	-0.72366	0.542463
N-Acetyl-alpha-D-glucosamine 1-phosphate	-0.36649	0.540647
2-Isopropylmalic acid	0.38772	0.526152
L-Arabinose	-0.29028	0.521046
alpha-D(+)Mannose 1-phosphate	-1.29357	0.513276
3-Methylglutaric acid	-1.0119	0.508968
Xanthosine	-0.99863	0.49634
L-Tryptophan	-0.42445	0.476657
N-acetylaspartate	-1.86076	0.475561
L-Threonine	-0.35526	0.474442
Glucoheptonic acid	-2.02483	0.471501
Pyridoxine	-0.90818	0.470062
D-Sedoheptulose-7-phosphate	-0.71609	0.450073
Maleic acid	0.170338	0.433931
Chorismic acid	-0.48657	0.433773
L-Arginine	-0.14369	0.43249
Uridine	-0.2717	0.431705
Adenosine 5-diphosphate	-0.48775	0.430393
Riboflavin	-0.72053	0.427785
L-Citrulline	-1.46808	0.427262
L-Methionine	-0.56412	0.427127
Adenosine 3-5-cyclic monophosphate	-1.05561	0.423002
Guanosine 3,5-cyclic monophosphate	-1.1655	0.422818
Oxamic acid	-0.92525	0.421654
N-formylkynurenine	-0.58139	0.415376
D-pantothenic acid	-0.71772	0.412981
trans-Aconitic acid	-0.06832	0.410897
Ketovaleric acid	-0.62513	0.410819
cis-Aconitic acid	0.185646	0.406619
Galactonic acid	-0.771	0.406004
Phenylpyruvic acid	-0.53117	0.397844
Pyridoxal hydrochloride	-0.59967	0.395889
4-Quinolinol	-0.83154	0.395466
D-erythro-Dihydrosphingosine	0.137369	0.391443
D-Gluconic acid	-0.74465	0.390848
o-Phospho-L-Serine	-0.67257	0.389362
beta-Nicotinamide adenine dinucleotide	-0.71258	0.388122
2-Deoxy-D-ribose	-1.21869	0.384887
D-Glucose 6-phosphate	-1.18546	0.382401
Glyceric acid	-0.69018	0.376903
Adenosine 5-monophosphate	-0.43893	0.376064
Isopentyl acetate	-0.60273	0.367059
D-Xylulose-5-phosphate	-0.59212	0.362036
2-Phosphoglyceric acid	-0.69451	0.358228
Uridine 5-diphosphate	-1.06035	0.357761
DL-Isocitric acid	-0.58902	0.356862
Citric acid	-0.60839	0.355494
L-Isoleucine	-0.36345	0.343791
Thiamine	-0.7293	0.335487
DL-2-Aminoadipic acid	-0.17951	0.332721
L-Glutamine	-0.33304	0.331456
3-Dehydroshikimic acid	-0.8413	0.323403
L-Aspartic Acid	-0.33593	0.322786
N-acetylaspartylglutamate	0.168041	0.322518
Guanine	-1.05264	0.320023
2-2-Dimethyl Succinate	0.518376	0.318079
Deoxyguanosine 5-triphosphate	-1.72818	0.311055
Pyruvic acid	-0.1787	0.303744
Adenosine 5-triphosphate	-1.15371	0.290566
Cytidine	-0.84494	0.287744
2-Deoxyguanosine 5-monophosphate	-0.46798	0.279113
3-Hydroxyanthranilic acid	0.595899	0.264216
Mevalonic acid 5-phosphate	-0.00226	0.257675
L-Glutamic acid	-0.2693	0.255771
Homocitrate	-0.19946	0.251163
L-Gluthathione (oxidized)	-0.62704	0.250501
2-Methyl-1-butanol	-0.13129	0.24758
Hypoxanthine	-0.74028	0.244833
Uridine 5-triphosphate	-1.76366	0.242835
Nicotinic acid mononucleotide	-0.28968	0.234967
Glutathone red	3.36068	0.231495
2-Ketobutyrate	0.220318	0.229615
4-Hydroxy-L-glutamic acid	0.084325	0.215842
Vanillic acid	-0.94216	0.215084
Inosine 5-triphosphate	2.21273	0.20609
2,3-DHB	0.132317	0.190397
4-Hydroxybenzoic acid	-0.08393	0.186438
O-Succinyl-L-homoserine	0.85196	0.185981
4-Hydroxyphenyl-pyruvic acid	0.109752	0.160263
Adenine	-0.03785	0.149985
3-Indoleacetic acid	0.555426	0.148114
D-Mannose	-0.04915	0.140118
L-asparagine	0.002505	0.134892
Cellobiose	-0.00134	0.132854
L-Sorbose	-0.06472	0.12631
Taurocholic acid	-0.74491	0.11815
2-Deoxycytidine	0.440929	0.111858
6-Hydroxynicotinic acid	0.167021	0.110475
Inosine	0.322256	0.099109
D-Ribulose 1,5-biphosphate	-0.06927	0.097381
myo-Inositol	-0.0495	0.091256
Lactic acid	0.324264	0.08331
UDP-GlcNAc	-0.24507	0.069769
Indoline-2-carboxylate	1.34511	0.049093
Creatine	0.053509	0.047696
L-Cystathionine	0.287763	0.043489
L-Serine	-0.25924	0.040184
5-Deoxy-5-(methylthio)adenosine	-1.51512	0.026105
4-Methyl-2-oxovaleric acid	-0.32996	0.025296
D-Maltose	-0.07246	0.020972
2-Deoxycytidine 5-monophosphate	0.236318	0.015695
N-Acetylglutamic acid	-0.40462	0.010775
Acetoacetate Neg	0.141615	0.00776
Dihydroorotic acid	0.786532	1.22961

## Sheet: Ex 2d
Metabolite	log2FC	-log10(p)
beta-Nicotinamide adenine dinucleotide	0.442214	1.03487
Cellobiose	-3.23337	0.973962
Uridine 5-triphosphate	1.37752	0.93365
L-Hydroxyglutaric acid	0.261694	0.907132
N-Acetylglutamic acid	0.302318	0.777839
L-Kynurenine	-0.53087	0.773619
L-Leucine	-0.18743	0.771356
Isopentyl acetate	0.300418	0.755779
L-Gluthathione (oxidized)	3.62799	0.733387
L-Histidine	-0.42698	0.730646
trans-Aconitic acid	0.227678	0.717417
L-Cystine	-0.8317	0.716439
Argininosuccinic acid	0.573867	0.707431
Mevalonic acid 5-phosphate	-0.20355	0.704077
2-Deoxy-D-ribose	-0.88159	0.68724
D-Sedoheptulose-7-phosphate	-0.77848	0.654526
Salicylic acid	0.250487	0.6289
DL-Isocitric acid	0.284185	0.597715
O-Succinyl-L-homoserine	-1.94634	0.592122
4-Hydroxy-L-glutamic acid	-0.3832	0.589073
Acetoacetate Neg	0.721741	0.583653
Deoxyguanosine 5-triphosphate	-1.7952	0.566065
N-Carbamyl-L-glutamic acid	0.182458	0.551084
Citric acid	0.260669	0.550487
D-erythro-Dihydrosphingosine	-0.69509	0.537482
2-Ketobutyrate	0.208659	0.534946
L-Tryptophan	-0.17269	0.53122
Arabinose-5-phosphate	-0.491	0.517138
D-Ribulose 1,5-biphosphate	-0.43667	0.510102
DL-2-Aminoadipic acid	0.116306	0.508307
Melibiose	0.445971	0.491943
D-Fructose 1,6-biphosphate	1.37155	0.486807
N-formylkynurenine	0.320887	0.46482
UDP-GlcNAc	0.706282	0.46411
L-Arginine	-0.11266	0.461778
Lactic acid	0.06573	0.459421
Glucoheptonic acid	0.345385	0.459078
Riboflavin	0.259687	0.458552
4-Pyridoxic acid	0.099612	0.453038
L-Isoleucine	-0.48302	0.429015
D-Gluconic acid	-0.11374	0.403057
N-Acetyl-D-glucosamine 6-phosphate	-0.53759	0.401539
3-Dehydroshikimic acid	0.070905	0.40032
2-Deoxycytidine	-1.03436	0.393532
Glyceric acid	-0.14311	0.386173
G3P	-1.05293	0.384366
6-Hydroxynicotinic acid	0.10903	0.384147
D-pantothenic acid	0.206065	0.38346
Adenine	-0.41848	0.374937
L-Tyrosine	-0.38363	0.372626
4-Hydroxybenzoic acid	-2.68758	0.363447
L-Threonine	-0.45695	0.358589
O-Phosphorylethanolamine	0.630517	0.356018
Adenosine 5-triphosphate	0.849629	0.349856
myo-Inositol	-0.04769	0.346405
Pyridoxal hydrochloride	0.145353	0.342105
o-Phospho-L-Serine	-0.2296	0.324918
Inosine	0.347787	0.324366
alpha-D-Glucose-1-phosphate	0.017115	0.324023
L-Methionine	-0.33208	0.320344
Orotic acid	0.127407	0.318147
L-Aspartic Acid	0.20504	0.313733
Indoline-2-carboxylate	-0.2615	0.310256
3-2-Hydroxyethylindole	-1.35041	0.307951
alpha-D(+)Mannose 1-phosphate	-1.40181	0.306249
5-Deoxy-5-(methylthio)adenosine	1.24791	0.303851
N-Carbamoyl-DL-aspartic acid	0.164433	0.30243
Galactonic acid	-0.11579	0.30215
L-Glutamic acid	0.176347	0.285081
D-Mannose	0.127424	0.282855
Itaconic acid	1.04552	0.277658
Pyridoxine	0.040025	0.27324
D-Xylulose-5-phosphate	-0.03556	0.267092
2-Deoxyguanosine 5-diphosphate	-0.67815	0.264666
Hypoxanthine	-0.11577	0.260698
N-Acetyl-alpha-D-glucosamine 1-phosphate	-0.45052	0.260447
Vanillic acid	-1.96919	0.25973
2,3-DHB	-0.00896	0.254408
3-Indoleacetic acid	0.166316	0.24205
L-Malic acid	0.248648	0.238802
2-Isopropylmalic acid	-0.15017	0.226911
L-Glutamine	-0.51018	0.224838
D-Ribose 5-phosphate	-0.17706	0.211071
Xanthine	-0.78325	0.209975
L-Arabinose	0.097645	0.207435
Cytidine	-0.43926	0.19479
L-Sorbose	0.175487	0.177028
N-acetylaspartylglutamate	-0.17492	0.173517
D-Glucose 6-phosphate	-1.32212	0.172723
Nicotinic acid mononucleotide	-0.57711	0.164136
Phosphoenolpyruvic acid	-0.04043	0.161424
Ketovaleric acid	0.032586	0.148812
4-Quinolinol	0.111002	0.148743
Xanthosine	-0.14175	0.147943
Glutathone red	0.625268	0.143241
Adenosine 5-diphosphate	-0.21026	0.140281
L-Dihydroorotic acid	0.053088	0.135966
Oxamic acid	-0.83223	0.128374
Inosine 5-triphosphate	0.972999	0.128149
Succinic acid	-0.17196	0.12762
2-Deoxycytidine 5-monophosphate	-0.67542	0.125064
Phenylpyruvic acid	-0.11786	0.122848
Uridine	0.357341	0.122605
Guanine	0.488334	0.120042
Cytidine-5-monophosphate	-0.5865	0.119036
Taurine	-0.49341	0.118585
Malonic acid	-0.25335	0.110093
L-Proline	0.03847	0.106213
2-Deoxyadenosine 5-monophosphate	-0.0267	0.105556
D-Maltose	-1.15269	0.100784
Uridine 5-diphosphate	-0.89632	0.100259
Thiamine	-1.78818	0.088763
Taurocholic acid	-0.00784	0.086727
2-Phosphoglyceric acid	-0.20141	0.072826
cis-Aconitic acid	0.080555	0.066937
Quinolinate	0.875428	0.0646
2-Methyl-1-butanol	-0.23166	0.064237
2-2-Dimethyl Succinate	0.07926	0.063965
Pyruvic acid	-0.25171	0.06385
Uracil	-0.21742	0.062986
Adenosine 5-monophosphate	-0.0286	0.059601
Guanosine 3,5-cyclic monophosphate	-0.47586	0.054843
Creatine	0.436565	0.052413
2-Deoxyguanosine 5-monophosphate	0.002967	0.045655
L-Cystathionine	0.452606	0.044125
3-Methylglutaric acid	0.07448	0.042601
Uridine 5-monophosphate	-0.24403	0.038555
Dihydroxyacetone phosphate	-0.6059	0.034723
N-acetylaspartate	0.487999	0.033963
Maleic acid	-0.14995	0.028901
Homocitrate	-0.61197	0.028131
L-Serine	-0.23791	0.027238
Inosine 5-monophosphate	-0.5654	0.026617
alpha-Ketoglutaric acid	0.065524	0.024508
L-Citrulline	0.283924	0.02338
Uridine 5′-diphosphogalactose	0.035301	0.022341
Uridine 5-diphosphoglucose	0.035301	0.022341
Chorismic acid	1.12126	0.02207
L-asparagine	0.218229	0.021858
Adipic acid	0.060421	0.019148
4-Hydroxyphenyl-pyruvic acid	-2.0621	0.017176
Adenosine 3-5-cyclic monophosphate	-0.29795	0.014728
4-Methyl-2-oxovaleric acid	0.32884	0.010154
3-Hydroxyanthranilic acid	-0.17074	0.00893
D-Fructose 6-phosphate	0.036197	0.004376

## Sheet: Ex 2e
Metabolite	log2FC	-log10(p)
UDP-galactose	-3.30137	2.60442
UDP-glucose	-3.30137	2.60442
NAD+	-2.27192	1.43339
4-Hydroxy-L-glutamic acid	0.408683	1.52644
Salicylic acid	0.232733	1.41002
3-Methylglutaric acid	0.365844	1.04706
2-2-Dimethyl Succinate	0.356716	1.007
L-Histidine	-0.41537	1.00616
Isopentyl acetate	0.552298	0.965862
Argininosuccinic acid	0.840286	0.942228
D-Fructose 6-phosphate	1.68199	0.939097
N-Acetyl-alpha-D-glucosamine 1-phosphate	0.681538	0.935578
Citric acid	0.530188	0.932342
L-Serine	0.816888	0.932302
DL-Isocitric acid	0.520935	0.92492
N-Carbamoyl-DL-aspartic acid	-0.39138	0.913386
L-Hydroxyglutaric acid	0.279451	0.91069
5-Deoxy-5-(methylthio)adenosine	3.22641	0.88017
3-Indoleacetic acid	0.395713	0.880006
alpha-Ketoglutaric acid	0.337316	0.876072
Adipic acid	0.338826	0.869438
Xanthine	0.240194	0.795419
Uridine 5-diphosphate	0.418867	0.792022
D-Mannose	-0.02538	0.779765
o-Phospho-L-Serine	-0.08233	0.760167
UDP-GlcNAc	-0.59969	0.759389
L-Arabinose	-0.80697	0.726951
L-asparagine	1.26475	0.716971
alpha-D(+)Mannose 1-phosphate	0.490099	0.684922
Glucoheptonic acid	0.437195	0.678262
trans-Aconitic acid	-0.0122	0.631862
Lactic acid	0.230997	0.631859
Galactonic acid	0.068935	0.600601
L-Sorbose	-0.80513	0.595927
L-Threonine	0.093203	0.588019
L-Tyrosine	-0.01826	0.580233
Homocitrate	0.894953	0.57338
Malonic acid	0.191997	0.562359
Cytidine	0.111196	0.561091
Inosine 5-monophosphate	0.316493	0.559769
4-Methyl-2-oxovaleric acid	1.10701	0.557397
Uridine 5-triphosphate	-1.59311	0.552878
N-Acetyl-D-glucosamine 6-phosphate	0.444509	0.548922
G3P	0.322262	0.544458
6-Hydroxynicotinic acid	0.154523	0.533612
2-Methyl-1-butanol	0.293729	0.529897
myo-Inositol	-0.02665	0.529457
L-Cystathionine	1.02138	0.521726
Pyruvic acid	0.263842	0.520661
DL-2-Aminoadipic acid	0.114453	0.502874
L-Isoleucine	-0.08815	0.495471
Uracil	0.31557	0.491846
Guanine	-0.45369	0.479766
2-Deoxy-D-ribose	0.07741	0.478263
N-Acetylglutamic acid	0.136573	0.473633
4-Quinolinol	-0.3381	0.456761
Adenosine 5-triphosphate	0.711574	0.43671
D-Xylulose-5-phosphate	0.223727	0.436308
D-Glucose 6-phosphate	0.184933	0.435684
Thiamine	0.816587	0.427038
Succinic acid	0.07592	0.395609
Orotic acid	0.131299	0.389065
D-Gluconic acid	0.053771	0.377588
Quinolinate	-0.42979	0.369759
Adenosine 5-diphosphate	0.061332	0.368981
Vanillic acid	0.331219	0.35941
Xanthosine	0.291666	0.358447
L-Glutamic acid	0.240265	0.35599
Nicotinic acid mononucleotide	0.438998	0.354587
Uridine 5-monophosphate	0.168622	0.35057
L-Proline	0.159436	0.344939
2,3-DHB	0.546244	0.340231
Uridine	0.935827	0.334868
L-Kynurenine	0.773553	0.332503
Inosine	0.26214	0.330383
2-Phosphoglyceric acid	0.109599	0.322793
3-Dehydroshikimic acid	-0.26879	0.322212
2-Ketobutyrate	-0.95651	0.315441
Phenylpyruvic acid	0.115987	0.31509
4-Hydroxyphenyl-pyruvic acid	0.381543	0.311676
Acetoacetate Neg	-0.48997	0.297542
L-Malic acid	0.259158	0.297207
N-acetylaspartylglutamate	-0.03044	0.291292
Mevalonic acid 5-phosphate	-0.06349	0.277914
2-Deoxycytidine 5-monophosphate	-0.51333	0.269708
Cytidine-5-monophosphate	0.116939	0.268816
N-acetylaspartate	1.7537	0.262457
L-Gluthathione (oxidized)	-0.67963	0.260442
O-Phosphorylethanolamine	0.34437	0.25883
L-Dihydroorotic acid	0.088039	0.24479
L-Glutamine	0.179517	0.234398
Itaconic acid	-0.14272	0.231175
Oxamic acid	-1.71293	0.228792
Inosine 5-triphosphate	0.375331	0.206576
L-Citrulline	0.604216	0.205489
Phosphoenolpyruvic acid	0.074602	0.203772
D-Ribose 5-phosphate	0.13184	0.201345
D-Maltose	-0.55319	0.188281
Riboflavin	-0.06314	0.181825
Ketovaleric acid	0.072454	0.18034
N-formylkynurenine	-0.70522	0.176654
Pyridoxine	-0.21363	0.173946
Indoline-2-carboxylate	0.035113	0.140606
L-Aspartic Acid	-0.05174	0.133714
D-Ribulose 1,5-biphosphate	-0.38268	0.13215
L-Methionine	-0.02141	0.128419
Creatine	0.578571	0.127211
Cellobiose	0.175477	0.124578
2-Deoxyguanosine 5-monophosphate	0.066523	0.111759
D-Fructose 1,6-biphosphate	0.486188	0.106484
Taurocholic acid	-0.14252	0.10399
L-Arginine	0.025005	0.102271
Adenosine 3-5-cyclic monophosphate	-0.27323	0.094218
Adenosine 5-monophosphate	0.009619	0.091631
4-Hydroxybenzoic acid	-1.19591	0.08734
L-Tryptophan	0.049128	0.082416
3-2-Hydroxyethylindole	-0.01943	0.079466
O-Succinyl-L-homoserine	-0.97452	0.078249
Hypoxanthine	0.042929	0.062714
Guanosine 3,5-cyclic monophosphate	-0.18711	0.058603
Arabinose-5-phosphate	-0.13236	0.058221
Glyceric acid	-0.05139	0.057006
Dihydroxyacetone phosphate	-0.13331	0.054404
Pyridoxal hydrochloride	-0.07154	0.048888
L-Leucine	0.001924	0.045565
alpha-D-Glucose-1-phosphate	1.99501	0.04535
2-Isopropylmalic acid	-0.05408	0.04309
Maleic acid	-0.10724	0.041367
2-Deoxycytidine	-0.04535	0.034831
Melibiose	-0.01229	0.03435
L-Cystine	0.004464	0.033758
4-Pyridoxic acid	-0.76643	0.029221
Chorismic acid	0.882245	0.025405
Glutathone red	0.397749	0.024685
3-Hydroxyanthranilic acid	0.009116	0.024197
2-Deoxyadenosine 5-monophosphate	-0.0664	0.021533
Adenine	-0.08134	0.019859
Taurine	-0.50932	0.019064
2-Deoxyguanosine 5-diphosphate	-0.18855	0.018141
N-Carbamyl-L-glutamic acid	-0.10743	0.0179
cis-Aconitic acid	0.062608	0.007899
Deoxyguanosine 5-triphosphate	-1.14505	0.004973
D-pantothenic acid	-0.08187	0.0003
D-erythro-Dihydrosphingosine	1.61955	1.6334
S7P	1.00663	1.2907

## Sheet: Ex 2f
Metabolite	log2FC	-log10(p)
UDP-galactose	-2.99285	2.3061
UDP-glucose	-2.99285	2.3061
NAD+	-2.20315	1.6146
N-Carbamoyl-DL-aspartic acid	-0.63604	1.60613
UDP-GlcNAc	-2.02048	1.48392
N-acetylaspartylglutamate	-1.97052	1.077
Arabinose	-1.27586	1.04512
4-Quinolinol	-0.60461	1.03628
Salicylic acid	0.380119	2.71549
Cytidine	0.476014	1.58813
o-Phospho-L-Serine	-0.14239	1.52653
Orotic acid	0.457459	1.39719
Galactonic acid	0.17367	1.25896
L-Histidine	-0.49213	1.25581
3-Hydroxyanthranilic acid	0.283784	1.13105
Succinic acid	0.479575	1.12489
N-Carbamyl-L-glutamic acid	0.206816	1.07895
D-Gluconic acid	0.164549	1.05825
D-Glucose 6-phosphate	0.757397	0.996023
Uridine 5-monophosphate	0.523526	0.976517
4-Hydroxyphenyl-pyruvic acid	1.09772	0.963554
D-Maltose	-2.05542	0.955728
Uridine	1.42433	0.935778
L-Isoleucine	-0.14308	0.899871
Phosphoenolpyruvic acid	0.579625	0.870345
Cytidine-5-monophosphate	0.558921	0.848967
2-Deoxy-D-ribose	0.437876	0.844829
3-Dehydroshikimic acid	-0.46254	0.835872
L-Glutamine	-0.3846	0.831133
L-Serine	1.05531	0.823475
Guanine	-1.81929	0.815851
myo-Inositol	-0.0411	0.795253
5-Deoxy-5-(methylthio)adenosine	3.38152	0.772006
L-Kynurenine	-0.3342	0.742888
DL-2-Aminoadipic acid	0.333872	0.731309
O-Phosphorylethanolamine	0.828477	0.727384
3-2-Hydroxyethylindole	-0.42589	0.718196
Argininosuccinic acid	0.87229	0.703879
N-Acetyl-D-glucosamine 6-phosphate	1.28057	0.689749
L-asparagine	1.79883	0.686303
L-Cystathionine	1.69547	0.675533
Ketovaleric acid	0.413453	0.653888
L-Tryptophan	-0.06942	0.624766
D-Xylulose-5-phosphate	0.430805	0.59716
D-Fructose 1,6-biphosphate	0.950308	0.593649
D-erythro-Dihydrosphingosine	1.28335	0.590509
L-Sorbose	-0.81468	0.589221
L-Glutamic acid	0.453094	0.584536
Hypoxanthine	0.10186	0.567452
L-Tyrosine	-0.03427	0.550681
D-Mannose	-0.03886	0.544475
N-formylkynurenine	-1.84315	0.530447
Mevalonic acid 5-phosphate	-0.65931	0.527499
O-Succinyl-L-homoserine	0.13879	0.521309
Oxamic acid	-2.26529	0.492732
L-Aspartic Acid	-0.58703	0.489198
Cellobiose	-1.74291	0.435094
L-Glutathione (oxidized)	-1.74822	0.434791
Quinolinate	-0.88959	0.432164
Itaconic acid	1.26281	0.41152
trans-Aconitic acid	0.16938	0.400584
Acetoacetate Neg	-0.5974	0.382462
L-Arginine	-0.07943	0.378593
Taurocholic acid	0.119961	0.372238
Inosine 5-triphosphate	-0.33758	0.362954
Adenosine 3-5-cyclic monophosphate	-0.43845	0.36132
Inosine	-0.21548	0.348683
Indoline-2-carboxylate	0.31726	0.347372
Taurine	0.052892	0.327562
Deoxyguanosine 5-triphosphate	-2.06695	0.323559
cis-Aconitic acid	0.129584	0.322827
Homocitrate	-0.00391	0.291005
Maleic acid	0.027769	0.288446
4-Hydroxybenzoic acid	0.024232	0.278708
2-Deoxyguanosine 5-diphosphate	-1.12693	0.261555
N-acetylaspartate	1.63259	0.25296
D-pantothenic acid	0.002564	0.237674
L-Leucine	-0.04449	0.232932
Glyceric acid	-0.00159	0.226117
Vanillic acid	0.173504	0.225987
2-Deoxycytidine	-0.54117	0.195654
D-Ribose 5-phosphate	0.114252	0.183856
2-Ketobutyrate	0.005566	0.172542
Thiamine	0.534396	0.167329
alpha-D-Glucose-1-phosphate	2.80774	0.166664
L-Threonine	-0.0974	0.166378
Dihydroxyacetone phosphate	0.098768	0.165486
2-Deoxyadenosine 5-monophosphate	-0.17734	0.149557
Pyridoxine	-0.1821	0.138715
Pyridoxal hydrochloride	0.013269	0.128981
Adenosine 5-diphosphate	-0.77588	0.114125
L-Cystine	-0.06387	0.099465
2-Deoxycytidine 5-monophosphate	-1.20963	0.096002
Uridine 5-diphosphate	-0.66895	0.0888
Arabinose-5-phosphate	-0.10731	0.084365
L-Citrulline	0.288299	0.077465
Guanosine 3,5-cyclic monophosphate	-0.2715	0.065608
Adenine	-0.11732	0.064867
L-Methionine	-0.02806	0.063099
2-Deoxyguanosine 5-monophosphate	0.035777	0.046538
Adenosine 5-monophosphate	-0.04234	0.039172
Uridine 5-triphosphate	-0.18832	0.035955
Adenosine 5-triphosphate	-0.00926	0.034364
2,3-DHB	-0.38487	0.033141
L-Dihydroorotic acid	-0.43087	0.028974
Riboflavin	-0.00213	0.023575
L-Proline	-0.01234	0.020715
4-Pyridoxic acid	-0.87837	0.014052
Chorismic acid	0.798532	0.013756
Melibiose	0.058688	0.011204
3-Indoleacetic acid	-0.5873	0.00913
Glutathione (reduced)	-0.01461	0.007424
2-Isopropylmalic acid	2.96443	3.4357
S7P	1.42461	2.72674
Lactic acid	1.39004	2.72342
L-Hydroxyglutaric acid	1.00408	2.43796
Citric acid	1.41112	2.42595
DL-Isocitric acid	1.42529	2.23949
Xanthine	0.781042	2.17539
4-Hydroxy-L-glutamic acid	0.793568	2.05757
Isopentyl acetate	1.42157	1.99986
N-Acetylglutamic acid	0.989098	1.92392
Uracil	1.21056	1.9006
alpha-D(+)Mannose 1-phosphate	0.995138	1.84785
IMP	0.834811	1.69136
Glucoheptonic acid	0.661355	1.62545
3-Methylglutaric acid	0.629	1.60836
G3P	0.800282	1.58079
2-2-Dimethyl Succinate	0.639882	1.56865
6-Hydroxynicotinic acid	0.528469	1.534
F6P	1.97876	1.53326
alpha-Ketoglutaric acid	0.615035	1.50933
Malonic acid	0.615872	1.50387
Adipic acid	0.615882	1.50151
Phenylpyruvic acid	1.01675	1.47927
4-Methyl-2-oxovaleric acid	1.83496	1.43635
Xanthosine	0.791149	1.4108
2-Methyl-1-butanol	0.867667	1.34982
Pyruvic acid	0.906121	1.29139
Creatine	1.84332	1.14078
Malic acid	0.656811	1.13188
D-Ribulose 1,5-biphosphate	0.833163	1.13159
Nicotinic acid mononucleotide	1.21294	1.11404
N-Acetyl-alpha-D-glucosamine 1-phosphate	1.10358	1.06259
2-Phosphoglyceric acid	0.58946	1.00569
