# Supplementary material for: NADPH-producing enzymes restrict the formation of pancreatic precancerous lesions
Source: Nat Metab. Author manuscript; Available in PMC 2026 May 7. (PMC13121030; doi:10.1038/s42255-026-01496-x)
Supplement: Ext Data 3 [file NIHMS2165703-supplement-Ext_Data_3.xlsx]

## Sheet: Ex 3a
Gene	Day 1	Day 2	Day 3
Atp1a1	-0.18589	0.671971	1.13422
Atp1a3	-1.91954	4.83324	7.5458
Atp4a	-0.16663	2.43887	3.21713
Atp5f1b	0.028688	0.482817	0.903456
Atp5f1c	0.096913	0.590992	1.45812
Atp5f1d	0.094825	0.352295	0.968018
Atp5f1e	0.194187	0.52319	1.54293
Atp5mc1	0.027455	0.376025	0.766732
Atp5mc2	0.194576	0.859292	1.08096
Atp5me	-0.01673	0.90156	1.08484
Atp5mf	0.094302	0.756818	1.2252
Atp5mg	0.179205	0.686857	1.5649
Atp5pb	0.039149	0.436446	0.926823
Atp5pd	0.168646	0.719716	1.69469
Atp5pf	0.05056	0.88217	1.50568
Atp5po	0.091716	0.522113	1.43784
Atp6ap1	-0.21055	0.35937	0.439186
Atp6v0a1	0.022586	1.47381	1.3297
Atp6v0a4	0.06369	2.95802	5.37276
Atp6v0b	0.0445	0.541842	0.887147
Atp6v1a	-0.069	0.926749	1.0418
Atp6v1c1	-0.09433	0.35029	0.258699
Atp6v1d	0.071796	0.620104	1.06368
Atp6v1g1	0.042113	0.518106	0.673661
Cox15	-0.18456	0.431279	0.562508
Cox4i1	0.192763	0.435303	1.43758
Cox5b	-0.00391	0.729202	1.46666
Cox6a1	0.10179	0.580136	1.38212
Cox6b1	0.02558	0.841544	1.41455
Cox6c	0.177515	0.653714	1.73156
Cox7a2	0.060023	0.675343	1.36187
Cox7a2l	0.124111	0.469895	1.29035
Cox7b	0.027658	0.662014	1.31829
Cox7c	-0.00836	0.726902	1.50914
Cox8a	0.163466	0.719631	1.33859
Cyc1	-0.00688	0.395773	1.08529
Ndufa10	0.103438	0.348346	0.866181
Ndufa11	-0.07386	0.575812	1.45841
Ndufa2	0.179928	0.776617	1.35737
Ndufa3	0.089283	0.889533	1.04787
Ndufa4	-0.00699	0.621212	1.15006
Ndufa4l2	0.675221	1.19219	2.30364
Ndufa5	0.260363	1.10529	1.614
Ndufa6	0.128918	0.43996	1.34871
Ndufa7	-0.05532	0.435753	1.16357
Ndufa8	0.135977	0.613143	1.43472
Ndufa9	0.07377	0.780563	1.2769
Ndufab1	0.039778	0.58587	0.862086
Ndufb1	-0.10385	0.44207	1.04645
Ndufb10	0.118866	0.624521	1.40048
Ndufb2	0.381727	0.489877	1.28271
Ndufb3	-0.02702	0.753442	1.12821
Ndufb4	1.19616	2.19819	1.4802
Ndufb5	0.120184	0.364201	1.38811
Ndufb6	0.200336	0.681538	1.29528
Ndufb7	0.02349	0.796707	1.57303
Ndufb8	0.148035	0.590405	1.65946
Ndufb9	0.067373	0.517709	1.46356
Ndufc1	-0.19841	0.940601	1.16053
Ndufc2	-0.01456	0.94639	1.55484
Ndufs1	-0.22176	0.451532	0.657543
Ndufs2	-0.01315	0.496246	1.22979
Ndufs3	-0.05283	0.47886	1.03056
Ndufs4	0.007493	0.591167	1.06216
Ndufs5	0.097184	0.505076	1.06512
Ndufs6	0.123895	0.548632	1.35082
Ndufs7	0.150746	0.408032	0.916252
Ndufs8	-0.01625	0.346943	1.13189
Ndufv1	0.1254	0.42252	0.867357
Ndufv2	-0.02967	0.532122	1.6247
Ndufv3	-0.00658	0.617	1.47651
Sdhc	0.071254	0.669281	1.00695
Tcirg1	-0.03465	0.520891	0.902898
Uqcr10	0.107656	0.367971	1.06013
Uqcr11	-0.07178	1.04943	1.71148
Uqcrb	0.145213	0.51447	1.14468
Uqcrc2	0.080715	0.602681	1.01764
Uqcrh	0.238882	0.453467	1.31267
Uqcrq	0.144091	0.437134	0.951649

## Sheet: Ex 3b
Day 1	Day 2	Day 3
-0.22176	0.451532	0.657543
-0.01315	0.496246	1.22979
-0.05283	0.47886	1.03056
0.007493	0.591167	1.06216
0.097184	0.505076	1.06512
0.123895	0.548632	1.35082
0.150746	0.408032	0.916252
-0.01625	0.346943	1.13189
0.1254	0.42252	0.867357
-0.02967	0.532122	1.6247
-0.00658	0.617	1.47651
0.026224	0.263063	1.15494
0.179928	0.776617	1.35737
0.089283	0.889533	1.04787
-0.00699	0.621212	1.15006
0.675221	1.19219	2.30364
0.260363	1.10529	1.614
0.128918	0.43996	1.34871
-0.05532	0.435753	1.16357
0.135977	0.613143	1.43472
0.07377	0.780563	1.2769
0.103438	0.348346	0.866181
0.039778	0.58587	0.862086
-0.07386	0.575812	1.45841
0.182892	0.54873	1.44841
0.043151	0.910298	1.41298
-0.10385	0.44207	1.04645
0.381727	0.489877	1.28271
-0.02702	0.753442	1.12821
1.19616	2.19819	1.4802
0.120184	0.364201	1.38811
0.200336	0.681538	1.29528
0.02349	0.796707	1.57303
0.148035	0.590405	1.65946
0.067373	0.517709	1.46356
0.118866	0.624521	1.40048
0.113955	0.457116	1.19878
-0.19841	0.940601	1.16053
-0.01456	0.94639	1.55484
-0.38124	-0.12625	-0.14823
0.064548	0.158201	0.560177
0.071254	0.669281	1.00695
0.167527	-0.04168	0.630253
0.079414	0.256457	0.871081
-0.00688	0.395773	1.08529
0.015203	0.03383	0.345875
0.080715	0.602681	1.01764
0.238882	0.453467	1.31267
0.145213	0.51447	1.14468
0.144091	0.437134	0.951649
0.107656	0.367971	1.06013
-0.07178	1.04943	1.71148
-0.12981	-0.19818	-0.00018
0.192763	0.435303	1.43758
0.233472	0.324029	1.22724
-0.00391	0.729202	1.46666
0.10179	0.580136	1.38212
0.02558	0.841544	1.41455
0.177515	0.653714	1.73156
0.060023	0.675343	1.36187
0.124111	0.469895	1.29035
0.027658	0.662014	1.31829
-0.00836	0.726902	1.50914
0.163466	0.719631	1.33859
0.006811	-0.46729	-0.24386
-0.18456	0.431279	0.562508
0.103605	0.210879	0.882279
-0.06996	0.471841	0.735684
0.008038	0.330363	0.660855
0.028688	0.482817	0.903456
0.096913	0.590992	1.45812
0.094825	0.352295	0.968018
0.194187	0.52319	1.54293
0.091716	0.522113	1.43784
0.039149	0.436446	0.926823
0.027455	0.376025	0.766732
0.194576	0.859292	1.08096
0.148999	0.265	0.917012
0.168646	0.719716	1.69469
-0.01673	0.90156	1.08484
0.094302	0.756817	1.2252
0.179205	0.686857	1.5649
0.05056	0.88217	1.50568
-0.069	0.926749	1.0418
-0.0981	0.050427	-0.11372
-0.09433	0.35029	0.258699
0.071796	0.620104	1.06368
0.061217	0.180061	0.415479
0.08552	0.038214	0.667037
-0.71566	1.27387	-0.23822
0.042113	0.518106	0.673661
0.027487	0.298663	0.162617
0.022586	1.47381	1.3297
-0.38641	-0.16348	-0.4982
-0.03465	0.520891	0.902898
0.06369	2.95802	5.37276
0.100919	0.27525	0.531688
0.0445	0.541842	0.887147
0.007331	0.286656	0.244812
0.132809	0.078239	0.704116
0.014231	0.383896	0.598168
-0.21055	0.35937	0.439186
-0.16663	2.43887	3.21713
0.097081	0.214894	0.466352
-0.16159	0.206647	0.562599
-0.51022	0.138385	1.07658

## Sheet: Ex 3c
Gene	Day 1	Day 2	Day 3
Idh1	-0.28461	0.954915	1.64394
Idh3b	-0.01176	0.644383	1.36085
Idh3a	-0.19293	0.715427	1.31447
Ogdhl	-0.16779	0.119863	1.12772
Suclg2	-0.04768	0.55541	1.02435
Sdhc	0.071254	0.669281	1.00695
Pdha1	-0.24238	0.547059	0.994711
Cs	0.022857	0.708436	0.99219
Mdh1	0.017788	0.221123	0.921413
Suclg1	0.009337	0.410677	0.783563
Aco2	-0.08146	0.266644	0.685847
Sdhd	0.167527	-0.04168	0.630253
Fh1	0.320587	0.51742	0.583775
Sdhb	0.064548	0.158201	0.560177
Mdh2	0.258225	0.268265	0.553476
Sucla2	0.052884	0.260959	0.4855
Dlat	-0.02291	0.276981	0.426334
Ogdh	-0.17453	0.453146	0.409004
Idh3g	0.072834	0.215528	0.366572
Pdhb	-0.078	0.474676	0.341789

## Sheet: Ex 3d
Day 1	Day 2	Day 3
0.022857	0.708436	0.99219
-0.20679	-0.23068	-0.32067
-0.08146	0.266644	0.685847
-0.12777	0.032141	0.168693
-0.28461	0.954915	1.64394
0.167604	-1.06255	-0.61406
0.072834	0.215528	0.366572
-0.19293	0.715427	1.31447
-0.01176	0.644383	1.36085
-0.17453	0.453146	0.409004
-0.16779	0.119863	1.12772
0.10626	-0.02017	-0.09072
-0.00275	-0.07993	0.084476
0.009337	0.410677	0.783563
-0.04768	0.55541	1.02435
0.052884	0.260959	0.4855
-0.38124	-0.12625	-0.14823
0.064548	0.158201	0.560177
0.071254	0.669281	1.00695
0.167527	-0.04168	0.630253
0.320587	0.51742	0.583775
0.017788	0.221123	0.921413
0.258225	0.268265	0.553476
0.276955	-0.22987	0.001775
0.00678	0.14334	-0.05762
-0.24238	0.547059	0.994711
-0.078	0.474676	0.341789
-0.02291	0.276981	0.426334

## Sheet: Ex 3e
Gene	Day 1	Day 2	Day 3
Aldoc	0.174662	1.36036	1.46888
Dera	-0.18188	0.809654	0.724017
Fbp1	-0.0339	2.73225	8.05812
Fbp2	-0.05363	1.38394	3.17271
G6pdx	-0.16601	0.998361	1.43845
Gpi1	-0.04075	0.859295	1.153
Pfkm	0.002932	0.757926	1.16764
Pfkp	0.110447	1.0167	0.505316
Pgm1	-0.03375	0.870193	0.682917
Rbks	0.270931	1.20002	1.78147
Tkt	0.045034	0.60358	0.695437

## Sheet: Ex 3f
Day 1	Day 2	Day 3
-0.04075	0.859295	1.153
-0.16601	0.998361	1.43845
0.07634	0.234392	0.920038
-0.24109	0.172917	0.43335
-0.1383	0.244822	0.341256
-0.02405	0.006124	0.432171
0.045034	0.60358	0.695437
-0.0257	-0.02733	-0.20808
0.221277	-0.0655	0.197999
0.160183	-0.56495	0.203141
-0.18188	0.809654	0.724017
0.270931	1.20002	1.78147
-0.03375	0.870193	0.682917
0.012327	-0.40647	-0.84743
0.209503	-0.18425	-0.57499
0.007861	0.120972	0.325779
-0.02281	-0.1544	-0.37598
0.004539	-1.16264	-1.60099
-0.02418	-0.39718	-0.30982
-1.53405	-0.71455	0.338037
0.06489	0.431894	0.613805
0.174662	1.36036	1.46888
-0.0339	2.73225	8.05812
-0.05363	1.38394	3.17271
0.195559	0.768776	0.449343
0.002932	0.757926	1.16764
0.110447	1.0167	0.505316

## Sheet: Ex 3g
Day 1	Day 2	Day 3
-0.3848	0.900998	0.387234
0.052242	-0.04387	-0.60957
-0.32808	1.97503	2.88261
-0.01884	0.95185	1.74872
-0.04075	0.859295	1.153
0.195559	0.768776	0.449343
0.002932	0.757926	1.16764
0.110447	1.0167	0.505316
-0.0339	2.73225	8.05812
-0.05363	1.38394	3.17271
0.06489	0.431894	0.613805
0.174662	1.36036	1.46888
0.166641	0.330558	0.110939
0.031323	0.459053	0.69891
0.077771	0.503265	0.68432
0.065898	0.325181	0.445366
0.022321	0.641252	0.495395
0.211973	1.83316	1.68041
0.079482	0.657069	0.600658
-2.09138	0.678652	-1.43353
-0.02935	0.76772	0.63687
-0.04441	1.66598	2.93699
-0.24238	0.547059	0.994711
-0.078	0.474676	0.341789
-0.02291	0.276981	0.426334
-0.00275	-0.07993	0.084476
0.101969	0.742925	0.955558
0.461016	0.486963	1.83535
0.667768	0.472335	0.893111
-0.11141	0.419061	0.733474
0.079069	0.03685	0.462463
-0.15517	0.612576	1.50435
-0.19348	0.046141	0.336923
0.049996	0.852231	1.66496
0.090056	-0.55856	-0.25014
-0.13398	0.706605	1.03228
2.18027	4.70291	6.02933
-1.47641	-0.0541	0.713322
0.150439	-0.42361	0.672901
-0.33323	1.22299	0.965189
-0.02664	1.46365	2.68344
-0.03375	0.870193	0.682917
0.012327	-0.40647	-0.84743
-1.83165	-3.10062	-6.29982
0.22744	0.257257	0.181737
-0.00143	-0.44014	-0.41571
-0.07592	0.139411	0.491935
-0.02238	-0.07218	0.198774
0.00678	0.14334	-0.05762

## Sheet: Ex 3h
Gene	Day 1	Day 2	Day 3
Acss2	-0.33323	1.22299	0.965189
Adh1	0.667768	0.472335	0.893111
Adh5	-0.11141	0.419061	0.733474
Aldh1a2	-0.73659	1.26997	1.98648
Aldh1a7	0.348757	2.29589	4.34832
Aldh1b1	0.049996	0.852231	1.66496
Aldh2	-0.15517	0.612576	1.50435
Aldh3a1	2.18027	4.70291	6.02933
Aldh9a1	-0.13398	0.706605	1.03228
Aldoa	0.06489	0.431894	0.613805
Aldoc	0.174662	1.36036	1.46888
Eno1	0.022321	0.641252	0.495395
Fbp1	-0.0339	2.73225	8.05812
Fbp2	-0.05363	1.38394	3.17271
Galm	-0.02664	1.46365	2.68344
Gapdh	0.031323	0.459053	0.69891
Gck	-0.01884	0.95185	1.74872
Gpi1	-0.04075	0.859295	1.153
Hk2	-0.3848	0.900998	0.387234
Hkdc1	-0.32808	1.97503	2.88261
Ldha	0.101969	0.742925	0.955558
Ldhb	0.461016	0.486963	1.83535
Pdha1	-0.24238	0.547059	0.994711
Pdhb	-0.078	0.474676	0.341789
Pfkm	0.002932	0.757926	1.16764
Pfkp	0.110447	1.0167	0.505316
Pgk1	0.077771	0.503265	0.68432
Pgm1	-0.03375	0.870193	0.682917
Pklr	-0.04441	1.66598	2.93699
Pkm	-0.02935	0.76772	0.63687

## Sheet: Ex 3i
Gene	Day 1	Day 2	Day 3
Gclm	-0.41058	0.959143	0.780684
Gpx2	-0.37233	1.48656	2.66844
Gpx7	-0.02474	1.10854	1.78738
Gsta1	-0.31075	1.02703	2.16286
Gsta2	-0.45005	1.65983	3.11759
Gsta3	-0.29391	0.964053	1.5001
Gsta13	-0.60049	0.920803	2.07524
Gstk1	0.394559	1.49151	2.83182
Gstm1	-0.70123	2.26109	3.47812
Gstm2	-0.50884	2.18965	3.77906
Gstm3	-1.16215	3.10469	4.73716
Gstm4	-0.14553	0.796606	1.43546
Gstm5	0.232174	1.07245	1.77559
Gstm6	-1.29967	2.78172	3.7958
Gstm7	-0.17742	1.73257	3.08522
Gsto2	1.59713	2.0226	1.89236
Gstt2	-0.00342	0.769204	1.51211
Mgst1	-0.29265	1.68385	2.82161

## Sheet: Ex 3j
Day 1	Day 2	Day 3
-0.11912	0.03904	1.08845
-0.24743	0.578085	1.57233
0.035947	-0.5133	0.541111
0.113466	-0.08053	-0.3763
-0.13591	-0.13346	-0.7731
0.045507	0.556768	1.30109
0.010481	0.401776	0.58913
-0.67573	0.406317	0.006401
-0.41058	0.959143	0.780684
-0.03748	0.001469	0.05113
0.038968	-0.06895	0.079277
0.656934	0.006231	-0.47052
-0.45005	1.65983	3.11759
-0.29391	0.964053	1.5001
-0.55303	1.30092	2.38291
-0.70123	2.26109	3.47812
-0.50884	2.18965	3.77906
0.232174	1.07245	1.77559
-1.29967	2.78172	3.7958
-0.1178	0.917466	2.05847
-0.00342	0.769204	1.51211
0.154123	-0.26856	0.136045
-1.16215	3.10469	4.73716
-0.05271	-0.01958	0.955532
-0.31075	1.02703	2.16286
-0.29265	1.68385	2.82161
1.59713	2.0226	1.89236
-0.17742	1.73257	3.08522
-0.14553	0.796606	1.43546
-0.60049	0.920803	2.07524
-0.04975	0.187632	0.502348
-0.04105	0.582463	1.16762
-0.70571	0.105743	0.439046
0.549985	0.914002	0.261899
0.394559	1.49151	2.83182
0.075163	0.123664	0.486448
0.069583	-0.31386	-0.38505
-0.56274	-0.92763	-1.08153
-0.17271	0.106999	0.036296
-0.28461	0.954915	1.64394
0.167604	-1.06255	-0.61406
-0.1383	0.244822	0.341256
-0.16601	0.998361	1.43845
-0.10983	0.451169	0.758808
0.160936	0.326216	1.04599
0.017611	0.086129	0.469318
-0.37233	1.48656	2.66844
0.599725	0.633675	1.40203
-0.02474	1.10854	1.78738
0.544093	1.61016	2.08528
0.119132	-0.33788	-0.03322
0.096473	-0.93412	-1.08269
0.142623	-0.59589	-0.95776
-0.12003	-0.237	0.168081
-0.05835	0.324941	0.22103
-0.03309	-0.36679	-0.40003
-0.19591	-0.75637	-0.44983
