# Supplementary material for: NADPH-producing enzymes restrict the formation of pancreatic precancerous lesions
Source: Nat Metab. Author manuscript; Available in PMC 2026 May 7. (PMC13121030; doi:10.1038/s42255-026-01496-x)
Supplement: Ext Data 5 [file NIHMS2165703-supplement-Ext_Data_5.xlsx]

## Sheet: Ex 5a
	-log10(p)
NRF2 CHEA	3e-08
PPARD CHEA	3.57e-05
ESR1 CHEA	0.001734
HNF4A ENCODE	0.005065
SALL4 CHEA	0.008357
E2F1 CHEA	0.009902
NFIC ENCODE	0.010881
SOX2 CHEA	0.012301
AR CHEA	0.039058
ZBTB7A ENCODE	0.044927
TP63 CHEA	0.049243

## Sheet: Ex 5b
	-log10(p)
CREB1 CHEA	1.36e-06
ZBTB7A ENCODE	1.28e-05
FOXA2 ENCODE	1.66e-05
ZMIZ1 ENCODE	5.56e-05
KLF4 CHEA	7.78e-05
RUNX1 CHEA	8.19e-05
NELFE ENCODE	8.89e-05
TCF3 ENCODE	0.000328
RFX5 ENCODE	0.000421
FOXP2 ENCODE	0.000557
FOXA1 ENCODE	0.000677
PPARG CHEA	0.001037
NFYB ENCODE	0.001293
FOSL2 ENCODE	0.001356
TRIM28 CHEA	0.002499
ESR1 CHEA	0.005442
MAX ENCODE	0.005682
ZKSCAN1 ENCODE	0.010593
PPARD CHEA	0.012915
ZC3H11A ENCODE	0.01586
EGR1 ENCODE	0.016696
PBX3 ENCODE	0.01764
MYC CHEA	0.018133
GATA2 CHEA	0.0197
KAT2A ENCODE	0.025316
MYC ENCODE	0.026751
CEBPD ENCODE	0.030013
GATA1 CHEA	0.032732
NFYA ENCODE	0.042436
IRF3 ENCODE	0.045634
RCOR1 ENCODE	0.049152

## Sheet: Ex 5c
	-log10(p)
MYC CHEA	3.11e-12
KAT2A ENCODE	3.54e-07
NRF2 CHEA	2.01e-06
TAF7 ENCODE	2.1e-06
MYC ENCODE	4.31e-05
NELFE ENCODE	0.000277
TAF1 ENCODE	0.000508
MAX ENCODE	0.001563
HNF4A ENCODE	0.001793
ATF2 ENCODE	0.003664
PML ENCODE	0.003869
PPARD CHEA	0.005528
ZBTB33 ENCODE	0.005764
PPARG CHEA	0.008422
RELA ENCODE	0.010448
E2F1 CHEA	0.016042
KLF4 CHEA	0.023572

## Sheet: Ex 5d
	-log10(p)
ZMIZ1 ENCODE	7.41e-08
UBTF ENCODE	1.82e-07
RUNX1 CHEA	2.86e-07
ZBTB7A ENCODE	6.33e-07
TCF3 ENCODE	1.38e-06
CREB1 CHEA	2.75e-06
FOXP2 ENCODE	1.08e-05
FOSL2 ENCODE	3.56e-05
GATA2 CHEA	0.000128
MAX ENCODE	0.000256
RCOR1 ENCODE	0.000846
KLF4 CHEA	0.00105
GATA1 CHEA	0.001173
SMAD4 CHEA	0.001724
FOXA1 ENCODE	0.002024
SPI1 CHEA	0.002078
CHD1 ENCODE	0.002246
FOXA2 ENCODE	0.002658
NRF1 ENCODE	0.00307
ZKSCAN1 ENCODE	0.003203
TRIM28 ENCODE	0.003203
CEBPD ENCODE	0.003277
CTCF ENCODE	0.003521
ZC3H11A ENCODE	0.005162
USF2 ENCODE	0.006721
BHLHE40 ENCODE	0.006921
PBX3 ENCODE	0.007339
PML ENCODE	0.009488
MYC CHEA	0.00998
TP63 CHEA	0.010615
NFYB ENCODE	0.012502
SMC3 ENCODE	0.01376
NELFE ENCODE	0.015087
EGR1 ENCODE	0.016696
SIN3A ENCODE	0.02653
PPARG CHEA	0.028716
SPI1 ENCODE	0.034427
FLI1 ENCODE	0.037773
MYC ENCODE	0.038161
TRIM28 CHEA	0.038918
ESR1 CHEA	0.039973
