# Supplementary material for: NADPH-producing enzymes restrict the formation of pancreatic precancerous lesions
Source: Nat Metab. Author manuscript; Available in PMC 2026 May 7. (PMC13121030; doi:10.1038/s42255-026-01496-x)
Supplement: Ext Data 4 [file NIHMS2165703-supplement-Ext_Data_4.xlsx]

## Sheet: Ex 4a
Gene	Day 1	Day 2	Day 3
Adcy3	1.5313	1.68877	2.60429
Adcy7	-0.16156	1.93662	2.35268
Adk	-0.08618	0.857911	1.98752
Adss1	0.903162	0.806216	2.21044
Ak1	0.126572	0.936444	1.80495
Ak7	0.550116	2.69181	4.38553
Aox1	0.005383	1.5999	2.8982
Dck	-0.16864	0.722612	0.79822
Enpp2	-1.00457	0.475889	0.686601
Entpd4	-0.13376	0.570761	0.782156
Entpd5	0.207438	1.14108	1.06159
Gda	0.562573	0.54513	1.10538
Gucy1b1	0.495346	2.15306	1.85821
Impdh2	0.091594	0.434551	0.812559
Nme3	0.447297	1.00021	2.32867
Nme4	-0.11487	0.590104	1.65866
Npr1	0.324122	0.485321	1.06876
Nt5c2	-0.05217	0.963309	0.732534
Nudt2	0.636519	0.702459	0.834647
Nudt5	0.073234	0.674603	0.910725
Nudt9	0.090674	0.504982	0.653061
Paics	-0.12796	0.485144	0.777414
Papss1	-0.13316	0.453927	0.550391
Papss2	0.209942	1.58105	1.09832
Pde1b	0.925111	2.98402	2.7532
Pde4a	-0.73145	0.509793	1.24871
Pde4c	3.11748	4.11763	2.69494
Pde5a	-0.11448	0.699476	0.891646
Pde8a	-0.20682	0.903524	1.29662
Pde8b	-0.83146	1.62239	1.89681
Pklr	-0.04441	1.66598	2.93699
Pkm	-0.02935	0.76772	0.63687
Pola1	0.391741	0.537809	0.352145
Pole	0.4425	0.826516	0.630904
Pole4	-0.02087	0.601956	0.533316
Polr1c	-0.10725	0.432391	0.615551
Polr2l	0.016162	0.592	0.532194
Polr3g	0.460062	0.471058	0.018807
Prim1	0.034666	0.504436	0.814995
Prim2	0.576037	1.4659	1.81526

## Sheet: Ex 4b
Day 1	Day 2	Day 3
1.5313	1.68877	2.60429
-0.16156	1.93662	2.35268
-0.08618	0.857911	1.98752
0.903162	0.806216	2.21044
0.126572	0.936444	1.80495
0.550116	2.69181	4.38553
0.005383	1.5999	2.8982
-0.16864	0.722612	0.79822
-1.00457	0.475889	0.686601
-0.13376	0.570761	0.782156
0.207438	1.14108	1.06159
0.562573	0.54513	1.10538
0.495346	2.15306	1.85821
0.091594	0.434551	0.812559
0.447297	1.00021	2.32867
-0.11487	0.590104	1.65866
0.324122	0.485321	1.06876
-0.05217	0.963309	0.732534
0.636519	0.702459	0.834647
0.073234	0.674603	0.910725
0.090674	0.504982	0.653061
-0.12796	0.485144	0.777414
-0.13316	0.453927	0.550391
0.209942	1.58105	1.09832
0.925111	2.98402	2.7532
-0.73145	0.509793	1.24871
3.11748	4.11763	2.69494
-0.11448	0.699476	0.891646
-0.20682	0.903524	1.29662
-0.83146	1.62239	1.89681
-0.04441	1.66598	2.93699
-0.02935	0.76772	0.63687
0.391741	0.537809	0.352145
0.4425	0.826516	0.630904
-0.02087	0.601956	0.533316
-0.10725	0.432391	0.615551
0.016162	0.592	0.532194
0.460062	0.471058	0.018807
0.034666	0.504436	0.814995
0.576037	1.4659	1.81526

## Sheet: Ex 4c
Day 1	Day 2	Day 3
0.090674	0.504982	0.653061
0.015447	-0.07793	0.217604
0.073234	0.674603	0.910725
-0.03375	0.870193	0.682917
0.012327	-0.40647	-0.84743
0.209503	-0.18425	-0.57499
0.007861	0.120972	0.325779
-0.02281	-0.1544	-0.37598
-0.08037	-0.01566	-0.14581
0.031487	0.118002	0.056105
-0.12556	0.175615	-0.18243
-0.12796	0.485144	0.777414
0.096049	-0.35748	-0.38052
0.010938	-0.04867	-0.31694
0.1973	0.0019	0.337049
-0.05217	0.963309	0.732534
0.112809	0.213443	0.735289
0.047903	-0.09572	0.172891
0.169757	-0.84928	-0.63679
0.030843	1.566	2.45195
0.037749	0.269774	0.726052
-0.01035	-0.25061	-0.40657
0.091594	0.434551	0.812559
0.018208	-0.03914	-0.04784
0.232117	0.367728	0.548827
-0.11487	0.590104	1.65866
0.447297	1.00021	2.32867
-0.31008	0.025778	0.091861
0.445517	0.316166	0.79098
-0.5425	-0.19687	-0.52879
0.053562	0.038067	0.316418
0.016544	-0.35792	-0.51198
-0.13376	0.570761	0.782156
0.207438	1.14108	1.06159
-0.25163	-0.05357	0.0998
0.327238	-0.17234	0.086649
0.437673	-0.32546	0.000667
-0.55912	0.21298	0.281508
0.636519	0.702459	0.834647
0.065738	-0.12315	-0.25405
-0.26519	0.322335	0.361936
0.562573	0.54513	1.10538
0.027963	0.27141	0.917344
-0.05835	0.324941	0.22103
-0.03309	-0.36679	-0.40003
-0.19591	-0.75637	-0.44983
0.341798	0.9637	1.5811
0.210129	-0.17533	0.079397
-0.16864	0.722612	0.79822
0.315911	-0.08307	0.717289
-0.02147	0.040259	0.111342
1.5313	1.68877	2.60429
-0.64405	-0.08146	-0.42488
-0.28008	-0.8992	-0.77437
-0.16156	1.93662	2.35268
-0.16	-0.33082	-0.58126
0.495346	2.15306	1.85821
0.324122	0.485321	1.06876
-0.65807	0.277819	0.080157
0.925111	2.98402	2.7532
-0.17844	0.008588	0.028364
-0.11448	0.699476	0.891646
0.199153	-0.07243	0.382293
-0.06648	-0.64346	0.283985
-0.30848	-1.13838	-2.03552
0.903162	0.806216	2.21044
0.087184	-0.18764	-0.09941
-0.26477	-0.01197	-0.59657
-0.02851	-0.18348	-0.44962
-0.08618	0.857911	1.98752
0.00183	-0.91399	-0.17196
0.163448	-0.23774	-0.21975
-0.52434	-0.0409	-0.73564
0.126572	0.936444	1.80495
0.550116	2.69181	4.38553
-0.10255	-0.05526	0.505416
-0.02847	0.116885	0.234418
0.258259	0.064222	0.630099
-0.18328	-0.6043	-0.5554
-0.1856	-0.48041	1.14068
-0.73145	0.509793	1.24871
-0.26075	-0.07032	-0.69839
3.11748	4.11763	2.69494
-0.45284	-0.05105	-0.01152
0.165782	-0.43495	-0.32477
0.358004	-1.67478	-1.57482
-0.83146	1.62239	1.89681
-0.20682	0.903524	1.29662
-0.69573	-0.48321	0.537648
0.076934	0.679649	0.707433
0.209942	1.58105	1.09832
-0.13316	0.453927	0.550391
-0.02498	0.364416	1.04519

## Sheet: Ex 4d
Metabolite	Day 1			Day 2			Day 3
Adenine	1.3517	-1.88981	0.424552	0.295335	-0.1143	-0.50531	1.9151	-3.77189	0.324088
MTA	-3.58357	-1.71811	0.756316	-0.22757	-1.34792	-2.53154	0.152182	-1.11843	-2.52611
AMP	-0.2362	-0.29194	-0.78863	-1.34097	-1.10337	-2.05031	-0.8366	-2.18175	-1.57509
cAMP	-0.19316	-1.15649	-1.81717	0.556408	0.504361	-1.41261	0.001834	-1.43303	-0.89423
dAMP	-0.82164	-2.5026	-2.63026	-0.70055	-0.11027	-1.6052	-0.69077	-2.3144	-2.02241
ADP	-1.24507	0.073085	-0.29127	-1.96084	-1.17448	-0.30733	-0.5014	-2.5857	-0.96388
ATP	-3.22315	-0.98819	0.750226	-1.68597	-1.23737	0.479007	-0.70185	-0.40888	-0.05665
Guanine	-2.36439	-1.15748	0.363953	-1.24677	-1.48563	-0.1173	0.935695	-0.60033	-0.15813
dGMP	-0.20562	-0.33891	-0.8594	-1.38232	-1.20309	-1.97629	-0.73161	-2.71305	-1.76915
cGMP	-0.30859	-1.16756	-2.02036	0.720789	0.627076	-1.52521	0.319254	-1.28056	-0.87611
dGDP	0.131347	0.811994	0.628455	0.529056	0.638678	0.030717	-1.5322	-0.05236	-1.33993
dGTP	-4.38679	-1.41423	0.616474	-2.35621	-1.54805	0.363008	-1.0759	-1.0506	-0.19079
Hypoxanthine	-0.25434	-1.00854	-0.95797	0.499488	0.273972	-1.11933	0.462521	-1.04271	-0.5052
Inosine	0.07316	0.33053	0.563079	1.06457	0.030802	-1.20589	0.928306	-0.99354	-0.39379
IMP	-0.64148	-0.55511	-0.41776	-1.07803	-0.55983	-1.89194	-0.6467	-1.83765	-1.56299
ITP	0.617932	1.18795	4.83232	-0.3367	1.84806	4.96402	3.165	4.04882	1.56835
Xanthine	-0.86081	-1.06671	-0.48443	0.303725	0.936275	-0.52158	1.09153	-0.25692	0.526944
Xanthosine	-0.84992	-0.84663	-1.29933	-0.74242	0.430298	-0.96726	0.399152	-0.92432	-0.36307

## Sheet: Ex 4e
Metabolite	Day 1			Day 2			Day 3
Uridine	-0.27579	-0.85627	0.316951	0.755601	1.23873	-0.63515	1.77259	-0.38924	1.22408
Uracil	-0.69022	-1.04645	-0.95328	-0.18834	0.726654	-0.90862	0.718572	-0.04983	0.292153
UMP	-0.88441	-0.85434	-1.40124	-0.58463	-0.41144	-2.03057	-0.06894	-1.53944	-1.16868
UDP	-1.60943	-1.27805	-0.29358	-3.61288	-1.64444	0.739379	-0.02424	-1.40234	-0.06621
UDP-glucose	-1.72241	-0.83849	-0.52654	-2.0704	-1.32656	-1.34329	-0.5876	-1.26804	-0.80742
UTP	-4.93074	-1.1947	0.834456	-2.19649	-1.23516	0.229641	-0.18759	-0.66019	-0.06449
Orotate	-0.74933	-0.96721	-1.79348	-0.07663	0.483588	-1.00384	0.687428	-0.23209	-0.44055
Dihydroorotate	0.676924	1.04481	0.637861	-0.30567	-0.68815	-1.17109	-1.33803	0.058811	1.24606
Cytidine	-1.47123	-0.27153	-0.79205	-0.13048	0.279968	-0.68924	2.36864	-0.4417	1.49048
CMP	-0.84048	-1.02689	-1.79101	0.119589	0.517479	-1.55618	0.40836	-0.87175	-0.50464
dCMP	-1.66113	1.25886	1.11122	-1.14085	-0.51435	1.74391	-0.25842	0.031137	-0.01497
2-Deoxycytidine	1.167	1.4959	-1.34011	-1.10908	1.2576	0.710307	1.118	2.07455	0.166339

## Sheet: Ex 4f
Gene	Day 1	Day 2	Day 3
Cad	0.265288	-0.21836	-0.18251
Dhodh	0.127572	0.227692	0.886443
Umps	0.03648	-0.49258	-0.53576
Uck2	0.189077	-0.4008	-0.66201
Nme1	0.445517	0.316166	0.79098
Nme2	0.232117	0.367728	0.548827
Nme3	0.447297	1.00021	2.32867
Nme4	-0.11487	0.590104	1.65866
Nme6	0.018208	-0.03914	-0.04784
Nme7	-0.31008	0.025778	0.091861
Ctps1	-0.08591	-0.2277	-0.001
Ctps2	-0.15773	0.234413	0.432869

## Sheet: Ex 4g
Day 1	Day 2	Day 3
-0.04791	1.3556	1.76862
-0.08879	1.0081	1.8192
0.151984	-0.16212	0.566387
0.202164	1.01174	1.75177
-0.15367	0.416702	1.22879
0.002574	0.665988	1.32965
-0.1537	0.700503	1.11415
-0.07225	0.64267	2.62435
0.183638	-0.13703	0.230995
-0.05089	-0.65563	-0.80979
-0.30229	0.505635	1.31022
0.168864	0.276664	0.848407
0.232646	0.720348	1.30354
-0.08709	0.614294	0.878003
-0.2228	-0.00846	0.441351
-0.30046	0.957572	1.64192
0.050192	-0.53905	-0.05087
-0.10246	0.364564	0.325869
-0.14849	0.427052	0.326723
-1.41659	-0.76105	-0.33186
0.285069	0.718043	0.611384
-0.20613	0.825961	0.671179
-0.54253	1.04203	1.55599
-0.32975	0.461397	0.764999
0.014022	1.86849	2.50662
-0.22526	0.814416	1.12802
-0.13735	0.028684	0.371739
-0.23679	0.925914	1.85481
0.072732	0.955534	1.95677
0.041893	0.490736	1.44176
-0.63341	-0.22214	-0.07579
0.667768	0.472335	0.893111
-0.11141	0.419061	0.733474
-0.15517	0.612576	1.50435
-0.19348	0.046141	0.336923
0.049996	0.852231	1.66496
0.090056	-0.55856	-0.25014
-0.13398	0.706605	1.03228

## Sheet: Ex 4h
Metabolite	Day 1			Day 2			Day 3
Asparagine	-0.64802	-0.03533	0.690866	-0.34741	0.408162	0.256947	0.537475	0.249253	0.65433
Serine	-0.79968	-0.24815	0.270099	-0.38538	0.110365	0.152579	0.53404	0.108873	0.447222
Proline	-0.5349	-0.52802	-0.31237	-0.20495	-0.47825	-0.44061	0.28887	-0.4053	0.164052
Glutamate	-0.0398	-0.4569	-0.3112	0.293801	0.152058	-0.39764	0.460125	-0.51371	-0.06944
Histidine	-0.01972	-0.04214	-0.0532	-0.00067	0.097905	-0.16828	-0.19303	-0.16416	-0.19609
Threonine	-0.03104	-0.46143	-0.5733	0.099972	-0.06705	-0.58417	0.255479	-0.77675	-0.2476
Arginine	0.033702	-0.1784	-0.28639	0.212822	-0.04609	-0.62515	-0.14129	-0.4456	-0.4653
Leucine	-0.98263	-0.781	-0.92576	0.278024	0.072962	-0.80236	-0.08565	-1.24266	-0.52347
Isoleucine	0.078893	-0.71351	-0.45574	0.590929	0.2799	-0.715	0.173498	-0.89832	-0.54482
Glutamine	-0.00816	-0.52382	-0.46714	0.097658	-0.06329	-0.72131	-0.2941	-1.00253	-0.56242
Tryptophan	-0.19959	-0.54184	-0.53192	0.12513	0.044193	-0.75465	0.045579	-0.88405	-0.57401
Methionine	-0.21593	-0.75284	-0.72358	0.245491	0.167803	-0.978	-0.03101	-1.01736	-0.79297
Tyrosine	-0.2138	-0.77142	-0.57528	0.303861	0.403455	-0.81018	-0.01222	-0.91299	-0.79597
Aspartate	-0.04957	-0.53861	-0.4196	-0.02101	-0.40322	-0.94188	-1.06248	-2.32713	-1.89175

## Sheet: Ex 4i
Gene	Day 1	Day 2	Day 3
Bcat1	0.17286	1.96722	1.53437
Bcat2	0.248864	-0.73555	-0.74632
Bckdha	0.174335	-0.94186	-0.35301
Bckdhb	0.216844	0.399805	0.942521
Dbt	-0.0614	0.374092	0.721125
Dld	-0.00275	-0.07993	0.084476
Ppm1k	-0.08891	-1.00921	-0.98446
Bckdk	0.06257	-0.58937	-0.63269
Acad8	0.080055	-1.04638	-1.01123
Acadm	0.232646	0.720348	1.30354
Acadsb	-0.2228	-0.00846	0.441351
Aldh6a1	-0.18499	-0.13767	0.765667
Auh	0.1685	0.163391	0.553354
Hibadh	-0.03473	-0.13158	0.169548
Ivd	-0.013	-0.40232	0.125246
Mccc1	0.000755	0.329253	0.89703
Mccc2	-0.1615	0.367711	1.38888
Pcca	-0.3052	0.331229	0.834394
Pccb	0.17381	0.010494	0.67633
