# Supplementary material for: NADPH-producing enzymes restrict the formation of pancreatic precancerous lesions
Source: Nat Metab. Author manuscript; Available in PMC 2026 May 7. (PMC13121030; doi:10.1038/s42255-026-01496-x)
Supplement: Ext Data 6 [file NIHMS2165703-supplement-Ext_Data_6.xlsx]

## Sheet: Ex 6b
Day 0	Day 3	Day 3 + 4-OHT
1	0.04403	0.02748
1	0.01811	0.01344
1

## Sheet: Ex 6c
Day 0	Day 3	Day 3 + 4-OHT
1	1.45402	1.34519
1	1.44008	1.6211
1

## Sheet: Ex 6e
Gene	ad-Cre1			ad-Cre2			ad-Cre3
Amy1	0.011832	0.001142	0.28321	-1.2828	-1.07574	-1.13826	-0.94453	-0.89773	-1.43599
Amy2b	-0.29359	-0.15875	-0.10459	-2.3068	-1.75105	-2.3704	-2.39543	-2.04898	-2.39355
Cela1	-0.29018	-0.0946	0.280228	-2.53474	-1.91123	-1.59015	-5.21995	-4.97203	-4.78148
Cela2a	-0.14681	-0.51884	0.256439	-1.24235	-1.52958	-0.78813	-2.05019	-1.98565	-2.06017
Cela3b	0.188807	-0.49189	0.117281	-0.98197	-1.47592	-0.74405	-1.47488	-2.2495	-1.57975
Cpa1	0.064349	-0.08207	-0.14511	-0.45811	-0.25455	-0.51028	-0.4067	-0.20916	-0.46774
Cpa2	-0.112	-0.1813	-0.01132	-1.27621	-0.90598	-1.14954	-1.35347	-0.76323	-1.24239
Ctrb1	-0.03109	0.079264	-0.23087	-1.04935	-0.46179	-0.81728	-1.1163	-0.73172	-0.9695
Ctrc	0.082243	-0.5224	0.172134	-1.42492	-1.91295	-1.09321	-3.59876	-4.41811	-3.47968
Ctrl	-0.22198	-0.20379	-0.03231	-0.68705	-0.65922	-0.51351	-0.5834	-0.88319	-0.52602
Pnlip	-0.35569	-0.1799	-0.03871	-2.21618	-2.00536	-1.83646	-5.5513	-5.70968	-5.11153
Pnliprp1	-0.22352	-0.04323	-0.09296	-0.99604	-1.02731	-1.05291	-0.05111	-0.23348	-0.10524
Pnliprp2	-0.13197	0.00642	-0.17083	-0.6046	-0.37497	-0.62414	0.208718	0.036883	0.118855
Prss1	-1.31745	-1.19372	0.492932	-2.47918	-2.17908	-1.22529	-2.55998	-2.48439	-2.38629
Prss2	0.005495	-0.17675	0.037807	0.047467	-0.11535	0.139438	0.17544	-0.30809	0.043882
Prss3	-0.44219	-0.71362	0.663825	-2.38745	-1.80134	-0.86011	-4.21152	-2.96908	-3.06394
Try4	0.097925	-0.31582	0.165795	-2.06647	-1.72824	-1.46169	-4.58061	-4.24655	-3.89556
Try5	0.255381	-0.15312	-0.18533	0.150417	-0.06697	0.046064	0.032948	-0.38994	-0.28606
Try10	0.08113	-0.44337	0.280226	-1.14609	-1.6528	-0.78317	-0.9686	-1.44058	-1.46762
Cftr	0.465483	1.02531	-0.0317	2.64108	3.37361	1.81376	3.2888	4.35862	3.78807
Creb3l1	0.036239	0.268778	-0.25797	1.64141	1.62424	1.06484	2.11409	1.5738	1.72609
Foxa2	-0.01714	0.435261	-0.11362	1.83402	2.25454	1.92045	2.09421	2.29374	2.28929
Krt7	-0.24392	-0.25048	0.522147	0.60391	0.543472	1.46159	0.537145	1.18027	1.10557
Muc1	-0.32482	0.018565	-0.35527	0.609922	0.542294	-0.18252	1.6023	1.2995	1.14515
Spp1	0.63922	0.17248	-0.14663	2.02899	2.20743	1.27805	2.19597	3.18745	2.43431

## Sheet: Ex 6f
Gene	ad-Cre1			ad-Cre2			ad-Cre3
Gstm3	-0.30839	1.23858	-0.98858	0.584304	0.516967	-0.48171	1.03096	0.912855	0.865783
Gstm2	-0.23305	0.823915	-0.21383	0.475489	0.617101	0.203428	1.05516	0.83602	0.796787
Gstm1	-0.26382	1.07715	-0.82419	0.262024	0.400458	-0.65222	0.754904	0.863639	0.368926
Gpx2	0.23477	0.422477	0.270943	0.860013	1.84292	1.6244	1.06757	2.65454	1.5208
Fth1	0.183062	0.209418	-0.11114	1.3497	1.54299	1.34868	1.54322	1.70875	1.4304
Idh1	0.37015	-0.40141	-0.12154	0.685096	0.703825	0.235688	1.05587	1.26191	1.14653
Gsta3	0.399112	-0.09021	0.15272	0.538227	0.092561	0.312739	0.155926	0.302919	-0.07633
G6pdx	0.127916	0.684925	-0.17969	2.05131	2.6168	2.04171	2.3351	3.05646	2.91875
Sod1	0.315746	-0.067	0.111533	1.44785	1.18468	1.50508	1.45478	1.51207	1.30765
Nqo1	0.506946	1.33119	-0.55821	1.24402	2.22871	1.26017	0.276183	2.75978	1.02197
Ftl1	0.127559	0.304325	0.09594	1.14751	1.46122	1.38464	1.03166	1.42019	1.14444
Me1	0.209604	0.687875	0.038532	1.61736	1.81028	1.53794	1.4094	2.38162	1.68077
Gstp1	0.513099	0.579971	0.115059	0.934805	1.18339	1.08362	0.994544	1.26163	0.809742
Gclm	0.088986	0.457348	-0.11147	0.797621	1.43667	0.839145	0.769695	1.40825	0.839872
Tkt	0.198125	0.495718	-0.20131	1.25873	1.37449	1.11047	0.853553	1.25152	0.94794
Mthfd2	0.200181	0.009333	-0.09956	0.577795	0.400543	0.585754	0.360918	0.00409	0.122108
Srxn1	0.244452	1.11186	0.120531	-0.07328	0.35794	0.0717	-0.96375	-0.21	-0.36258
Sqstm1	0.280679	0.273426	-0.12464	-0.36194	-0.2951	-0.27244	-0.87274	-0.87958	-1.26005
Atf4	0.14929	0.01165	0.124177	-0.34715	-0.62022	-0.01501	-0.84183	-0.94754	-1.01683

## Sheet: Ex 6g
ad-GFP	ad-Cre1	ad-Cre2	ad-Cre3
-0.0375	0.127916	2.05131	2.3351
0.385952	0.684925	2.6168	3.05646
-0.47604	-0.17969	2.04171	2.91875

## Sheet: Ex 6h
ad-GFP	ad-Cre1	ad-Cre2	ad-Cre3
-0.2959	0.209604	1.61736	1.4094
0.463622	0.687875	1.81028	2.38162
-0.31039	0.038532	1.53794	1.68077
