# Supplementary material for: NADPH-producing enzymes restrict the formation of pancreatic precancerous lesions
Source: Nat Metab. Author manuscript; Available in PMC 2026 May 7. (PMC13121030; doi:10.1038/s42255-026-01496-x)
Supplement: Ext Data 7 [file NIHMS2165703-supplement-Ext_Data_7.xlsx]

## Sheet: Ex 7c
[1-14C]O2	[6-14C]O2	[1-14C]O2 / [6-14C]O2
0.387929	0.773782	0.501341
0.367391	1.29067	0.284652

## Sheet: Ex 7e
KC;G6pdwt	KC;G6pdmut		KC;G6pdwt male	KC;G6pdwt female	KC;G6pdmut male	KC;G6pdmut female
85.1402	69.766		89.3857	85.1402	71.0979	69.766
89.3857	72.7819		87.3212			72.7819
87.3212	72.135		69.3796			72.135
69.3796	71.0979

## Sheet: Ex 7f
KC;G6pdwt	KC;G6pdmut		KC;G6pdwt male	KC;G6pdwt female	KC;G6pdmut male	KC;G6pdmut female
7.29196	8.59265		10.9665	7.29196	13.9654	8.59265
10.9665	13.9654		5.36023	6.10548	12.048	6.18185
6.10548	12.048		2.46392		8.91104
5.36023	6.18185
2.46392	8.91104

## Sheet: Ex 7g
KC;G6pdwt	KC;G6pdmut		KC;G6pdwt male	KC;G6pdwt female	KC;G6pdmut male	KC;G6pdmut female
11.273	38.103		18.697	11.273	49.798	38.103
27.3813	25.2466		9.20999	27.3813	35.5059	25.2466
18.697	49.798		14.4885		44.4608
9.20999	35.5059
14.4885	44.4608

## Sheet: Ex 7i
Age	KC;G6pdmut											KC;G6pdwt
8 wk	1.5591	1.7376	2.2153	1.3413	1.3459	2.0631	2.2669	1.0431	1.4053	1.7412	1.6214	1.806	1.8026	1.9453	1.2649	1.4698	1.3083	1.6845	1.05
16 wk	1.4902	1.6603	1.6142	1.4589	1.2405	1.4931	2.1621	2.6028	1.4786			1.4346	1.1353	1.6079	1.9695	1.5152	1.5779	2.161	1.6927
26 wk	1.6189	0.9483	1.767	1.8372	1.6754	1.4411	1.2089	1.1658				1.6601	1.8434	1.2781	1.3939	1.2073	1.1429	1.9627	1.6011

## Sheet: Ex 7j
	KC;G6pdwt					KC;G6pdmut
Acinar	70	86.67	20	70	46.67	0	43.33	90	0	23.33	0	30
ADM	30	6.667	6.667	10	33.33	13.33	43.33	6.667	20	30	10	36.67
PanIN 1A	0	6.667	53.33	10	10	53.33	13.33	3.333	43.33	33.33	46.67	20
PanIN 1B	0	0	20	10	10	33.33	0	0	10	13.33	20	13.33
PanIN 2	0	0	0	0	0	0	0	0	20	0	20	0
PanIN 3	0	0	0	0	0	0	0	0	6.667	0	3.333	0

## Sheet: Ex 7k
	KC;G6pdwt					KC;G6pdmut
Acinar	3.3	60	76.7	26.7	0	66.7	20	23.3	6.7	30
ADM	40	6.7	16.7	6.7	10	23.3	63.3	13.3	10	30
PanIN 1A	46.7	33.3	3.3	60	76.7	10	3.3	46.7	43.3	30
PanIN 1B	6.7	0	3.3	3.3	3.3	0	0	16.7	30	6.7
PanIN 2	3.3	0	0	3.3	10	0	6.7	0	10	3.3
PanIN 3	0	0	0	0	0	0	3.3	0	0	0
