# Supplementary material for: NADPH-producing enzymes restrict the formation of pancreatic precancerous lesions
Source: Nat Metab. Author manuscript; Available in PMC 2026 May 7. (PMC13121030; doi:10.1038/s42255-026-01496-x)
Supplement: Ext Data 1 [file NIHMS2165703-supplement-Ext_Data_1.xlsx]

## Sheet: Ex 1b
Gene	logFC	-log10(FDR)
Eln	-1.81205	0.983493
Asb1	1.78602	0.983493
Adora1	-0.64447	0.983493
Zfp709	-1.51601	0.983493
Mest	-1.26572	0.983493
Abcc3	-0.66817	0.983493
Mid1ip1	0.700269	0.983493
Serpinc1	7.66299	0.983493
Wdpcp	1.69295	0.983493
Malat1	0.594275	0.983493
Zc3h12a	-1.05973	0.983493
Tsku	-0.78725	0.983493
Unk	-0.62626	0.983493
Rem2	1.99316	0.983493
1110038B12Rik	0.609055	0.983493
Gclc	-0.67573	0.983493
Sdc3	1.40044	0.983493
Rpl12	0.521611	0.983493
H2ac24	0.802181	0.983493
Plin4	-0.83398	0.983493
Hmgcs2	-0.57257	0.983493
Parp1	-0.56549	0.983493
Anpep	0.656934	0.983493
Kcnip3	-1.85416	0.983493
Wdcp	1.53776	0.983493
Ikbkg	-0.45899	0.983493
Rtf1	0.426786	0.983493
Kcnj15	-0.50601	0.983493
Tpcn1	-0.56001	0.983493
Taf1d	0.496524	0.983493
Nexn	2.70304	0.983493
Ano9	2.50129	0.983493
Dnajc6	-1.39516	0.983493
Cyp3a13	0.418978	0.983493
Eipr1	-0.56368	0.983493
Igfbp4	-1.13531	0.983493
Npcd	-3.3187	0.983493
Mvb12b	0.538867	0.983493
Snhg12	0.531394	0.983493
5530601H04Rik	1.12126	0.983493
Gstm3	-1.16215	0.983493
Mpzl2	-0.40889	0.983493
Mill2	-3.0955	0.983493
Myom1	1.35847	0.983493
Pitpnc1	-0.48917	0.983493
1110059G10Rik	0.966657	0.983493
Ccdc191	0.725622	0.983493
Klf7	0.439504	0.983493
Fbxl12	0.855366	0.983493
Selenop	-0.37983	0.983493
Bcl9l	-0.46922	0.983493
D130020L05Rik	1.83009	0.983493
Zfp991	-2.93348	0.983493
Sptbn2	-0.47656	0.983493
Cdc42bpb	0.383228	0.983493
Wdr91	0.678331	0.983493
Crebl2	-0.39118	0.983493
Zfp39	-1.63628	0.983493
Sgce	0.461974	0.983493
Gm14023	1.88777	0.983493
Zfp563	-1.61478	0.983493
Rcbtb2	-0.84743	0.983493
Urb1	-0.80992	0.983493
Abcd3	-0.35207	0.983493
Rassf1	0.448491	0.983493
Tmem140	0.661809	0.983493
Tent5c	-0.45338	0.983493
Gsto2	1.59713	0.983493
Dcaf15	0.563116	0.983493
Glb1l2	-0.5764	0.983493
Emc1	-0.6704	0.983493
Gzf1	-0.41139	0.983493
Elp1	0.657646	0.983493
Ltbp4	0.843399	0.983493
Npas2	1.75691	0.983493
Limch1	-1.08742	0.983493
H1f2	0.394967	0.983493
Gata4	-0.36283	0.983493
Celsr1	-0.47714	0.983493
Edrf1	0.509987	0.983493
Med17	0.600572	0.983493
Gm12758	3.26584	0.983493
Cemip2	-0.8734	0.983493
Gnai1	-0.47497	0.983493
AU020206	0.725464	0.983493
Bin3	0.50057	0.983493
Rsad2	0.419518	0.983493
Cacna1c	-2.54711	0.983493
Ppm1j	0.940766	0.983493
Mlxipl	-1.54018	0.983493
Dock8	-1.77316	0.983493
Emc8	0.53172	0.983493
Hdac7	-0.93655	0.983493
Foxs1	2.6236	0.983493
Prorp	0.809937	0.983493
Xrcc3	-1.43915	0.983493
Ppfia4	-1.28924	0.983493
Aldh3b1	-1.47641	0.983493
Paqr5	-0.76026	0.983493
Itgal	-1.07331	0.983493
Tlcd1	0.594263	0.983493
Cercam	0.951789	0.983493
Cald1	-0.38418	0.983493
Dnaaf9	0.413315	0.983493
Gclm	-0.41058	0.983493
Ero1a	0.442968	0.983493
Agmo	-1.5346	0.983493
Lcp1	-0.83259	0.983493
Rfxap	0.430061	0.983493
Slc30a9	-0.47408	0.983493
Clec16a	-0.61139	0.983493
Gm13415	2.49117	0.983493
Engase	-0.62193	0.983493
Acrbp	1.41362	0.983493
Sulf2	-0.30728	0.983493
Mthfsd	-0.39835	0.983493
Cckar	-0.67432	0.983493
Gstm1	-0.70123	0.983493
Gstm6	-1.29967	0.983493
Acp2	-0.71633	0.983493
Cdc42ep2	1.85631	0.983493
Snn	0.530736	0.983493
D2hgdh	-0.49594	0.983493
Cryz	-0.71075	0.983493
Ext1	-0.46808	0.983493
Tsen2	0.6195	0.983493
Dimt1	0.566444	0.983493
Tob1	-0.35307	0.983493
Atp7a	-1.05346	0.983493
Spata33	2.41124	0.983493
Mlkl	-0.54288	0.983493
Acbd5	-0.41035	0.983493
Polr3c	-0.37193	0.983493
Selenbp1	-0.58628	0.983493
Cks2	0.674652	0.983493
Map2k3os	0.785607	0.983493
Tc2n	-0.49187	0.983493
Snhg16	0.589076	0.983493
Slc16a6	-0.40581	0.983493
Gcg	1.04952	0.983493
Pde4a	-0.73145	0.983493
Gabpb1	0.40862	0.983493
Dennd5a	-0.48815	0.983493
Mast2	-0.34331	0.983493
Nudt2	0.636519	0.983493
Cep89	-0.76969	0.983493
Nme1	0.445517	0.983493
Atf3	0.380913	0.983493
Pomt1	0.518848	0.983493
Zfp1006	-1.06437	0.983493
Qars1	-0.29873	0.983493
B230354K17Rik	-0.78349	0.983493
Tns1	-0.46077	0.983493
Slc43a2	-0.61142	0.983493
Pcdhgb4	-1.63254	0.983493
Rnf141	-0.40919	0.983493
Lrrk2	2.29448	0.983493
Fgl2	-0.41774	0.983493
Nom1	0.615547	0.983493
Dcaf5	-0.40892	0.983493
Ddc	-1.05036	0.983493
Zfp687	-0.43073	0.983493
9330133O14Rik	1.33364	0.983493
Eno1b	-2.09138	0.983493
Malsu1	0.780058	0.983493
St3gal2	0.95696	0.983493
Slc16a12	-0.88691	0.983493
Frrs1	-0.38744	0.983493
Ezh2	0.424833	0.983493
Ccdc112	0.768018	0.983493
Ccdc88a	-0.99959	0.983493
Slc25a23	-0.60104	0.983493
Arap1	0.545273	0.983493
Lyset	0.423413	0.983493
Gpx3	0.599725	0.983493
D430020J02Rik	-1.37265	0.983493
Slc8b1	0.462317	0.983493
Hacd2	-0.37142	0.983493
Lrrc45	0.563024	0.983493
Elapor1	-0.35845	0.983493
Nln	0.310997	0.983493
B130055M24Rik	-1.42732	0.983493
Agtrap	-0.43268	0.983493
Cep290	0.661965	0.983493
Sh3d19	-0.42352	0.983493
Pex11g	0.653854	0.983493
Tspan9	-1.23773	0.983493
Evpl	-0.6736	0.983493
Clasrp	0.377093	0.983493
Extl3	-0.36878	0.983493
Hivep3	0.859043	0.983493
Bicra	0.767026	0.983493
Clstn1	-0.32674	0.983493
Cdc42ep3	0.82112	0.983493
Ccdc174	0.486399	0.983493
Ildr1	-0.47327	0.983493
Mblac1	-0.82279	0.983493
Cracr2b	-0.66313	0.983493
Jam2	1.41206	0.983493
Casd1	-0.76131	0.983493
Trp53i13	0.439254	0.983493
Plod1	-0.36454	0.983493
Mast3	0.359666	0.983493
Gm13648	1.16369	0.983493
Slc44a4	0.499766	0.983493
Cfi	1.28727	0.983493
Usp12	-0.3465	0.983493
Gadd45g	0.598028	0.983493
Tspan12	-0.70796	0.983493
Synj2	-0.35799	0.983493
Nfic	-0.32779	0.983493
Sppl2b	-0.56445	0.983493
Gm10433	1.75925	0.983493
Srxn1	-0.32238	0.983493
Itpa	0.437673	0.983493
Slc35a5	-0.6428	0.983493
Rrp1b	0.518403	0.983493
Zfp973	-1.67437	0.983493
Ank3	-0.58723	0.983493
Ifrd1	0.366964	0.983493
Postn	1.26583	0.983493
Pknox1	0.489613	0.983493
Dkc1	-0.35756	0.983493
Bud13	0.371072	0.983493
Nfatc4	1.02083	0.983493
Dhrs4	-0.47432	0.983493
Prkdc	-0.70309	0.983493
Slc38a9	0.509575	0.983493
Angptl8	0.653438	0.983493
Fam110b	1.48001	0.983493
Atg9a	-0.311	0.983493
Star	1.51251	0.983493
Epb41l4aos	0.526104	0.983493
Tada3	0.335348	0.983493
St3gal3	-0.73732	0.983493
Rabggtb	0.318947	0.983493
Nsd1	-0.49166	0.983493
Cbfa2t3	-0.6218	0.983493
Rbak	-0.69453	0.983493
Kif1a	-1.61641	0.983493
Ocrl	-0.52748	0.983493
Lefty1	1.59164	0.983493
Lrpap1	0.474416	0.983493
Srrt	-0.53074	0.983493
Dnm3os	-5.41396	0.983493
Kif21b	-0.41827	0.983493
Arhgap18	-0.66371	0.983493
Hax1	0.301475	0.983493
Atp8b2	-1.14273	0.983493
Akap8l	0.424095	0.983493
Kcnk6	-0.42728	0.983493
Plch1	-1.69779	0.983493
Ufd1	0.350452	0.983493
Pfdn5	0.339235	0.983493
Prob1	1.98893	0.983493
Acsf2	-0.36577	0.983493
Fkbp7	1.39641	0.983493
Sec61b	0.374955	0.983493
Med7	0.436314	0.983493
Prdm15	-0.86868	0.983493
Cep76	-0.50799	0.983493
Htra3	1.72587	0.983493
Gins2	0.780279	0.983493
Ccdc120	-0.59045	0.983493
Cir1	0.397182	0.983493
Iqgap2	-0.499	0.983493
Ier3ip1	-0.39296	0.983493
Myrf	-0.41275	0.983493
3010003L21Rik	0.863872	0.983493
N4bp2l1	0.372178	0.983493
Ppig	0.410512	0.983493
Mettl22	-0.81823	0.983493
Zfp870	-0.97884	0.983493
Gla	0.502703	0.983493
Ube2l6	-1.23522	0.983493
AU040320	-0.49903	0.983493
Pym1	0.518908	0.983493
Numbl	-0.98905	0.983493
Chpf2	-0.2953	0.983493
4921531C22Rik	-1.18324	0.983493
Akap9	-0.37858	0.983493
Nmral1	-1.1863	0.983493
Zfp113	0.904592	0.983493
Fgd5	1.40133	0.983493
Mapkapk3	0.258232	0.983493
Nanp	-0.55664	0.983493
Adap2	-0.6632	0.983493
Prr14	0.326061	0.983493
Tgfa	-0.36017	0.983493
Tmem19	0.328161	0.983493
Dctn6	0.433808	0.983493
Ctdp1	0.343487	0.983493
Dph6	-0.46545	0.983493
Mcm7	0.382359	0.983493
Dnai4	1.23152	0.983493
Shld2	-0.81966	0.983493
1700017B05Rik	-0.34089	0.983493
Ap5z1	0.459084	0.983493
Ankrd33b	1.34367	0.983493
Tspear	1.93938	0.983493
BC024063	-1.77731	0.983493
Coq6	-0.67539	0.983493
Upp1	0.586536	0.983493
Rai14	-0.3659	0.983493
Hspbap1	0.479075	0.983493
Fdft1	0.325825	0.983493
Gpatch3	0.427153	0.983493
Cbx5	-0.32945	0.983493
Man2a1	-0.45987	0.983493
Lrrc7	-0.69072	0.983493
Anxa1	0.774361	0.983493
Pde4c	3.11748	0.983493
Spaca6	-1.8454	0.983493
Slc30a2	-0.31832	0.983493
Syt11	-0.66071	0.983493
Ttll7	-0.69058	0.983493
Rhobtb3	-0.65975	0.983493
Galnt1	-0.30446	0.983493
Hspa13	-0.37593	0.983493
Capn5	-0.35525	0.983493
Ppm1m	-0.80039	0.983493
Gm2004	-0.68509	0.983493
Dlg4	2.18715	0.983493
Adss1	0.903162	0.983493
Adcy6	-0.28008	0.983493
Pard3b	-0.93952	0.983493
Lss	0.655718	0.983493
Slc35d2	-0.67312	0.983493
Mrtfb	-0.43685	0.983493
Igfals	0.714955	0.983493
Mst1	-1.96843	0.983493
Atp9a	-0.2835	0.983493
Efhc1	-2.57593	0.983493
Catspere2	-2.04091	0.983493
Sesn3	0.515048	0.983493
Dhrs9	-0.92371	0.983493
Dhx58	1.43888	0.983493
Zfp329	0.860313	0.983493
Nipal3	-0.42042	0.983493
4833420G17Rik	0.363615	0.983493
Abcc9	-2.86799	0.983493
Tomm34	0.390097	0.983493
Klhl3	-0.71809	0.983493
Ggta1	-0.39038	0.983493
Sec11c	0.280834	0.983493
Dctd	-1.09092	0.983493
Trak2	-0.68236	0.983493
Dpysl3	-1.21323	0.983493
Rab11fip4	-0.5471	0.983493
Gm15545	0.706772	0.983493
Bcr	0.375495	0.983493
Ackr3	0.952515	0.983493
Psrc1	0.349303	0.983493
Proser3	-1.26745	0.983493
Aldh1a1	-0.49787	0.983493
Insig1	0.270365	0.983493
Uxt	0.483289	0.983493
Dnase1l1	0.436324	0.983493
Cpsf2	-0.25178	0.983493
D17H6S56E-5	-0.36008	0.983493
Tm9sf4	-0.32062	0.983493
Ccdc62	0.999236	0.983493
Gabbr1	0.985629	0.983493
Emb	1.19522	0.983493
Atxn1	0.926931	0.983493
Adal	-0.63373	0.983493
Ublcp1	0.40857	0.983493
Prmt7	-0.43421	0.983493
Creb3	-0.28076	0.983493
Fdps	0.416152	0.983493
Qtrt1	0.40647	0.983493
Ubb	0.279716	0.983493
Tmprss13	0.345427	0.983493
Slc39a5	0.322078	0.983493
Coa5	-0.31266	0.983493
Fam171a1	-0.37017	0.983493
Il22ra1	-0.49572	0.983493
Mtif3	0.445616	0.983493
Pls3	-0.4625	0.983493
Zfp972	1.91242	0.983493
Sbds	0.242055	0.983493
Zc2hc1c	0.939414	0.983493
Nrip3	-1.96733	0.983493
C1galt1	-0.35253	0.983493
Igf1r	0.262469	0.983493
Timm10	0.327739	0.983493
A1cf	-2.45397	0.983493
Traf7	-0.3003	0.983493
Gpc3	1.25499	0.983493
Cad	0.265288	0.983493
Dnajb9	0.338775	0.983493
Cirbp	0.383567	0.983493
Dusp8	-0.3691	0.983493
Lama5	-0.44916	0.983493
Galnt10	-0.46167	0.983493
Phf14	-0.34423	0.983493
Tm9sf3	-0.24448	0.983493
Dusp14	0.951942	0.983493
Tbc1d16	-0.33428	0.983493
Ednrb	-0.68669	0.983493
Apbb1	-1.16123	0.983493
Cd1d1	-2.83721	0.983493
Vopp1	-0.32768	0.983493
Smim38	1.07757	0.983493
Wdr75	-0.48532	0.983493
Gpd1l	-0.39032	0.983493
Adora2a	1.86517	0.983493
Osbpl6	-0.91224	0.983493
Clba1	0.551369	0.983493
Entpd1	-0.5425	0.983493
Stmp1	0.336348	0.983493
LTO1	0.510831	0.983493
Fbxo27	1.11142	0.983493
Zfp608	-0.97927	0.983493
Acadvl	-0.30046	0.983493
Ttc13	-0.33341	0.983493
Ppp1r9a	-0.60384	0.983493
Impa1	-0.40186	0.983493
Tm9sf1	-0.27272	0.983493
Bgn	0.441731	0.983493
Fggy	-0.50355	0.983493
1600014C10Rik	-0.61566	0.983493
Ugdh	-0.34329	0.983493
Gfod1	-1.11648	0.983493
Babam2	-0.29316	0.983493
Stbd1	0.249942	0.983493
Rpl36a	0.346391	0.983493
Arhgap32	-0.70632	0.983493
Tra2b	0.284429	0.983493
Rchy1	0.24739	0.983493
Aatk	-1.02068	0.983493
L3hypdh	1.51282	0.983493
Pcsk7	-0.47395	0.983493
Cep41	0.646953	0.983493
Dnajb2	0.278798	0.983493
Cd302	-1.00411	0.983493
Igdcc4	-0.33851	0.983493
Rsf1	0.317956	0.983493
Tnfrsf19	-1.00214	0.983493
Lrrc75a	0.763731	0.983493
Exosc3	0.291464	0.983493
Spon2	2.10253	0.983493
Fas	0.662676	0.983493
Trip10	0.231377	0.983493
Vkorc1l1	-0.35392	0.983493
Sall1	0.769451	0.983493
Anxa8	1.94879	0.983493
Zfp619	-1.45147	0.983493
Srp54b	-0.32753	0.983493
Pafah1b3	0.405727	0.983493
Thap1	-0.57918	0.983493
Ets1	-0.48955	0.983493
Selenoi	0.296224	0.983493
Hip1	-0.97412	0.983493
Cxcl17	-2.49805	0.983493
Gsdmd	1.37824	0.983493
Rnf167	0.271178	0.983493
Adh1	0.667768	0.983493
Adam22	-3.3957	0.983493
Nes	-0.36376	0.983493
Rad51c	-1.08678	0.983493
Zfp239	1.60676	0.983493
Cpt1a	-0.32975	0.983493
Stt3a	-0.64574	0.983493
Wdr13	-0.4793	0.983493
Cbr3	-0.65537	0.983493
Gstp2	-0.70571	0.983493
Fam149a	-0.32212	0.983493
Fasn	0.502686	0.983493
Chil5	-1.0088	0.983493
Ppp1r7	-0.43001	0.983493
Rttn	-1.17693	0.983493
Ahcyl1	-0.25873	0.983493
2310022A10Rik	0.385995	0.983493
Hmgb2	0.26211	0.983493
Ugt2b35	-0.67752	0.983493
Dusp4	-0.47355	0.983493
A930033H14Rik	-1.00396	0.983493
Setd6	0.328243	0.983493
Siae	-0.38727	0.983493
Arrb1	0.541331	0.983493
Slc16a5	-0.42632	0.983493
Crls1	0.235608	0.983493
Snhg17	0.568747	0.983493
6430548M08Rik	-0.37906	0.983493
Cyp2b10	0.467444	0.983493
Mbnl2	-0.27739	0.983493
Fabp5	0.361861	0.983493
Plk5	-1.66992	0.983493
Gstm2	-0.50884	0.983493
Gatd1	0.393519	0.983493
Acox1	-0.30229	0.983493
Accs	0.418305	0.983493
Dab2	-0.98994	0.983493
Antxr1	-1.02038	0.983493
1700030K09Rik	-0.78619	0.983493
Gtf3c4	-0.73467	0.983493
Lactb2	0.387371	0.983493
Zfp28	1.56672	0.983493
Vps37d	2.01946	0.983493
mt-Nd3	0.514448	0.983493
Glp1r	-0.36722	0.983493
Aar2	0.46046	0.983493
Fkbp11	0.451324	0.983493
Ddr2	-1.28824	0.983493
Sh3kbp1	-1.39168	0.983493
Snapc3	0.682467	0.983493
Ap3m2	0.620274	0.983493
Aplp2	-0.28009	0.983493
B4galt3	0.220166	0.983493
Mboat2	1.79292	0.983493
Efs	1.53321	0.983493
Bcl2l12	-0.59746	0.983493
Nr2f2	-0.5318	0.983493
Amd1	-0.23402	0.983493
Nrp1	-0.26055	0.983493
Cgas	-1.70218	0.983493
Rslcan18	2.42375	0.983493
Kbtbd8	-0.78344	0.983493
Wdfy1	0.438685	0.983493
Nufip1	0.307523	0.983493
Galnt7	-0.33434	0.983493
Gnl3	0.316428	0.983493
Prelp	1.11322	0.983493
Haus4	0.6297	0.983493
H1f0	0.278288	0.983493
Arap3	1.13947	0.983493
Ube4a	-0.39865	0.983493
Akap8	-0.34447	0.983493
Ebf2	-1.51039	0.983493
Ctdspl	-0.365	0.983493
Gsta13	-0.60049	0.983493
Zeb2	-1.23925	0.983493
Egr1	0.574396	0.983493
Dpysl2	0.867431	0.983493
Il12rb1	1.45145	0.983493
Hykk	2.72068	0.983493
Pygl	1.56244	0.983493
Psmd1	-0.22092	0.983493
Chd8	-0.37847	0.983493
Steap2	-0.89133	0.983493
Denr	0.263678	0.983493
Kng2	-1.1524	0.983493
Dele1	0.329464	0.983493
Atad2	0.647722	0.983493
Ptpn12	0.288323	0.983493
Spns2	-0.39309	0.983493
Zfp469	0.717439	0.983493
Fh1	0.320587	0.983493
Ptprf	-0.25985	0.983493
Strn	-0.61211	0.983493
Trmt2b	-0.39329	0.983493
Hmces	0.275835	0.983493
Naf1	-0.48813	0.983493
Dennd6a	-0.35541	0.983493
Trmt1	0.237504	0.983493
Me1	-0.30403	0.983493
Serpinb9	-0.39944	0.983493
Tstd1	-0.99872	0.983493
Dglucy	-0.27497	0.983493
Ucp2	-0.29791	0.983493
Pml	-0.3544	0.983493
Abcc5	-0.88788	0.983493
Ipo13	-0.32983	0.983493
Borcs8	0.519237	0.983493
Exoc3	0.430995	0.983493
Stx2	-0.65064	0.983493
4833439L19Rik	-0.32217	0.983493
Cdk5rap2	-0.57001	0.983493
Cacna2d4	-2.32375	0.983493
Smim1	0.843394	0.983493
Ghr	-0.30372	0.983493
Lmbr1l	-0.38424	0.983493
Snapin	-0.24746	0.983493
Crybg3	-0.4849	0.983493
Trim2	-0.72991	0.983493
Kcnk5	0.739302	0.983493
Ctrl	0.315496	0.983493
Tmco3	-0.37971	0.983493
Timm8b	0.437213	0.983493
Lyve1	-1.00162	0.983493
Thg1l	-0.34905	0.983493
Zfp759	-0.9883	0.983493
Sult2b1	-0.74607	0.983493
Tmx1	-0.23423	0.983493
Syt5	-1.43651	0.983493
Atp13a3	-0.43318	0.983493
Ddx31	0.536259	0.983493
Itga3	-0.2973	0.983493
Ercc2	0.447132	0.983493
Hypk	0.362304	0.983493
Ddx46	-0.33388	0.983493
Cd248	1.18464	0.983493
Stk38l	0.3895	0.983493
Ralbp1	0.215753	0.983493
Dennd3	0.368893	0.983493
Chsy3	1.54404	0.983493
Slc25a24	-0.54973	0.983493
Cspg4	-1.81353	0.983493
Tppp	-0.83086	0.983493
Copg2	0.577354	0.983493
Zfp157	-0.83111	0.983493
Fbxo33	-0.49539	0.983493
Fign	1.03007	0.983493
Fut1	0.244839	0.983493
Bbs10	1.20621	0.983493
Pla2g4b	2.87832	0.983493
Hoxb2	-1.90315	0.983493
Xdh	-0.55912	0.983493
Lama2	0.865436	0.983493
Mmut	-0.27612	0.983493
Ddit3	0.365806	0.983493
Rnf135	0.518037	0.983493
Cd68	0.235292	0.983493
Hapln4	-0.66281	0.983493
Slc15a4	0.35635	0.983493
Klc3	0.260139	0.983493
Ranbp6	-0.57387	0.983493
Zbtb42	-0.30674	0.983493
Atp6ap1	-0.21055	0.983493
Hmgxb4	-0.38644	0.983493
Tspan8	-0.57452	0.983493
Zfp710	-0.38264	0.983493
Calcrl	-0.7654	0.983493
Med6	0.365486	0.983493
Zfp958	-0.5116	0.983493
Pgap4	-0.40704	0.983493
Insl6	0.997219	0.983493
Rad23b	-0.21919	0.983493
Mgat4a	-0.4694	0.983493
Hebp2	1.70806	0.983493
Pkp4	0.307135	0.983493
Zfp777	-0.41834	0.983493
Hgh1	0.295853	0.983493
Exosc8	0.420085	0.983493
Ap4b1	-0.2938	0.983493
Fn1	-0.62793	0.983493
Vps16	0.418542	0.983493
Cyp2j6	-0.31171	0.983493
Ube2j1	-0.21043	0.983493
Cep128	1.16451	0.983493
Cyp2c70	1.80225	0.983493
Cdk20	-0.39266	0.983493
Il20rb	0.804429	0.983493
Ubl7	0.281537	0.983493
Cdkl2	-0.35865	0.983493
Ankrd52	-0.39942	0.983493
Cst6	-0.96446	0.983493
Brd7	-0.40404	0.983493
Nucb1	-0.20593	0.983493
Tmem116	0.504376	0.983493
Cbx8	-0.93185	0.983493
Aif1l	2.298	0.983493
Gm20275	-1.00981	0.983493
Fads3	-0.47497	0.983493
Pdha1	-0.24238	0.983493
Timm17b	-0.26364	0.983493
Ddx51	-0.53386	0.983493
Bcar3	-0.63972	0.983493
Zfp873	1.23608	0.983493
Agrn	0.284552	0.983493
Zfp592	-0.49258	0.983493
Npc2	0.27613	0.983493
Celf1	-0.30962	0.983493
Ppp1r15a	0.232655	0.983493
Mettl26	0.364069	0.983493
Col8a1	-4.56217	0.983493
Pik3cg	-2.75611	0.983493
Cyp39a1	-0.3448	0.983493
Atxn2l	0.239577	0.983493
Atoh8	-0.88184	0.983493
Slc16a7	-0.92361	0.983493
Slc22a5	-0.29125	0.983493
Guca1a	1.21096	0.983493
Ccl7	1.1627	0.983493
Thra	-0.26869	0.983493
Gabarapl1	0.300284	0.983493
Gulp1	-2.05235	0.983493
Mapk14	-0.24992	0.983493
Entr1	0.235758	0.983493
Nsun6	0.857569	0.983493
Myo16	0.416082	0.983493
Miga1	-0.31757	0.983493
Tincr	-0.71796	0.983493
Idh1	-0.28461	0.983493
Atm	-1.04692	0.983493
H6pd	-0.24109	0.983493
Cutc	-0.40215	0.983493
Pycard	1.09617	0.983493
Smc1a	-0.25987	0.983493
Ndufaf3	0.498935	0.983493
Pla2g1b	0.330724	0.983493
Plce1	-1.36567	0.983493
Echdc3	0.64084	0.983493
Lin52	0.593842	0.983493
Syngr1	-1.30094	0.983493
Ralgapa2	-0.38179	0.983493
Gpat4	-0.21664	0.983493
Psmf1	0.246597	0.983493
Tmem86a	0.701186	0.983493
Rhov	0.266316	0.983493
Urm1	0.425545	0.983493
Osgep	0.366415	0.983493
Rasgrp2	6.33834	0.983493
Smarce1	0.350255	0.983493
Msantd3	-0.54988	0.983493
Prss3b	0.252264	0.983493
Tpst1	-0.46781	0.983493
Ankrd17	0.215078	0.983493
Septin6	-1.02871	0.983493
Obi1	-0.51541	0.983493
Sdhaf2	0.275844	0.983493
Lfng	-0.9147	0.983493
Fmo1	-1.13392	0.983493
Me3	-1.35118	0.983493
Dok1	0.347278	0.983493
Rragb	0.94271	0.983493
Cited4	0.564696	0.983493
Phf21b	1.19659	0.983493
Tmem151a	1.17188	0.983493
mt-Atp6	0.320297	0.983493
E2f6	-0.35076	0.983493
Zdhhc23	-0.5789	0.983493
Gm14296	-1.36442	0.983493
Rtkn	0.249833	0.983493
Lgi2	-0.35631	0.983493
Usp21	0.297339	0.983493
Mpv17l	-0.68424	0.983493
S100pbp	-0.61003	0.983493
Sdha	-0.38124	0.983493
Rasgef1a	0.554998	0.983493
Pigg	-0.41649	0.983493
Mindy4	0.936573	0.983493
Tpr	0.393893	0.983493
Zfp963	-0.84299	0.983493
Fut2	-0.35388	0.983493
Garnl3	-0.34081	0.983493
Cpox	-0.25811	0.983493
Isoc2a	0.557125	0.983493
Sema3c	-0.22801	0.983493
Slc35d1	-0.38208	0.983493
Oxsr1	-0.24436	0.983493
4833438C02Rik	0.654267	0.983493
Jade3	-0.3833	0.983493
Arl15	-0.69355	0.983493
Sap30bp	-0.31221	0.983493
Adora2b	0.482647	0.983493
Vldlr	-0.41455	0.983493
Serhl	0.44196	0.983493
Prkd1	-0.97984	0.983493
Zfp41	-0.81263	0.983493
Pcgf5	0.313572	0.983493
Fgfr4	1.23774	0.983493
Dipk1a	-0.24999	0.983493
Ahcyl	-0.76836	0.983493
Rps6ka5	-2.427	0.983493
Ppif	0.276213	0.983493
Chpt1	0.462633	0.983493
Anks1	-0.36895	0.983493
Tnfaip2	1.03777	0.983493
Szt2	0.457654	0.983493
Shank1	-1.7995	0.983493
Epb41	-0.25654	0.983493
Shroom1	0.298663	0.983493
Tra2a	0.29719	0.983493
Irag2	-0.45291	0.983493
Dnajc2	0.212157	0.983493
Aars2	-0.29399	0.983493
Kat2b	-0.41359	0.983493
Zfp217	-0.29738	0.983493
Slc22a21	-1.34575	0.983493
Wee2	1.88982	0.983493
Itgb3bp	0.614557	0.983493
Man2b1	0.291424	0.983493
Cip2a	-0.56987	0.983493
Ces2g	-0.58209	0.983493
Itpkc	0.259771	0.983493
Shq1	0.503582	0.983493
Wfikkn2	-0.44824	0.983493
Gas2l3	1.32813	0.983493
Neurl1a	-0.86248	0.983493
Sgf29	0.3193	0.983493
Zfp653	0.449785	0.983493
Atp5mj	0.321068	0.983493
Paqr8	-0.64328	0.983493
Kat8	0.299435	0.983493
Trmt5	-0.39105	0.983493
S100a1	0.465915	0.983493
Cyp1a1	-0.34535	0.983493
Tcp1	-0.18185	0.983493
Heatr1	0.295375	0.983493
Syt15	-0.80592	0.983493
Kat6b	-0.56917	0.983493
Ildr2	-0.85138	0.983493
Matcap1	1.02863	0.983493
Tceanc	-0.63634	0.983493
Rbp1	2.54178	0.983493
mt-Nd4l	2.00671	0.983493
Ldlr	0.28325	0.983493
G6pc2	-1.83165	0.983493
Angptl2	-0.61282	0.983493
Ehd2	-0.38731	0.983493
Blvrb	-0.37878	0.983493
Elp2	0.340877	0.983493
Taco1	-0.33666	0.983493
Elob	0.273819	0.983493
Ahcyl2	0.295195	0.983493
Cnot10	-0.25164	0.983493
Sipa1	-0.52934	0.983493
Rap2a	-0.29224	0.983493
Fgf2	0.806396	0.983493
Mgmt	-0.34344	0.983493
Gja1	-0.57249	0.983493
Pcnt	-0.50534	0.983493
Patz1	-0.47389	0.983493
Dcaf17	-0.33585	0.983493
Matn4	-0.45157	0.983493
Gtf2a1	0.319351	0.983493
Tff3	0.739377	0.983493
Trim50	0.285593	0.983493
Cldn15	-1.16217	0.983493
Mtss1	-0.37046	0.983493
Rp2	-0.50724	0.983493
C330018D20Rik	0.582508	0.983493
Lmntd2	0.814691	0.983493
Pik3c3	0.227994	0.983493
Brca2	-1.08128	0.983493
Mdh2	0.258225	0.983493
Hopx	0.762978	0.983493
Rpl22l1	0.260258	0.983493
Armcx4	0.988363	0.983493
Tesc	1.01477	0.983493
Tbx1	1.29219	0.983493
Zfp688	0.372134	0.983493
Edem1	0.199078	0.983493
Gtf2h3	0.393871	0.983493
Ctsl	-0.22893	0.983493
Nbea	-0.50307	0.983493
Pxk	-0.36333	0.983493
Ndufb4	1.19616	0.983493
Furin	-0.24166	0.983493
Cpeb3	-0.81059	0.983493
Sugct	1.4511	0.983493
Trf	0.664304	0.983493
Rps12	0.310923	0.983493
Gskip	0.285625	0.983493
Prkaa2	-0.47013	0.983493
Prag1	-0.53628	0.983493
Thrb	-1.05416	0.983493
Napepld	-0.93437	0.983493
Fut4	-0.33251	0.983493
Mcf2l	-0.70601	0.983493
Mfsd6l	0.34449	0.983493
H2-T22	0.2638	0.983493
Gprasp1	0.559173	0.983493
Limk2	0.207378	0.983493
Ccnf	0.584479	0.983493
Etv1	-2.28302	0.983493
Tbc1d19	-0.31677	0.983493
2810001A02Rik	0.48859	0.983493
Ypel1	0.702083	0.983493
Tbc1d14	-0.29783	0.983493
Azin2	0.787638	0.983493
Pi4kb	-0.21904	0.983493
Zfp383	0.760919	0.983493
Mtmr1	-0.34456	0.983493
Dhcr7	0.332359	0.983493
Zbtb11os1	0.748535	0.983493
Smyd3	0.544753	0.983493
Ccng2	0.272165	0.983493
Mfap3	-0.29208	0.983493
Frg1	0.278386	0.983493
Relb	0.257338	0.983493
9230114K14Rik	-0.59149	0.983493
Edaradd	0.339836	0.983493
Uqcc4	0.32163	0.983493
Thbd	-0.72496	0.983493
mt-Atp8	-0.404	0.983493
Pdcd11	-0.28543	0.983493
Ubald2	0.291828	0.983493
Airim	0.60144	0.983493
Ube2g2	0.227179	0.983493
Efcab14	-0.29664	0.983493
Camk1d	0.409989	0.983493
Xpa	0.365883	0.983493
Kif3c	0.332203	0.983493
Polr2i	0.290381	0.983493
Epm2aip1	-0.56118	0.983493
1810034E14Rik	0.883949	0.983493
Atxn7l1	-0.55595	0.983493
Slc25a22	-0.33	0.983493
Prss53	0.928485	0.983493
Nif3l1	0.436275	0.983493
C1qa	0.776599	0.983493
Chek2	-0.9608	0.983493
Prep	-0.17996	0.983493
Itga2b	-1.64422	0.983493
A530072M11Rik	0.882854	0.983493
Plcxd1	-1.17822	0.983493
Wnk4	0.982196	0.983493
Gucd1	0.39764	0.983493
Sde2	0.261814	0.983493
Slc20a1	0.314551	0.983493
Lrrc59	-0.17474	0.983493
Timm9	0.424824	0.983493
Slc6a9	-0.23392	0.983493
Ulk4	-1.4236	0.983493
Xpot	0.173041	0.983493
Abhd18	-1.20668	0.983493
Tuba1a	0.231402	0.983493
Vipr1	-0.52825	0.983493
Lims2	1.12038	0.983493
Mfsd8	-0.50122	0.983493
Anxa4	-0.22126	0.983493
Cntln	1.41855	0.983493
Cfap119	-1.14374	0.983493
Fam167b	-3.86356	0.983493
Kdelr3	0.217285	0.983493
Phf11c	1.313	0.983493
Rgl2	0.301879	0.983493
Smim3	-0.29643	0.983493
Slc43a3	-0.4729	0.983493
Get3	0.24208	0.983493
Vapb	-0.24218	0.983493
Hnrnpa2b1	-0.19502	0.983493
Renbp	-0.84288	0.983493
mt-Co3	0.451571	0.983493
Mras	0.690938	0.983493
Fgf21	-0.4474	0.983493
Bbln	0.38245	0.983493
Hnrnpm	-0.19059	0.983493
Myo6	-0.34117	0.983493
Fam20b	-0.19399	0.983493
Sc5d	0.241295	0.983493
Nicn1	-0.52302	0.983493
Fxyd6	-0.25328	0.983493
Gnpnat1	0.220398	0.983493
Abca3	-0.22644	0.983493
Senp8	0.55586	0.983493
Dmap1	0.334139	0.983493
1700010I14Rik	-2.00107	0.983493
Btf3l4	0.210169	0.983493
Shfl	1.39678	0.983493
Alas1	-0.35786	0.983493
Fads6	-0.24585	0.983493
Csrnp1	-0.57561	0.983493
Nrtn	0.606535	0.983493
Sec24c	-0.27298	0.983493
Zfp934	-0.90246	0.983493
Hoxb4	-1.88725	0.983493
Slc12a2	-0.32565	0.983493
Alox5ap	-1.99836	0.983493
Cyb5d2	1.06464	0.983493
Gsta3	-0.29391	0.983493
Ly6k	-2.86713	0.983493
Klhl17	-0.58169	0.983493
Sec31a	0.197037	0.983493
Hspb6	-0.55019	0.983493
Kitl	-0.63099	0.983493
Znrf3	-0.58559	0.983493
Rps8	0.270832	0.983493
Ndrg2	0.420227	0.983493
Nags	0.565784	0.983493
Csrp2	0.34852	0.983493
Gnb4	-1.64677	0.983493
Mon2	-0.22416	0.983493
Chrnb1	-0.52732	0.983493
Atn1	-0.21943	0.983493
Map3k6	0.208873	0.983493
Depdc7	-0.56753	0.983493
Ctnnal1	0.465912	0.983493
Hsd17b8	0.370029	0.983493
Npc1	0.264566	0.983493
Gpam	-0.30552	0.983493
Ugt2b34	-0.28223	0.983493
Slc35b1	0.268507	0.983493
Lats2	-0.31563	0.983493
Mex3d	0.281633	0.983493
Manf	0.256813	0.983493
Ociad2	0.718117	0.983493
Epn2	0.498773	0.983493
Zfp612	-0.56538	0.983493
Ppcs	0.389908	0.983493
Fam220a	0.243052	0.983493
Tff2	0.313831	0.983493
Cd2bp2	0.235328	0.983493
Mbd1	-0.28398	0.983493
Prcp	0.308912	0.983493
Scarf2	0.810892	0.983493
Irf1	-0.44239	0.983493
Hspd1	-0.18521	0.983493
H4c9	0.723211	0.983493
Mindy3	-0.25098	0.983493
Nat14	1.06331	0.983493
Zfand6	0.206207	0.983493
Ints1	0.314089	0.983493
Fbxl17	0.403716	0.983493
Xpr1	-0.38463	0.983493
Camsap3	0.276558	0.983493
Tfdp1	-0.28751	0.983493
Ncapd3	-0.53051	0.983493
Fuom	0.268225	0.983493
Wdr90	-0.56808	0.983493
Pacsin2	-0.20367	0.983493
Chst7	1.27409	0.983493
Rab19	-1.658	0.983493
Vps41	-0.21937	0.983493
Lbhd1	-1.43771	0.983493
Rptor	-0.27447	0.983493
Cdipt	-0.19976	0.983493
Ppfia1	-0.2135	0.983493
Akt3	0.73202	0.983493
Lyrm4	0.471488	0.983493
St3gal1	-0.34569	0.983493
Axin1	0.234921	0.983493
Efhd1	0.428966	0.983493
Ermardl2	0.726559	0.983493
Zfyve21	0.336158	0.983493
Glis2	0.783629	0.983493
Gigyf2	-0.28398	0.983493
Ccdc17	0.528127	0.983493
Sh3glb2	-0.36872	0.983493
Tfpi	0.956265	0.983493
Ubxn2a	-0.2423	0.983493
Nek7	-0.20974	0.983493
Tep1	0.265025	0.983493
Mfsd4b4	1.01731	0.983493
Selenoh	0.4446	0.983493
Sidt1	-0.8376	0.983493
Map3k15	-1.104	0.983493
Pigk	-0.30903	0.983493
Nsfl1c	0.2132	0.983493
Amigo1	0.40564	0.983493
Mgst1	-0.29265	0.983493
Dock7	-0.42155	0.983493
Arhgap39	0.644107	0.983493
2310057M21Rik	-0.77111	0.983493
Rpl26	0.26043	0.983493
Rp9	0.253012	0.983493
Naalad2	1.25765	0.983493
Spns1	0.23421	0.983493
Pknox2	1.88741	0.983493
Disp2	-1.16228	0.983493
Knop1	-0.25294	0.983493
Tk2	0.29393	0.983493
Hccs	-0.31082	0.983493
Tln2	-0.47479	0.983493
Cped1	1.05174	0.983493
Zfp112	0.597325	0.983493
Mknk1	-0.26162	0.983493
Camk2n2	0.389248	0.983493
Drosha	-0.23226	0.983493
Atg101	0.259235	0.983493
D330041H03Rik	-1.14297	0.983493
Acad9	-0.42483	0.983493
Fhl2	1.13114	0.983493
Fam161b	-1.14598	0.983493
Ces1d	-0.99267	0.983493
Auts2	-0.5164	0.983493
Dok4	0.511291	0.983493
Eeig1	-0.21658	0.983493
Acot5	-0.82676	0.983493
Car13	0.761393	0.983493
Gpn1	0.351756	0.983493
Nsg1	1.1925	0.983493
Zc3h8	0.508006	0.983493
Mro	0.8942	0.983493
Snrk	-0.29193	0.983493
Stat6	-0.1971	0.983493
Ap5m1	-0.33184	0.983493
Polk	0.32307	0.983493
Krt19	0.275854	0.983493
Chid1	0.257622	0.983493
Zfp324	-0.58209	0.983493
Tmem42	0.329111	0.983493
Rnf181	0.250319	0.983493
Ptges3l	0.950439	0.983493
Lancl3	-0.98092	0.983493
Stard7	-0.22608	0.983493
Bmp3	0.378515	0.983493
Tbrg4	-0.2092	0.983493
Farsb	-0.29106	0.983493
Msantd2	-0.73706	0.983493
Cenpw	-1.03409	0.983493
Fer1l6	-0.8334	0.983493
Atp2a2	-0.21207	0.983493
Klhdc8b	1.27808	0.983493
	0.608754	0.983493
Sprr1a	-0.42652	0.983493
Sardh	0.402221	0.983493
Nqo1	-0.38561	0.983493
Il3ra	0.356526	0.983493
2210408I21Rik	0.936632	0.983493
Fyb1	2.41352	0.983493
Cds2	-0.47735	0.983493
Mrpl52	0.387859	0.983493
Rab23	-0.59111	0.983493
Arsk	-0.60193	0.983493
Ehbp1	-0.38122	0.983493
Dbr1	0.303741	0.983493
Abhd8	0.494516	0.983493
Sephs2	-0.27565	0.983493
	0.661767	0.983493
Usp37	-0.41596	0.983493
Cgrrf1	0.275869	0.983493
Ptprn	0.963933	0.983493
Ly6a	-0.4377	0.983493
Ralgps2	-0.21554	0.983493
Acsl3	0.285069	0.983493
Gbe1	-0.32639	0.983493
Ltbp1	-0.88719	0.983493
Ntn1	-0.24121	0.983493
Fam136a	0.226568	0.983493
Ntan1	0.352087	0.983493
Arsg	-0.37449	0.983493
Gm16973	0.648475	0.983493
Tmem219	0.289691	0.983493
Sec24d	0.400099	0.983493
Pcdh19	1.50589	0.983493
Lrrc24	1.35186	0.983493
Gsta4	-0.55303	0.983493
Rnf19b	0.188515	0.983493
Hcar2	0.613167	0.983493
Fancb	-1.12337	0.983493
Mul1	-0.30214	0.983493
Acot2	-0.18144	0.983493
Rps24	0.268824	0.983493
Tlr2	0.383177	0.983493
Man2a2	-0.45432	0.983493
Rab8b	-0.35379	0.983493
Tbc1d8b	-0.47375	0.983493
Fkbp5	-0.25313	0.983493
Serpina7	0.737424	0.983493
Rpl34	0.274225	0.983493
Zfp712	0.795588	0.983493
Cd44	0.366159	0.983493
Lrrc8e	-0.3047	0.983493
Rcbtb1	-0.31908	0.983493
Gm15417	0.697549	0.983493
Tgfbrap1	-0.24996	0.983493
Zmynd8	0.313698	0.983493
Immt	-0.18021	0.983493
Rhoq	-0.19673	0.983493
1700096K18Rik	-1.16049	0.983493
Pir	-0.68829	0.983493
Zdhhc7	0.333361	0.983493
Wipf2	-0.44405	0.983493
Gask1b	-0.68266	0.983493
Wdr53	0.390457	0.983493
Dhps	0.278627	0.983493
Mecom	-0.43376	0.983493
Nedd4	-0.23427	0.983493
Gatm	-0.19688	0.983493
Eefsec	-0.28324	0.983493
Eif2s3x	-0.31815	0.983493
Tmem229b	0.971038	0.983493
Zfp119a	0.479261	0.983493
Zmpste24	-0.29288	0.983493
Oxct1	0.374611	0.983493
Stk19	0.3253	0.983493
Malt1	0.430671	0.983493
Slc29a3	-0.37432	0.983493
Tmem223	0.249769	0.983493
Abhd3	0.989324	0.983493
Etnk1	-0.31593	0.983493
Rfx3	-0.79436	0.983493
Relch	-0.30728	0.983493
Apol7a	-0.4592	0.983493
Thnsl1	0.444682	0.983493
Rbm4b	0.372285	0.983493
Cachd1	0.47216	0.983493
Slc25a15	-0.25403	0.983493
Bicdl2	0.271717	0.983493
Mrps26	0.392226	0.983493
Creg1	-0.29168	0.983493
Mfsd6	-0.23401	0.983493
Cdr2	0.251354	0.983493
Gm2007	1.43764	0.983493
F8	-1.80673	0.983493
Poll	0.290511	0.983493
Cyld	-0.28202	0.983493
Abcc4	-0.47056	0.983493
1110065P20Rik	0.304424	0.983493
Zfp24	-0.40554	0.983493
Abhd5	0.205252	0.983493
Msantd7	0.818912	0.983493
Ypel5	0.297503	0.983493
Derpc	-0.6096	0.983493
Vsig2	0.608466	0.983493
Stc1	1.24423	0.983493
Fkbpl	0.531143	0.983493
Slc1a4	-0.26506	0.983493
Neil2	0.83091	0.983493
Ndufaf2	0.432511	0.983493
Arhgef37	0.612355	0.983493
Zfp703	-0.34299	0.983493
Sympk	0.218747	0.983493
Pabpc4	0.21081	0.983493
Tmem30a	-0.22313	0.983493
Olfm2	1.12819	0.983493
Atp6v0a2	-0.38641	0.983493
C130046K22Rik	-0.52212	0.983493
Nudt22	0.304278	0.983493
Pgap2	-0.27961	0.983493
Cpq	0.798672	0.983493
Sugp2	0.500981	0.983493
Tcaf1	-0.42344	0.983493
Ago3	0.499355	0.983493
Gid8	-0.2202	0.983493
Zpr1	0.219083	0.983493
Pla1a	0.537758	0.983493
Slc18b1	0.996834	0.983493
Ankrd54	0.295243	0.983493
Creb5	0.531569	0.983493
Tmem62	0.244666	0.983493
Slx4	0.507932	0.983493
Rbm47	-0.45932	0.983493
Col27a1	1.26155	0.983493
P3h1	0.431949	0.983493
9130019O22Rik	-0.61608	0.983493
Hr	0.407087	0.983493
2310011J03Rik	0.273292	0.983493
Gm32926	1.35738	0.983493
Drc3	1.60447	0.983493
Smpd4	0.480704	0.983493
Cp	-0.29242	0.983493
Gpr153	0.740819	0.983493
Zfp72	-1.10582	0.983493
Tbk1	0.198744	0.983493
Skp2	-0.86783	0.983493
Rfx5	0.289654	0.983493
Slc10a5	-3.80874	0.983493
Tmem64	-0.32175	0.983493
Foxred1	-0.3359	0.983493
Rab11a	0.182721	0.983493
Mmadhc	0.187037	0.983493
Zfp33b	0.41954	0.983493
Crip1	1.00238	0.983493
Ist1	0.165397	0.983493
Rai1	0.235449	0.983493
Alox5	-1.66483	0.983493
Prrc2b	-0.45112	0.983493
Adamts4	-0.56521	0.983493
Ndrg1	0.22313	0.983493
Zranb2	-0.24845	0.983493
Tns3	-0.33526	0.983493
Dhx33	-0.2727	0.983493
H2-Q4	0.261014	0.983493
Wdr5	0.170631	0.983493
Srpx	-1.03573	0.983493
Myl6b	-1.18349	0.983493
Mt2	0.238824	0.983493
Grb7	0.203268	0.983493
Reep3	0.182072	0.983493
Mob2	0.256517	0.983493
Acadm	0.232646	0.983493
Zfp27	0.572018	0.983493
Gm34267	0.818433	0.983493
Uchl3	0.223509	0.983493
Gm10069	1.08947	0.983493
Actn1	-0.24448	0.983493
Zfp583	1.37529	0.983493
Rcc1	0.218667	0.983493
Fmo2	-0.62935	0.983493
Zmat1	0.731745	0.983493
Gm6658	0.970651	0.983493
Mapk8	0.282209	0.983493
Ncstn	-0.17389	0.983493
Gm4013	-1.59847	0.983493
Irs1	-0.70952	0.983493
Ap1s3	-0.26191	0.983493
Tnip2	0.357777	0.983493
Ptk2b	0.190975	0.983493
Lrmda	-0.75122	0.983493
Arhgap11a	-0.44075	0.983493
Cdkl5	0.54813	0.983493
Zfp97	-0.55908	0.983493
Erlin1	-0.40387	0.983493
Anxa6	0.179857	0.983493
Soat2	0.311144	0.983493
Clps	0.30801	0.983493
Slc25a20	-0.3916	0.983493
5031425E22Rik	0.624129	0.983493
Srebf2	0.16385	0.983493
Erap1	-0.20986	0.983493
Arhgap26	0.350433	0.983493
Ifi27	0.207856	0.983493
Rnf144a	1.07253	0.983493
Ppp6r3	-0.22127	0.983493
Phospho1	-1.88218	0.983493
Ywhaz	-0.22434	0.983493
Bcat2	0.248864	0.983493
Yes1	-0.26936	0.983493
Lratd2	-0.24279	0.983493
Tlk1	-0.28022	0.983493
Gpnmb	0.756329	0.983493
Nubpl	0.380222	0.983493
Ophn1	-0.88811	0.983493
Dzip1	0.621366	0.983493
Grtp1	0.417659	0.983493
Ldlrad4	-1.46769	0.983493
Tigar	-0.49764	0.983493
Camta2	-0.35087	0.983493
Klhl18	0.279355	0.983493
Tacc1	0.499391	0.983493
Rbp2	3.43432	0.983493
Man1a2	-0.40324	0.983493
Rbm43	-0.52945	0.983493
Stpg1	0.515726	0.983493
Rbm22	0.194397	0.983493
Creb3l3	0.762598	0.983493
Pld1	-0.47847	0.983493
Iyd	-2.71653	0.983493
Ifi205	0.646742	0.983493
Foxa2	-0.27131	0.983493
Dut	0.659098	0.983493
Arrdc1	0.226706	0.983493
Flad1	-0.24189	0.983493
Tti1	-0.33892	0.983493
Ciz1	0.41591	0.983493
Nlgn2	-0.85925	0.983493
Decr1	-0.30011	0.983493
Urb2	-0.28307	0.983493
Als2	-0.33401	0.983493
Lrrc8b	-0.29466	0.983493
Zfp516	-0.52034	0.983493
P2rx1	-0.38736	0.983493
Wdfy3	-0.40703	0.983493
Stn1	-0.38349	0.983493
Ogdh	-0.17453	0.983493
Lig3	-0.28705	0.983493
Etv4	-1.22546	0.983493
Atrnl1	-0.36688	0.983493
Cd151	-0.17607	0.983493
Dip2a	-0.31122	0.983493
Cdk2ap2	0.255285	0.983493
Gpatch11	-0.48406	0.983493
Ppara	-1.1475	0.983493
Arfgef2	-0.25087	0.983493
Adarb1	-0.6989	0.983493
Slc26a11	0.381986	0.983493
Naa35	0.241671	0.983493
Selenot	-0.17827	0.983493
Mmd	-0.61309	0.983493
0610038B21Rik	1.1612	0.983493
Ctns	0.271312	0.983493
Rnps1	0.168987	0.983493
Xylb	0.648933	0.983493
Ffar4	1.96792	0.983493
Tmco6	0.259511	0.983493
Sart3	-0.27732	0.983493
B4galt6	-0.29196	0.983493
Alcam	-0.25874	0.983493
Cdadc1	-0.3515	0.983493
Parp12	0.327066	0.983493
Aldh5a1	-0.28136	0.983493
Kif21a	-0.30762	0.983493
Dbi	0.247577	0.983493
Cyb561a3	-0.29926	0.983493
Gm31728	1.02238	0.983493
Armcx1	0.395483	0.983493
Terb1	-0.97048	0.983493
Ccdc171	1.03007	0.983493
Med10	0.219212	0.983493
Tmem33	-0.27913	0.983493
Nhlrc2	0.250029	0.983493
Rabepk	0.31686	0.983493
Mblac2	-0.56087	0.983493
Zbtb1	-0.26578	0.983493
Galnt4	-0.34681	0.983493
Samd9l	0.426425	0.983493
Pcif1	-0.20139	0.983493
Nle1	0.285348	0.983493
Ergic1	-0.18724	0.983493
Ttc39a	-0.25529	0.983493
Ttc8	0.680629	0.983493
Scnn1a	-0.26546	0.983493
Mrpl54	0.278097	0.983493
Pak6	-0.50105	0.983493
Rps19bp1	0.301922	0.983493
Ints2	-0.59875	0.983493
Slc7a8	-0.23435	0.983493
Smarca4	-0.18644	0.983493
Myo15b	-0.59806	0.983493
Slc5a6	-0.39227	0.983493
Pcdhb22	-0.99583	0.983493
Zftraf1	0.202789	0.983493
Snx1	0.196036	0.983493
Polg	0.248083	0.983493
Ubiad1	-0.33687	0.983493
Heatr3	-0.20355	0.983493
Ccdc88c	-0.44379	0.983493
Tmem179b	0.283378	0.983493
Dlgap1	-1.7251	0.983493
Ece1	-0.83318	0.983493
Pcdhgc3	-0.40745	0.983493
Zfand1	-0.31881	0.983493
Casp8	-0.23997	0.983493
Zfp322a	-0.4043	0.983493
Rps13	0.239329	0.983493
Ppp1r37	0.211354	0.983493
Mfsd12	0.331857	0.983493
Gstp3	0.549985	0.983493
Zfr2	0.72318	0.983493
Tmem107	0.283462	0.983493
Tonsl	-0.8126	0.983493
Arfip1	-0.22648	0.983493
Plxdc2	1.0852	0.983493
Usp38	-0.28675	0.983493
Abhd14a	0.347613	0.983493
Cyp27a1	0.521481	0.983493
Macroh2a2	1.00922	0.983493
Hacd3	-0.24668	0.983493
Ncln	0.230725	0.983493
Sox4	0.263943	0.983493
Atp1a1	-0.18589	0.983493
Mpdz	0.650888	0.983493
Sytl5	-1.71526	0.983493
Trap1	-0.21982	0.983493
Ormdl3	0.186064	0.983493
Hk2	-0.3848	0.983493
Pls1	-0.46153	0.983493
Ttc36	3.70691	0.983493
Mfsd3	-0.7185	0.983493
Aldh1a2	-0.73659	0.983493
Adamts15	0.771897	0.983493
Slc25a43	-0.61547	0.983493
Siva1	0.343507	0.983493
Gcnt2	-0.37533	0.983493
Mettl21a	0.437277	0.983493
Stag1	-0.24218	0.983493
9130230L23Rik	-0.98603	0.983493
Itpka	0.796386	0.983493
Cryzl2	0.527501	0.983493
Zdhhc3	-0.25322	0.983493
Arhgef6	2.04316	0.983493
Herc2	-0.29067	0.983493
Srp9	0.201132	0.983493
Pcdhgb7	-0.5068	0.983493
Sting1	0.62154	0.983493
Irf6	0.178716	0.983493
Mia3	-0.21677	0.983493
Tmem154	-0.38204	0.983493
Adcy3	1.5313	0.983493
Vamp5	-0.56573	0.983493
Kdf1	-0.22998	0.983493
Trafd1	0.244639	0.983493
Ddx23	0.222627	0.983493
Chi3l1	2.28471	0.983493
Eif4g1	-0.21874	0.983493
Vcf1	0.217317	0.983493
Mmp14	0.259416	0.983493
Exog	-0.62319	0.983493
Rere	-0.24518	0.983493
Aven	-0.2748	0.983493
Asxl1	-0.23897	0.983493
Fkbp3	0.221997	0.983493
Ccrl2	0.412559	0.983493
Flvcr1	0.323993	0.983493
Acsl6	-1.41659	0.983493
Heyl	-0.51603	0.983493
Tgif1	0.194711	0.983493
Gpx2	-0.37233	0.983493
Pkp3	0.201479	0.983493
Sh3bp2	0.275298	0.983493
Mycbp2	0.207598	0.983493
Cyp4v3	0.1899	0.983493
Mtres1	0.283552	0.983493
Sap30	0.351734	0.983493
Dbnl	0.19221	0.983493
Arhgap8	-0.31391	0.983493
Senp2	-0.26653	0.983493
Arl4d	0.39947	0.983493
Ecd	-0.25993	0.983493
Mrpl19	-0.31782	0.983493
Sult1a1	-0.60947	0.983493
Gmpr2	-0.26519	0.983493
Ankrd26	0.732499	0.983493
Ctss	1.14913	0.983493
Tpgs1	0.318589	0.983493
Coa4	0.276581	0.983493
Arid5a	-0.31792	0.983493
Zfp639	0.281818	0.983493
Gpr107	-0.22421	0.983493
Asb13	0.265436	0.983493
Sema4g	-1.50492	0.983493
9230112J17Rik	-0.89703	0.983493
Cox4i1	0.192763	0.983493
Cgnl1	-0.28519	0.983493
Phf20	-0.36921	0.983493
Mecp2	0.254426	0.983493
Trmt10a	-0.49754	0.983493
Surf6	0.189651	0.983493
Lsg1	-0.27184	0.983493
Cdsn	-0.82989	0.983493
Psmd10	0.227694	0.983493
Rhbdf1	-0.28122	0.983493
Tjap1	0.326154	0.983493
Zfp595	-0.85068	0.983493
Znhit1	0.289838	0.983493
Etv6	-0.29003	0.983493
Ptpru	-1.12935	0.983493
Tnnc1	0.684141	0.983493
Tacc2	-0.22739	0.983493
Adnp2	0.292926	0.983493
Brox	-0.27044	0.983493
Vsir	-1.22756	0.983493
Tspan1	-0.35259	0.983493
Dnajc14	-0.16914	0.983493
Abi2	-0.45625	0.983493
Fadd	0.253869	0.983493
Top2b	-0.31891	0.983493
Ppard	-0.25774	0.983493
Ccnq	0.318664	0.983493
Syt7	0.971284	0.983493
Tspan15	0.479716	0.983493
Prelid2	0.426047	0.983493
Ceacam2	-1.34852	0.983493
Rps18	0.245682	0.983493
Endov	-0.33393	0.983493
Mat2b	0.217539	0.983493
Zdhhc15	-1.52854	0.983493
Upf2	0.232399	0.983493
Spats2	-0.35056	0.983493
Car9	-0.42459	0.983493
Fam193a	-0.24551	0.983493
Thoc5	0.185929	0.983493
Phospho2	0.210993	0.983493
Txnrd1	-0.22926	0.983493
Kcnk2	-2.51744	0.983493
Ndufb2	0.381727	0.983493
Nol7	0.19098	0.983493
Igtp	0.857885	0.983493
Col11a2	-2.41268	0.983493
A930004D18Rik	0.974954	0.983493
Arvcf	0.166504	0.983493
Pum2	-0.28748	0.983493
Hbegf	0.462222	0.983493
Smndc1	0.195618	0.983493
Tbl1x	-0.20259	0.983493
Plxna2	-0.35965	0.983493
Nr1h3	-0.30145	0.983493
Vangl2	1.27549	0.983493
Gpank1	0.200409	0.983493
Plpp7	0.409982	0.983493
Fn3k	1.2302	0.983493
Xiap	-0.2922	0.983493
Arl6ip4	0.195772	0.983493
Mvd	0.355459	0.983493
Ankrd13a	-0.23618	0.983493
Tasor	0.311967	0.983493
C1qb	1.03035	0.983493
Chp1	-0.22168	0.983493
Peg3	-0.60572	0.983493
Elac2	0.200164	0.983493
Stk4	-0.29066	0.983493
Pdlim1	0.165377	0.983493
Abcc1	-0.22403	0.983493
Rab3d	-0.32435	0.983493
Zfp503	-0.35843	0.983493
Erp44	0.166986	0.983493
Larp1	-0.17496	0.983493
Ddias	-0.37857	0.983493
Aasdhppt	0.295919	0.983493
Ube2h	-0.18186	0.983493
Bspry	-0.19815	0.983493
Snrnp40	0.24013	0.983493
Dalrd3	0.213931	0.983493
Pdcd2l	0.295907	0.983493
Lrrc42	0.204326	0.983493
Net1	-0.23225	0.983493
Idi1	0.257516	0.983493
Yif1a	-0.16549	0.983493
Adam12	-0.71372	0.983493
Spata6l	-1.11007	0.983493
Foxp2	0.46876	0.983493
Reg3g	-0.38547	0.983493
Zfp185	-0.74967	0.983493
Gcnt1	-0.36573	0.983493
Fgd3	-0.58531	0.983493
Adam9	-0.26177	0.983493
Snw1	0.169965	0.983493
Sh3bgrl2	-0.20758	0.983493
Igsf5	0.171026	0.983493
Rpl23a	0.211654	0.983493
Cfap97	-0.43481	0.983493
Slc22a23	-0.27029	0.983493
Tfpi2	1.16727	0.983493
Hilpda	0.203855	0.983493
Yme1l1	-0.20029	0.983493
Bche	-0.67605	0.983493
Upf3b	0.257431	0.983493
Ube3b	-0.19923	0.983493
Med19	0.243047	0.983493
Insyn1	1.64881	0.983493
Crip2	0.210396	0.983493
Gaa	-0.20015	0.983493
Tmem127	-0.27925	0.983493
Gm9949	-0.47384	0.983493
Myo7a	-0.52031	0.983493
Ip6k2	0.257794	0.983493
Arap2	0.198583	0.983493
Rpl13	0.253102	0.983493
Atl2	-0.19235	0.983493
Sult1d1	1.17219	0.983493
B3gnt3	-0.2614	0.983493
Rgp1	-0.35559	0.983493
Irf7	1.08299	0.983493
Agl	-0.50384	0.983493
Hmga2	1.05981	0.983493
Eif2b4	0.19413	0.983493
Slc35g1	-0.21421	0.983493
Filip1	-1.8851	0.983493
Mrps11	-0.32356	0.983493
Rps11	0.213332	0.983493
Trib3	0.218564	0.983493
Vps35	-0.19585	0.983493
Cmss1	0.309854	0.983493
Ksr1	0.598589	0.983493
Zdhhc5	-0.2238	0.983493
Mettl25	-0.47012	0.983493
Adgrg1	-0.3115	0.983493
Arl4a	0.274198	0.983493
Doc2g	-2.15506	0.983493
Enpp2	-1.00457	0.983493
1700113A16Rik	-1.31203	0.983493
Ccdc146	0.829492	0.983493
Gmds	0.270192	0.983493
Camk1	0.240317	0.983493
Dnm1	1.01649	0.983493
Acot7	-0.29779	0.983493
Pyy	-1.70812	0.983493
Pwwp3b	-0.89194	0.983493
Cdk5	0.301444	0.983493
Irf2bp2	-0.23277	0.983493
Mxra8	-0.45032	0.983493
Kxd1	0.244305	0.983493
Ing4	0.244138	0.983493
Tor4a	-0.21507	0.983493
Borcs6	0.281677	0.983493
Susd3	1.42585	0.983493
Nthl1	0.50954	0.983493
Usf3	-0.46507	0.983493
Prune2	1.05006	0.983493
Uchl1	0.635727	0.983493
Tcf7l2	0.572531	0.983493
Spata1	0.870053	0.983493
Rrm2	-0.19591	0.983493
Setdb2	0.907928	0.983493
Mrpl13	0.259773	0.983493
Ptgr1	-0.56005	0.983493
Rpl17	0.237499	0.983493
Zfp36	0.171924	0.983493
Lgals3bp	-0.23869	0.983493
Cog4	0.221315	0.983493
Mfsd1	-0.18009	0.983493
Selenbp2	2.86079	0.983493
Slc20a2	-0.20483	0.983493
Reg3a	-0.25889	0.983493
Gpd1	-0.21057	0.983493
Snrpd3	-0.27703	0.983493
Gpr137c	-1.0228	0.983493
Mindy1	0.1544	0.983493
Rbm27	-0.24796	0.983493
Pkd1	-0.41272	0.983493
2810004N23Rik	0.209113	0.983493
Cyp4f17	0.317958	0.983493
Vps39	-0.42144	0.983493
Fam135a	0.214596	0.983493
Tmem229a	-0.85211	0.983493
Stx11	-0.72847	0.983493
Slc6a12	0.568121	0.983493
Gstk1	0.394559	0.983493
Mr1	-0.41017	0.983493
Cog1	0.167301	0.983493
Tysnd1	0.248884	0.983493
Pigb	-0.26175	0.983493
Fam50a	0.217458	0.983493
Sugp1	0.178172	0.983493
Gapvd1	-0.2309	0.983493
Mrpl34	0.226119	0.983493
Kif5b	-0.19629	0.983493
Rbbp8	-0.23365	0.983493
Trnp1	0.797689	0.983493
Ttll10	-0.36225	0.983493
Nfil3	0.227542	0.983493
Pdlim7	-0.40005	0.983493
Rorc	0.23583	0.983493
Nfyb	0.239421	0.983493
Usf2	0.171776	0.983493
C530005A16Rik	1.07662	0.983493
Herc4	0.212557	0.983493
Tango6	-0.34176	0.983493
Mcam	-0.45542	0.983493
Fam107b	0.619928	0.983493
Cherp	0.200284	0.983493
Ark2n	-0.30417	0.983493
Apaf1	0.236389	0.983493
Jmjd7	0.321594	0.983493
Slc26a10	0.811266	0.983493
Pcx	0.276955	0.983493
Sharpin	0.248706	0.983493
Gm20939	-1.06711	0.983493
Ndst1	-0.28106	0.983493
Med21	0.250691	0.983493
Ccdc186	-0.38778	0.983493
Recql5	-0.35002	0.983493
Nemp1	0.552196	0.983493
Cnppd1	0.172428	0.983493
Pdzd4	-0.69526	0.983493
Tor1a	0.246994	0.983493
Cish	0.371706	0.983493
Etfbkmt	0.764949	0.983493
Fcho2	-0.49091	0.983493
Hemk1	1.14128	0.983493
Map1lc3b	0.237732	0.983493
Peli3	0.639802	0.983493
Srp68	0.151303	0.983493
Zbtb11	-0.28545	0.983493
Gm16143	0.81305	0.983493
Vwa7	1.5802	0.983493
Rps23	0.264541	0.983493
Tmtc3	-0.42377	0.983493
Krcc1	0.157013	0.983493
Slc25a46	-0.18819	0.983493
Mfsd4a	-0.35085	0.983493
Rsrc1	0.255768	0.983493
Bbs9	0.515175	0.983493
Odf2l	0.461035	0.983493
Zfp945	0.314335	0.983493
Firre	0.587782	0.983493
Itpkb	-0.32282	0.983493
Smc2	-0.49899	0.983493
Clcn5	-0.4986	0.983493
Psenen	0.227588	0.983493
Rgl1	0.741605	0.983493
Hivep1	-0.38042	0.983493
Rpl35a	0.231347	0.983493
Pop1	-0.67426	0.983493
Padi2	-0.31132	0.983493
Nkx2-3	1.25436	0.983493
Micu1	-0.17641	0.983493
Hsf1	0.183695	0.983493
Cavin1	-0.28971	0.983493
Tctn1	0.367748	0.983493
Akr1e1	0.662216	0.983493
Rfc1	-0.23851	0.983493
Bhlha15	0.383808	0.983493
Isy1	0.28407	0.983493
Alkbh1	0.535736	0.983493
Csdc2	0.614304	0.983493
Asb7	0.563707	0.983493
Thbs2	-0.5571	0.983493
Gimap4	1.29173	0.983493
Txndc16	0.748403	0.983493
Rpl3	0.196266	0.983493
9030624G23Rik	-0.94983	0.983493
Ppp1r12b	-0.74847	0.983493
Nudt16	0.327238	0.983493
Dkkl1	0.694326	0.983493
Mrpl1	0.275875	0.983493
R3hdm4	-0.19018	0.983493
Nckipsd	0.325307	0.983493
Riox2	-0.19728	0.983493
Aste1	-0.45709	0.983493
Hmgcll1	-0.71201	0.983493
Cby1	0.456076	0.983493
Ss18l2	0.320444	0.983493
Katnip	-0.2647	0.983493
Hmbs	0.224182	0.983493
Lysmd1	-0.25649	0.983493
Hnrnpr	0.223872	0.983493
Amotl1	-0.39499	0.983493
Mpzl3	-0.23123	0.983493
Fdxr	-0.52015	0.983493
Tm9sf2	-0.14114	0.983493
Clec2d	0.379261	0.983493
Cracr2a	1.30589	0.983493
Wdr45	0.222783	0.983493
Hkdc1	-0.32808	0.983493
Prps1	0.209503	0.983493
Fbxo5	0.71019	0.983493
Mtg2	0.242881	0.983493
Zfp715	-0.36746	0.983493
Tatdn3	0.621901	0.983493
Zfp280b	0.444708	0.983493
Cldn4	0.162533	0.983493
Ankrd29	1.70546	0.983493
Plekho2	-0.53216	0.983493
Ccn3	1.14043	0.983493
Prodh	0.317643	0.983493
Fitm2	-0.1626	0.983493
Fblim1	-0.26757	0.983493
Egf	0.581685	0.983493
Npm3	0.243446	0.983493
Fbxw17	-0.51512	0.983493
Ikbke	0.559032	0.983493
Shprh	-0.35873	0.983493
Ndn	0.975749	0.983493
Zfp74	-0.72467	0.983493
Ubn1	-0.22154	0.983493
Kdsr	-0.21136	0.983493
Gls2	0.26445	0.983493
Asf1a	0.252877	0.983493
Entpd5	0.207438	0.983493
Taok3	-0.24621	0.983493
Acsl5	-0.20613	0.983493
Trub2	0.458868	0.983493
Ids	-0.35236	0.983493
H2-Q6	-0.60332	0.983493
Cdc25b	-0.68538	0.983493
Rpn1	0.180549	0.983493
Tent5a	-0.44809	0.983493
Adat2	0.256216	0.983493
Pla2r1	-0.97808	0.983493
Pusl1	0.253724	0.983493
Ttc38	-0.24805	0.983493
Ddx10	0.190507	0.983493
4933434E20Rik	0.188498	0.983493
Nfyc	-0.33163	0.983493
Rnf113a1	0.452389	0.983493
Hnmt	-1.51351	0.983493
Garre1	-0.49901	0.983493
Rfng	-0.29537	0.983493
Mtarc2	0.243662	0.983493
Gtf2f2	0.203297	0.983493
Slc7a6os	0.216761	0.983493
Usp5	-0.15709	0.983493
Spata6	0.355577	0.983493
Nav3	2.42246	0.983493
Robo4	0.555568	0.983493
Zup1	0.426925	0.983493
Cd2ap	-0.2063	0.983493
Capza1	-0.17375	0.983493
Pdss1	-0.60882	0.983493
Rims2	1.30599	0.983493
Nabp2	0.219037	0.983493
Lrp12	-0.35109	0.983493
Eva1b	0.541877	0.983493
Tom1	0.22731	0.983493
Elmo1	-1.38653	0.983493
Rpl9	0.224994	0.983493
Srsf4	0.223417	0.983493
Sac3d1	0.288852	0.983493
Ubxn2b	-0.43103	0.983493
Rufy1	0.236659	0.983493
Gabarap	0.191427	0.983493
Lpin3	-0.15575	0.983493
Kcnc4	-0.46353	0.983493
Abcg5	-2.94243	0.983493
Htt	-0.32469	0.983493
Tars3	-0.31024	0.983493
Rrp7a	-0.17716	0.983493
Baiap2	-0.23216	0.983493
Jpt1	0.1658	0.983493
Tpt1	0.235691	0.983493
Cetn3	0.220908	0.983493
Rpp40	0.471844	0.983493
Jak1	-0.22449	0.983493
Gm33887	0.359738	0.983493
Ate1	-0.3193	0.983493
Tusc2	0.165286	0.983493
1810030O07Rik	-0.19259	0.983493
Trmt10b	0.299673	0.983493
Dbf4	0.312389	0.983493
Tsn	-0.19825	0.983493
Pla2g7	-0.90667	0.983493
Ptprj	-0.27146	0.983493
Zfp729b	-0.35375	0.983493
Plcb1	-0.72596	0.983493
Pld2	-0.26109	0.983493
Nrf1	0.246417	0.983493
Mllt10	-0.2914	0.983493
Trrap	-0.25362	0.983493
Ugt1a6a	0.56571	0.983493
Nrbp1	0.191138	0.983493
Cox5a	0.233472	0.983493
Nostrin	-0.90986	0.983493
Enpep	0.774968	0.983493
Ccnl2	0.245264	0.983493
Ttc33	0.195869	0.983493
Phldb3	0.239488	0.983493
Pwwp2a	-0.38718	0.983493
Vps37c	0.216409	0.983493
Ube2r2	0.211268	0.983493
Pag1	0.585267	0.983493
Scd1	-0.44411	0.983493
Bbs4	0.511071	0.983493
Nars1	-0.17063	0.983493
1700001O22Rik	0.751505	0.983493
Prdx4	0.167225	0.983493
Dcst1	-1.54285	0.983493
Cdhr5	-1.00021	0.983493
Bid	0.305735	0.983493
Nisch	0.197369	0.983493
Ttc1	0.257217	0.983493
Slc25a10	-0.33531	0.983493
Dolpp1	0.56612	0.983493
Nfe2l1	-0.22712	0.983493
Csk	0.215758	0.983493
Plau	0.299717	0.983493
Sh2d4a	0.208575	0.983493
Rnf43	-0.67685	0.983493
Rad52	0.225887	0.983493
Ppia	0.222303	0.983493
Slc7a11	-0.45096	0.983493
Itga1	-0.47047	0.983493
Neurl4	-0.35559	0.983493
Dag1	-0.2664	0.983493
Atp6ap2	-0.16559	0.983493
Shroom3	-0.22173	0.983493
Rgs12	-0.69184	0.983493
Pdgfra	0.631048	0.983493
Serpinb1a	-0.15845	0.983493
Defb1	0.231624	0.983493
Ubald1	0.197672	0.983493
Moap1	-0.79113	0.983493
Gda	0.562573	0.983493
Tiprl	0.272464	0.983493
Fam13b	0.600472	0.983493
Tmem138	0.461801	0.983493
Amz2	-0.20848	0.983493
Mier3	-0.31364	0.983493
Hdac1	-0.18201	0.983493
Ramp2	1.24577	0.983493
Rcor2	1.09546	0.983493
Spry2	0.4833	0.983493
Pbx2	0.251916	0.983493
Cep250	-0.36796	0.983493
Tmem260	-0.39786	0.983493
Mrps18b	0.213391	0.983493
Yju2b	0.463995	0.983493
Rad54b	-1.10351	0.983493
Arcn1	-0.19037	0.983493
Zfand5	0.16688	0.983493
Lrp1	0.802579	0.983493
Ttll13	0.933216	0.983493
Rbm20	-0.52709	0.983493
Zfp385b	1.21857	0.983493
Kcnj8	-0.99226	0.983493
Tmem167	-0.16148	0.983493
Kyat3	0.406866	0.983493
Cep164	-0.30945	0.983493
Actr2	-0.18884	0.983493
Snx16	0.239778	0.983493
Alkbh8	-0.4049	0.983493
Atg4d	0.245213	0.983493
Mmp24os1	0.204641	0.983493
Maml2	-1.21453	0.983493
2810013P06Rik	0.509708	0.983493
Faah	-0.56617	0.983493
Fkbp6	-0.42767	0.983493
Pisd	0.201752	0.983493
Lypla1	-0.18184	0.983493
Smim10l1	-0.25942	0.983493
Zfyve19	0.491597	0.983493
Cpsf4	0.209502	0.983493
Gm9920	-1.20993	0.983493
Dnaaf4	1.66021	0.983493
Dlg1	-0.24619	0.983493
Syce2	0.408999	0.983493
Abhd11	0.322619	0.983493
Nkap	-0.22892	0.983493
Tor3a	-0.27164	0.983493
Wdr72	0.441608	0.983493
Pgf	0.229211	0.983493
Nme7	-0.31008	0.983493
Nfatc2ip	-0.34259	0.983493
Acss2	-0.33323	0.983493
Uck1	0.32314	0.983493
Wdr73	0.311611	0.983493
Ell2	-0.19776	0.983493
Dph1	0.190666	0.983493
Kdm5a	-0.28224	0.983493
Gm32687	-0.95978	0.983493
Reep4	0.182616	0.983493
Mnt	0.193557	0.983493
Rprm	0.393263	0.983493
Gas5	0.190951	0.983493
Gm26782	0.347621	0.983493
Dysf	0.586509	0.983493
Gng11	-1.06282	0.983493
Pycr3	0.311213	0.983493
Calr	0.152067	0.983493
Eepd1	-0.47656	0.983493
Bmpr1b	-0.54237	0.983493
Serpini2	0.273794	0.983493
Zbtb4	-0.37295	0.983493
Ltb	0.992131	0.983493
Hes7	0.499973	0.983493
Apex1	0.214241	0.983493
Oasl1	0.471133	0.983493
Trappc13	-0.27135	0.983493
Anks6	-0.43822	0.983493
Naa60	0.189315	0.983493
Gm7072	0.312008	0.983493
Scd2	0.257802	0.983493
Rps27l	0.225485	0.983493
Cmtm4	-0.18486	0.983493
[truncated: 10,605 more rows]

## Sheet: Ex 1c
Gene	Day 1			Day 2			Day 3
Amy1	-0.09765	-0.1167	0.208949	-1.3612	-1.2199	-1.02312	-0.59098	-0.6216	-0.84424
Amy2b	0.057245	-0.10054	-0.04773	-2.81065	-2.70276	-2.00928	-2.86222	-2.70277	-3.70517
Cela1	-0.09622	-0.02667	0.270771	-2.85843	-2.9151	-2.06075	-4.353	-4.54548	-4.7787
Cela2a	0.013947	0.159681	0.439825	-1.8278	-1.96527	-1.46336	-2.05178	-2.24493	-2.40834
Cela3b	-0.02198	-0.00423	0.550318	-1.3126	-1.38014	-1.12835	-0.86805	-1.0731	-1.13302
Cpa1	-0.15352	-0.03165	0.27184	-1.11302	-0.91281	-1.08122	-0.49941	-0.64261	-0.90342
Cpa2	-0.03299	0.016876	0.277513	-1.64872	-1.52962	-1.44705	-1.25463	-1.40057	-1.84095
Ctrb1	-0.22745	-0.03149	0.305984	-1.45	-1.43554	-1.55951	-0.89632	-1.15468	-1.4138
Ctrc	-0.11435	0.039581	0.649362	-1.72423	-1.95895	-1.26782	-3.3384	-3.35286	-3.07763
Ctrl	0.094489	0.229965	0.576251	-2.04944	-2.00651	-1.65516	-2.29552	-2.37775	-2.54854
Pnlip	0.2701	0.184676	0.335045	-2.71364	-3.05943	-1.97412	-6.13668	-6.22324	-6.15717
Pnliprp1	-0.0279	-0.07759	0.410131	-1.33945	-1.55415	-1.38373	-0.39701	-0.57901	-0.75168
Pnliprp2	0.101601	0.02599	0.171763	-0.72283	-0.71061	-1.03296	0.216737	0.251656	0.037147
Prss1	0.512441	-0.3999	0.913449	-3.02976	-4.04873	-2.22924	-5.49947	-3.39331	-4.94993
Prss2	-0.12263	0.032499	0.385353	-0.65497	-0.43298	-0.86396	0.188094	0.191897	-0.00802
Prss3	0.292911	-0.46326	0.365073	-2.20701	-2.67976	-1.89993	-4.04452	-4.40616	-3.92547
Prss3b	0.035154	0.159578	0.52148	-2.02703	-2.09657	-1.55581	-2.29682	-2.24357	-2.20903
Try4	0.03506	0.210362	0.525465	-2.93372	-2.869	-1.91925	-4.71804	-4.80432	-4.98214
Try5	-0.16866	0.068285	0.562562	-0.68711	-0.49269	-0.73283	-0.33018	-0.42976	-0.56307
Try10	-0.11055	0.131667	0.602297	-1.29837	-1.30728	-1.13954	-0.3214	-0.61519	-1.05382
Cftr	0.648162	0.498863	0.068292	1.13724	0.963571	1.27562	0.68342	1.27028	1.30991
Creb3l1	-0.12954	-0.11881	0.289886	1.35544	1.40958	1.17226	1.36733	1.3436	1.39354
Foxa2	0.039971	-0.26383	-0.74792	0.688136	0.868605	0.149508	0.816553	0.707	0.560921
Krt7	0.035594	-0.10037	-0.21627	0.447835	0.033091	0.151543	0.855746	0.244329	0.583143
Muc1	-0.13272	-0.00805	-0.0167	0.389559	0.339909	-0.05972	0.747173	0.744245	0.851576
Spink1	-0.27629	-0.26198	0.419034	0.645474	0.385861	0.250549	0.654228	0.570639	0.766387
Spp1	0.326403	-0.39645	-0.46914	1.36133	0.49455	0.293511	2.20272	1.83422	1.57515
