# Supplementary material for: NADPH-producing enzymes restrict the formation of pancreatic precancerous lesions
Source: Nat Metab. Author manuscript; Available in PMC 2026 May 7. (PMC13121030; doi:10.1038/s42255-026-01496-x)
Supplement: Ext Data 8 [file NIHMS2165703-supplement-Ext_Data_8.xlsx]

## Sheet: Ex 8d
KC;Me1+/+	KC;Me1flox/flox		KC;Me1+/+ male	KC;Me1+/+ female	KC;Me1flox/flox male	KC;Me1flox/flox female
75.8545	78.0195		92.3898	75.8545	78.6859	78.0195
92.3898	78.6859		71.5711	86.5246	55.6036	71.8878
86.5246	71.8878
71.5711	55.6036

## Sheet: Ex 8e
KC;Me1+/+	KC;Me1flox/flox		KC;Me1+/+ male	KC;Me1+/+ female	KC;Me1flox/flox male	KC;Me1flox/flox female
6.9192	11.6539		6.9192	9.5064	10.2208	11.6539
6.65297	6.77837		6.65297	6.28583	6.77837	11.6788
9.5064	4.2988			6.50247	4.2988	6.41953
6.28583	11.6788
6.50247	6.41953
	10.2208

## Sheet: Ex 8f
KC;Me1+/+	KC;Me1flox/flox		KC;Me1+/+ male	KC;Me1+/+ female	KC;Me1flox/flox male	KC;Me1flox/flox female
4.52533	4.4136		4.52533	8.56343	4.4136	9.76487
5.4275	5.0602		5.4275	5.7517	5.0602	6.74653
5.04433	7.58247		5.04433	3.60917	7.58247	5.84607
8.56343	9.76487
5.7517	6.74653
3.60917	5.84607

## Sheet: Ex 8h
	KC;Me1+/+						KC;Me1flox/flox
8 wk	1.50463	1.63375	1.57082	1.63366	1.15643	1.49724	0.931034	1.09948	2.58291	1.3938	1.65929	1.67249	1.68261	1.47012
16 wk	1.8893	1.70543	2.13462	2.21226	2.02538	1.98421	1.01802	2.15151	1.94022	2.53	3.65714	2.95918	2.25899	2.33962
26 wk	2.0299	2.25	2.21154	2.28679	5.54199		1.97872	2.98571	2.28417	2.77866	3.17467	1.86	2.04863

## Sheet: Ex 8i
	KC;Me1+/+				KC;Me1flox/flox
Acinar	33.3	46.7	20	23.3	3.3	40	30	30
ADM	20	26.7	20	40	40	16.7	26.7	26.7
PanIN 1A	40	26.7	50	26.7	50	30	30	30
PanIN 1B	6.7	0	6.7	3.3	6.7	10	3.3	6.7
PanIN 2	0	0	3.3	6.7	0	3.3	10	6.7

## Sheet: Ex 8j
	KC;Me1+/+
Acinar	16.6667	20	26.6667	16.6667
ADM	6.66667	6.66667	10	16.6667
PanIN 1A	63.3333	23.3333	46.6667	53.3333
PanIN 1B	10	3.33333	10	13.3333
PanIN 2	3.33333	13.3333	6.66667	0
