# Supplementary material for: NADPH-producing enzymes restrict the formation of pancreatic precancerous lesions
Source: Nat Metab. Author manuscript; Available in PMC 2026 May 7. (PMC13121030; doi:10.1038/s42255-026-01496-x)
Supplement: Ext Data 9 [file NIHMS2165703-supplement-Ext_Data_9.xlsx]

## Sheet: Ex 9a
Relative MDA						Relative HO-PRDX3						Relative 4-HNE
Wildtype	KC;Me1+/+	KC;Me1flox/flox	KC;G6pdwt	KC;G6pdmut		Wildtype	KC;Me1+/+	KC;Me1flox/flox	KC;G6pdwt	KC;G6pdmut		Wildtype	KC;Me1+/+	KC;Me1flox/flox	KC;G6pdwt	KC;G6pdmut
1.5851	3.14924	4.52042	2.62298	4.04529		1.17146	1.07644	2.97634	0.895023	4.54665		1.09161	0.458263	1.9703	0.420994	4.12422
0.4149	3.54651	5.02943	0.93103	3.84711		0.828537	1.52686	3.52633	0.387242	5.40708		0.908392	0.870719	1.66264	0.444841	4.21716

## Sheet: Ex 9c
KC;G6pdwt Acinar	KC;G6pdmut Acinar	KC;G6pdwt Lesion	KC;G6pdmut Lesion
0.012252	0.111263	0.016732	0.088493
0.076104	0.086329	0.036385	0.082527
0.049796	0.156251	0.068234	0.084038

## Sheet: Ex 9d
KC;Me1+/+ Acinar	KC;Me1–/– Acinar	KC;Me1+/+ Lesion	KC;Me1–/– Lesion
0.087938	0.102496	0.053002	0.054173
0.050303	0.069342	0.044824	0.048376
0.062566	0.081775	0.049344	0.062971

## Sheet: Ex 9f
KC;G6pdwt	KC;G6pdmut
0.081	0.13
0.091	0.12
0.11	0.14

## Sheet: Ex 9h
KC;G6pdwt	KC;G6pdmut	KC;G6pdwt + GSHee	KC;G6pdmut + GSHee
17.0732	54.717	21.1538	29.5455
42.8571	59.2593	20.8333	43.4783
24.0741	63.8889	31.0345	25.7143

## Sheet: Ex 9i
KC;G6pdwt	KC;G6pdmut	KC;G6pdwt + GSHee	KC;G6pdmut + GSHee
53.6585	90.566	51.9231	72.7273
69.6429	96.2963	50	56.5217
57.4074	86.1111	51.7241	65.7143

## Sheet: Ex 9j
KC;G6pdwt			KC;G6pdmut			KC;G6pdwt + GSHee			KC;G6pdmut + GSHee
61.782	64.022	71.974	80.668	89.957	75.166	35.777	69.818	65.268	65.205	84.021	65.835
41.272	53.641	41.412	75.474	87.374	68.544	57.778	73.262	46.823	68.628	119.952	49.07
35.784	48.468	58.562	39.074	57.449	141.015	41.174	51.541	41.846	78.827	55.37	56.525
54.943	53.641	49.427	56.728	39.97	68.887	59.108		54.887	41.272	54.187	33.754
	31.598	53.536	94.794	36.428	78.897	57.778			64.393	46.613	44.555
	61.782	49.427	87.78	73.262	103.103	43.421			45.08	52.199	41.412
	75.474	26.103	57.449	77.7	61.306				35.287	75.166
	116.977	28.259	72.863	79.121	65.835				31.031	72.296
	41.272	38.318	32.333	52.311	39.074					49.427
	35.784	50.603	58.366	68.628	51.863
	33.754	42.945		89.103	68.544
	36.911			59.948	58.667
				55.258	54.187
					88.977
					53.207
					31.598
					42.945
					62.069

## Sheet: Ex 9k
KC;G6pdwt			KC;G6pdmut			KC;G6pdwt + GSHee			KC;G6pdmut + GSHee
129.556	144.102	63.007	101.899	52.311	152.845	76.349	111.251	148.211	96.936	87.374	63.007
72.863	92.596	68.026	114.898	91.259	141.309	80.752	93.751	70.497	44.688	66.192	58.961
80.304	78.302	50.603	78.302	78.155	84.644	69.713	37.737	57.414	69.398	59.164	29.484
45.724	48.706	39.074	157.689	61.019	150.213	62.524	84.378	43.358	34.272	95.221	37.072
55.258	57.449	50.603	144.956	130.41	68.285	61.404	68.229	34.041	81.753	128.324	65.478
101.899	40.117	63.196	127.96	89.698	36.911	50.764	96.488	73.185	99.918	112.056	69.307
82.894	64.393	78.225	76.636	51.408	119.56	73.696	57.799	32.095	72.051	80.01	59.85
84.294	43.89	43.624	61.306	150.325	104.23	48.503		30.45	67.592	103.04	101.206
56.21	58.366	57.449	123.375	109.081	121.702	54.705			39.97	75.397	69.307
34.951	43.624	31.031	99.918	113.302	118.174	65.758			30.653	58.961	51.408
41.412	44.688	79.716	111.636	73.822	130.501				114.079	35.287	41.412
35.784	44.555	48.104	192.199	115.612	85.953				77.322	69.398
	63.196	60.634	30.842	104.23	133.35				45.724	52.311
	60.732	54.838	37.856	80.304	58.961				72.863
	65.023	29.484	87.374	114.954	87.78				88.445
	52.423	53.536	117.775	100.856	96.936
	48.104	42.945	116.725	90.482	51.408
	61.306	41.125	64.022	71.316	62.916
	47.978	40.117	134.057	50.946	56.728
	49.427	70.567	116.522	60.634	178.115
	61.782	61.782	116.522		76.097
	64.022	40.117	134.666		94.108
	56.21	17.136	157.983		113.463
	46.109		45.983
	34.272		52.423
	48.468

## Sheet: Ex 9l
KC;G6pdwt	KC;G6pdwt + NAC	KC;G6pdmut	KC;G6pdmut + NAC
0.014464	0.015381	0.01254	0.015863
0.014319	0.016651	0.016905	0.013762
0.019214	0.019085	0.008703	0.024139
0.014959	0.006938	0.022786	0.012098
		0.02206	0.013589
		0.028802	0.016744

## Sheet: Ex 9m
	KC;G6pdwt				KC;G6pdmut				KC;G6pdwt + NAC				KC;G6pdmut + NAC
Acinar	63.3	40	43.3	83.3	6.7	26.7	30	0	36.7	50	0	70	70	60	76.7	60
ADM	13.3	40	30	10	33.3	30	46.7	16.7	30	16.7	10	20	10	20	10	30
PanIN1A	16.7	20	26.7	6.7	53.3	23.3	16.7	36.7	23.3	26.7	50	10	16.7	20	10	10
PanIN1B	3.3	0	0	0	3.3	3.3	6.7	23.3	3.3	6.7	16.7	0	3.3	0	3.3	0
PanIN2	6.7	0	0	0	3.3	16.7	0	23.3	3.3	0	23.3	0	0	0	0	0
