# Supplementary material for: NADPH-producing enzymes restrict the formation of pancreatic precancerous lesions
Source: Nat Metab. Author manuscript; Available in PMC 2026 May 7. (PMC13121030; doi:10.1038/s42255-026-01496-x)
Supplement: Ext Data 10 [file NIHMS2165703-supplement-Ext_Data_10.xlsx]

## Sheet: Ex 10a
G6PD			ME1
Day 0	Day 6		Day 0	Day 6
5.97	91.45		0.8288	31.03
5.333	159.7		1.408	74.61
8.753	131.5		5.041	39.24
7.617	134.1		3.932	49.15
5.245	83.62		5.113	24.73
4.599	152.3		1.264	41.71
6.655	138.8		2.021	44.98
12.46	136.4		3.83	42.19
5.304	102		1.346	31.58
7.473	123.2		2.164	32.97
6.623	131.2		2.508	36.36

## Sheet: Ex 10d
Vehicle				TGFa				BSO
60.21	67.76	54.135	47.795	112.38	106.39	65.115	117.055	90.905	95.87	40.75	74.445
49.475	51.805	69.57	59.02	63.45	36.71	56.445	118.79	62.23	99.98	40.435	114.145
57.65	57.865	84.07	20.585	40.54	59.115	53.435	55.305	66.175	114.96	60.655	62.37
69.97	40.005	30.03	37.63	65.5	85.505	34.475	140.255	59.635	36.26	51.175	45.1
53.675	64.025	33.57	88.46	55.275	72.605	70.01	42.655	42.835	55.915	45.77	97.9
35.915	35.26	25.75	150.115	49.37	88.25	81.42	50.13	32.8	47.76	41.835	72.19
48.03	33.1	24.425	36.375	37.13	98.895	48.76	69.435	44.005	54.455	20.84	48.495
19.65	22.465	38.015	80.38	50.585	106.67	80.59	96.62	39.775	62.38	27.22	45.1
50.79	35.085	36.05	49.18	102.58	54.605	43.3	52.78	66.175	64.805	53.13	113.31
45.305	36.125	46.06	70.515	105.7	69.93	86.46	36.475	30.6	44.11	31.965	42.93
39.89	7.845	23.03	33.1	51.875	69.07	25.485	65.125	43.425	62.595	41.835	30.67
25.305	31.38	31.325	45.01	53.655	55.255	42.73	51.475	38.315	139.24	49.78	92.765
33.755	34.735	23.315	70.585	51.875	34.015	56.985	82.945	24.9	51.02	32.95	42.93
22.125	26.72	41.52	50.22	62.395	32.765	101.58	74.035	25.155	37.715	74.37	43.52
24.74	25.3	62.01	24.485	61.775	42.155	21.295	76.895	35.035	40.955	45.21	124.785
39.295	31.575	53.02	44.665	44.68	51.805	21.295	70.895	42.835	32.965	38.495	39.86
28.95	17.89	28.44	77.765	11.975	49.81	64.36	56.125	31.82	96.15	52.77	50.675
73.645	40.005	39.22	20.335	32.875	34.015	61.135	31.99	60.895	49.82	76.985	126.605
83.36	28.285	59.275	13.255	44.68	80.105	28.225	112.245	76.135	39.45	50.165	36.36
33.89	22.465	25.75	44.665	87.23	97.315	33.025	113.355	19.155	36.075	30.535	32.87
34.305	61.375	43.85	77.765	76.505	19.535	23.485	94.66	35.035	84.965	46.6	78.52
36.95	24.81	25.49	33.1	63.835	95.27	36.545	98.485	25.655	18.68	22.885	58.04
33.19	40.915	23.03	56.15	26.585	123.8	42.73	50.58	47.86	47.76	35.2	71.305
30.84	25.545	23.03	50.22	91.675	58.71	29.705	60.04	42.985	55.915	32.95	38.565
26.035	31.575	5.15	83.885	45.2	59.415	45.51	193.27	33.75	46.91	40.75	54.54
43.935	50.235	18.205	57.995	31.35	62.26	36.04	131.685	57.36	63.97	39.315	25.71
30.84	20.46	30.03	63.445	140.245	42.72	22.14	58.015	56.29	36.815	60.76	61.03
50.325	23.535	53.02	70.55	70.65	73.18	38.665	117.78	60.52	135.58	43.48	73.5
22.34	29.77	39.37	47.825	58.79	56.64	44.555	147.835	55.725	116.87	65.71	67.27
28.29	74.015	58.69	21.58	110.065	55.685	92.685	75.78	74.845	122.425	32.95	62.265
43.395	53.555	28.425	45.15	54.505	92.925	56.445	84.37	54.34	66.035	36.795	17.825
37.075	49.245	30.885	38.605	41.64	136.1	39.915	234.11	62.175	49.82	27.22	27.155
43.395	40.915	45.02	34.195	63.49	143.645	21.005	100.26	55.61	63.235	32.165	151.585
58.945	46.81	32.755	59.84	115.165	102.505	45.64	93.755	27.805	128.255	30.745	126.45
37.33	72.33	32.555	54.685	43.33	100.685	64.36	36.32	50.97	34.75	33.905	126.145
43.61	36.63	56.97	39.265	57.175	69.415	44.28	57.325	82.19	53.335	22.885	115.78
55.23	24.81	29.345	61.035	40.155	68.375	42.73	75.4	107.1	60.41	48.61	88.12
15.34	49.865	32.555	13.65	34.695	54.605	35.7	79.01	35.6	16.38	46.6	51.455
19.65	61.275	41.5	53.925	61.005	24.175	47.615	66.425	51.835	34.75	21.445	164.01
	28.93	36.395	29.66	35.79	34.535	42.155	71.455	75.1	52.83	97.095	57.64
	103.25	23.305	50.045	80.03	103.03	10.5	58.89	45.03	44.11	66.48	60.655
	39.225	36.395	82.015	56.555	106.39	77.33		28.7	31.51	64.43	56.415
	35.085	41.5	75.305	49.815	93.245	56.445		42.72	36.26	48.61	64.32
	33.285	38.69	37.655	65.5	60.315	82.395		35.06	52.445	53.13	70.37
	22.19	36.395	20.345	73.74	39.375	82.065		48.42	70.46	29.47	78.25
	19.845	44.43	49.94	85.385	39.375	61.17		43.455	69.5	78.385	48
	47.72	18.2	48.68	51.665	45.03	57.015		30.21	54.455	32.95	58.52
	25.545	42.445	25.125	49.035	80.55	62.065		42.87	62.38	33.72	41.61
	42.825	74.945	35.965	43.175	51.805	34.67		35.245	33.77	38.495	48
	20.46	41.5	25.935	72.835	43.685	31.325		38.51	101.58	50.545	45.13
	42.685	28.425	27.675	53.55	57.165	37.72		20.76	76.485	22.605	38.595
	42.25	19.6		44.31	71.115	63.14		62.175	23.165	49.65	39.89
	17.89	22.14		36.685	49.085	42.175		94.595	74.17	41.68	21.705
	24.81	38.69		57.33	31.275	28.88		57.515	29.305	43.185	25.975
	25.3	13.125		56.75	47.98	58.29		54.34	45.31	37.995	43.55
	50.235	47.315		74.26	37.99	66.455		38.51	55.065	43.035	36.735
	52.745	38.69		43.175	37.99	22.425		63.34	55.795	49.65
	42.25	23.02		56.75	123.99	48.785		48.385	108.475	37.315
	15.69	52.115		38.895	71.115	61.27		33.56	52.445	25.02
	36.63			54.805	107.945	63.43		47.86	49.145	63.33
	35.085			37.89	61.195	36.565		55.34	91.575	45.77
	10.525			23.5	69.845	43.325		55.225	64.805	67.905
	22.465			51.91	32.765	39.935		43.425	44.11	52.77
	52.33			44.585	40.275	49.78		171.68	49.82	25.27
	46.735			32.895	80.92	17.51		53.48	41.765	49.65
	17.155			45.2	48.84	45.53		77.695	45.895	50.035
	41.61			109.715	82.955	45.53		45.56	44.715	27.915
	24.49			49.845	46.975	59.54		85.675	79.245	23.975
	50.46			58.13	59.415	69.08		75.38	38.94	35.74
	106.22*			63.49	62.165	57.765		65.405	68.135	37.315
	20.46			85.18	44.895	64.295		29.335	54.455	63.23
	43.86			41.64	49.445	109.085		35.215	150.585	83.745
	21.54			38.895	75.82	25.255		65.595	26.665	33.72
	69.025			38.755	66.7	83.545		102.615	51.28	43.185
	64.97			56.495	77.225	51.715		15.91	74.17	35.2
	40.37			49.065	30.89	18.86		15.91	54.085	33.72
	31.015				55.685	37.885		50.56	80.335	49.78
	47.81				34.535	27.355		40.56	64.91	33.905
	39.375				86.34	75.2		48.385	47.76
	33.64				61.49	23.495		39.775	51.805
	43.86				53.725	37.23		49.93	98.56
	27.12				110.565	47.64		52.885	103.67
	46.735				90.65	67.37		29.335	30.205
	31.735				78.905	57.015		89.15	60.635
	30.09				74.39	22.425		46.79	55.43
	23.785				65.525	32.29		25.155	49.82
	40.925				62.165	27.355		35.75	54.455
	40.51				54.055	44.305			87.07
	35.12				41.585	40.995			38.245
	35.12				46.335	64.39			18.315
	21.275				46.975				33.77
	68.115				93.945				18.315
	45.755				49.445				54.085
	36.23				59.015				34.75
	23.785				51.805				85.2
	40.37				62.165				85.515
	40.925				65.615				63.97
	23.785				34.19				41.765
	34.635				42.015				44.56
	25.62				46.465				30.205
	35.76				52.26				57.915
	23.785				40.275				87.07
	27.12				58.71				55.915
	13.87				43.275				60.635
	15.045				48.84				57.335
	16.82				37.355				38.245
					63.68				62.27
					152.575*				74.08
					73.385				88.52
					27.615				47.62
					24.89				47.76
					17.26				55.43
					37.175				79.245
					108.385				87.375
					85.25				21.98
					40.4				47.76
					41.99				84.565
					36.69				64.91
					45.4				64.805
					75.7				73.26
					37.97				41.765
					32.565				73.26
					27.615				44.715
					59.585				36.075
					52.8				20.72
					60.28				46.91
					65.125				29.305
					40.4				23.165
					40.4				66.845
					89.745				49.82
					39.355				44.11
					48.445				60.635
					121.985				41.765
					68.775				77.27
					46.435				54.455
					100.63				62.27
					62.13				83.61
					63.645				55.065
					56.19				82.885
					33.995				73.715
					23.155				33.77
					29.49
					24.405
					62.225
					43.25
					50.965
					54.575
					48.445
					43.93
					37.175
					35.535
					81.46
					48.075
					60.28

## Sheet: Ex 10e
Control	BSO
4.24458e+07	4.28468e+06
3.43481e+07	5.33795e+06
3.01485e+07	4.68041e+06
2.64458e+07	8.18962e+06

## Sheet: Ex 10f
Control	BSO
617647	78119
563391	50489
373513	73504
458388	134089

## Sheet: Ex 10g
Control	BSO
68.72	54.85
60.97	105.72
80.72	63.68
57.69	61.08

## Sheet: Ex 10h
Control	BSO		Control male	Control female	BSO male	BSO female
0.0163	0.014		0.0265	0.0163	0.0117	0.014
0.0188	0.0191		0.0156	0.0188		0.0191
0.0176	0.016			0.0176		0.016
0.0265	0.0146					0.0146
0.0156	0.0117

## Sheet: Ex 10i
	Control				BSO
Acinar	66.7	53.3	76.7	100	36.7	63.3	40	23.3
ADM	10	16.7	20	0	43.3	16.7	33.3	60
PanIN 1A	23.3	30	3.3	0	16.7	20	23.3	10
PanIN 1B	0	0	0	0	3.3	0	3.3	0
PanIN 2	0	0	0	0	0	0	0	6.7

## Sheet: Ex 10k
Control	BSO
1.6624	9.7586
5.0244	14.1602
2.92975	8.27875
2.1204	7.7184
