# Supplementary material for: NADPH-producing enzymes restrict the formation of pancreatic precancerous lesions
Source: Nat Metab. Author manuscript; Available in PMC 2026 May 7. (PMC13121030; doi:10.1038/s42255-026-01496-x)
Supplement: Source Data Fig 3 [file NIHMS2165703-supplement-Source_Data_Fig_3.xlsx]

## Sheet: 3c
KC;Me1+/+	KC;Me1flox/flox		KC;Me1+/+ male	KC;Me1+/+ female	KC;Me1flox/flox male	KC;Me1flox/flox female
64.776	47.0228		63.9468	64.776	28.5742	47.0228
79.8794	43.8856		65.962	79.8794	35.3569	43.8856
63.9468	28.5742
65.962	35.3569

## Sheet: 3d
KC;Me1+/+	KC;Me1flox/flox		KC;Me1+/+ male	KC;Me1+/+ female	KC;Me1flox/flox male	KC;Me1flox/flox female
19.0033	24.1629		19.0033	15.8568	24.1629	35.2211
11.5094	24.5377		11.5094	8.6934	24.5377	18.218
12.5215	21.7912		12.5215	15.7081	21.7912	18.7035
15.8568	35.2211
8.6934	18.218
15.7081	18.7035

## Sheet: 3e
KC;Me1+/+	KC;Me1flox/flox		KC;Me1+/+ male	KC;Me1+/+ female	KC;Me1flox/flox male	KC;Me1flox/flox female
6.4184	14.6124		6.4184	10.7588	14.6124	10.6225
4.27423	10.0564		4.27423	7.32093	10.0564	16.7862
6.33533	11.2444		6.33533	12.7807	11.2444	9.88093
10.7588	10.6225
7.32093	16.7862
12.7807	9.88093

## Sheet: 3g
Genotype	Acinar				ADM				PanIN 1A				PanIN 1B				PanIN 2
KC;Me1+/+	33.3	46.7	20	23.3	20	26.7	20	40	40	26.7	50	26.7	6.7	0	6.7	3.3	0	0	3.3	6.7
KC;Me1flox/flox	3.3	40	30	30	40	16.7	26.7	26.7	50	30	30	30	6.7	10	3.3	6.7	0	3.3	10	6.7

## Sheet: 3i
	KC;Me1+/+				KC;Me1flox/flox
Acinar	16.6667	20	26.6667	16.6667	10	10	5	10
PDAC	0	0	0	0	20	10	35	35
