# Supplementary material for: NADPH-producing enzymes restrict the formation of pancreatic precancerous lesions
Source: Nat Metab. Author manuscript; Available in PMC 2026 May 7. (PMC13121030; doi:10.1038/s42255-026-01496-x)
Supplement: Source Data Fig 2 [file NIHMS2165703-supplement-Source_Data_Fig_2.xlsx]

## Sheet: 2c
KC;G6pdwt	KC;G6pdmut		KC;G6pdwt male	KC;G6pdwt female	KC;G6pdmut male	KC;G6pdmut female
73.1697	53.7544		73.1697	72.2103	53.7544	37.1423
61.4686	37.1423		61.4686	64.2358		37.3844
72.2103	37.3844					52.6709
64.2358	52.6709

## Sheet: 2d
KC;G6pdwt	KC;G6pdmut		KC;G6pdwt male	KC;G6pdwt female	KC;G6pdmut male	KC;G6pdmut female
16.8332	9.15989		14.3907	16.8332	10.0951	9.15989
17.3895	37.0422		11.4884	17.3895	12.8866	37.0422
11.5017	20.4686			11.5017		20.4686
14.3907	10.0951
11.4884	12.8866

## Sheet: 2e
KC;G6pdwt	KC;G6pdmut		KC;G6pdwt male	KC;G6pdwt female	KC;G6pdmut male	KC;G6pdmut female
22.6913	21.513		22.1679	22.6913	23.8839	21.513
15.5842	47.1211		15.5186	15.5842	26.9865	47.1211
22.1679	29.9927		12.0899			29.9927
15.5186	23.8839
12.0899	26.9865

## Sheet: 2g
Genotype	Acinar							ADM							PanIN 1A							PanIN 1B							PanIN 2							PanIN 3
KC;G6pdwt	70	86.67	20	70	46.67			30	6.667	6.667	10	33.33			0	6.667	53.33	10	10			0	0	20	10	10			0	0	0	0	0			0	0	0	0	0
KC;G6pdmut	0	43.33	90	0	23.33	0	30	13.33	43.33	6.667	20	30	10	36.67	53.33	13.33	3.333	43.33	33.33	46.67	20	33.33	0	0	10	13.33	20	13.33	0	0	0	20	0	20	0	0	0	0	6.667	0	3.333	0

## Sheet: 2i
Genotype	Acinar					ADM					PanIN 1A					PanIN 1B					PanIN 2					PanIN 3
KC;G6pdwt	3.3	60	76.7	26.7	0	40	6.7	16.7	6.7	10	46.7	33.3	3.3	60	76.7	6.7	0	3.3	3.3	3.3	3.3	0	0	3.3	10	0	0	0	0	0
KC;G6pdmut	66.7	20	23.3	6.7	30	23.3	63.3	13.3	10	30	10	3.3	46.7	43.3	30	0	0	16.7	30	6.7	0	6.7	0	10	3.3	0	3.3	0	0	0
