# Supplementary material for: NADPH-producing enzymes restrict the formation of pancreatic precancerous lesions
Source: Nat Metab. Author manuscript; Available in PMC 2026 May 7. (PMC13121030; doi:10.1038/s42255-026-01496-x)
Supplement: Source Data Fig 1 [file NIHMS2165703-supplement-Source_Data_Fig_1.xlsx]

## Sheet: 1b
Day 2				Day 3
Gene	log2FC	-log10(FDR)		Gene	log2FC	-log10(FDR)
Prss3	-2.23503	1.00827e-06		Srebf1	-1.03891	9.94975e-05
Ace	-2.25392	6.6749e-06		Tent5c	-1.08229	9.9218e-05
Prss3b	-1.87611	7.6086e-06		Foxk1	-1.43877	9.9218e-05
Prss1l	-3.01864	7.6086e-06		Pitpnc1	-1.09493	9.90577e-05
Sycn	-1.89914	7.6086e-06		Gp2	-1.92041	9.88277e-07
Fus	-1.3052	7.6086e-06		Armc5	-1.03504	9.83282e-05
Slc39a5	-1.91488	8.74425e-06		Pxn	-0.94538	9.80412e-05
Serpini2	-2.75505	8.74425e-06		Pdk2	-1.18639	9.75551e-05
Pdia2	-2.62505	8.74425e-06		Rnps1	-0.74705	9.73878e-05
Pla2g1b	-2.23964	9.39124e-06		Tmcc3	-1.90699	9.66845e-06
Cpb1	-2.40387	1.01366e-05		Brd4	-0.88913	9.58812e-05
Pnlip	-2.54711	1.01366e-05		Pomt2	-0.87556	9.53472e-05
Cela1	-2.58355	1.3128e-05		Nln	-0.86539	9.50048e-05
Ctrl	-1.88911	1.51136e-05		Psen1	-1.00477	9.42276e-06
Reg3d	-1.87506	1.67637e-05		Oser1	-1.20197	9.42276e-06
Cuzd1	-1.46455	2.07951e-05		Atf1	-0.84893	9.30738e-05
Try4	-2.52563	2.14789e-05		Rnf103	-0.82109	9.30044e-05
Cel	-2.66308	2.30376e-05		Cebpg	-0.77809	9.2906e-05
Rsad2	-1.58389	2.94761e-05		Polr3e	-0.90688	9.2906e-05
Cyp2b10	-2.3229	5.00214e-05		Plekhm2	-0.90096	9.28429e-05
Prss3l	-2.39915	5.23226e-05		Ngly1	-0.80571	9.18832e-05
Col7a1	-2.37192	5.23226e-05		Gfpt1	-1.17955	9.18832e-05
Anxa6	-1.09949	5.31282e-05		Sdc4	-0.83026	9.15069e-05
Cela2a	-1.73895	5.59358e-05		Hnrnpd	-0.82908	9.14004e-05
Bnip5	-2.4202	5.59562e-05		Nrbp1	-1.33658	8.99523e-06
Ctrc	-1.63338	5.59562e-05		Nub1	-0.99313	8.99523e-06
Itih4	-2.74287	6.11943e-05		Zfp945	-1.5988	8.97532e-05
Tff2	-1.76051	6.33963e-05		Tgif1	-0.89727	8.87594e-05
Rab39b	-1.9068	6.75844e-05		Calcoco1	-0.79055	8.85944e-05
Itpkc	-1.32141	6.96487e-05		Atp13a2	-0.99109	8.82241e-06
Gp2	-1.30001	7.21957e-05		Zbtb21	-1.60675	8.81462e-06
Atf3	-1.33117	8.12267e-05		Slc29a3	-1.64881	8.78849e-05
Amy2b	-2.4654	8.80657e-05		Pacs1	-1.23049	8.69399e-06
Ndrg1	-1.23629	9.14151e-05		Cldn4	-1.57709	8.68662e-07
Cpa2	-1.53755	9.383e-05		Dtx2	-1.56621	8.67403e-06
Cry2	-1.30275	9.40051e-05		Scap	-1.12533	8.5064e-06
Upf1	-0.97874	0.0001		Arrdc3	-1.48004	8.49459e-05
Rangap1	-0.86884	0.000103		Osbpl5	-1.46323	8.48625e-05
Cul7	-1.42777	0.00011		Sycn	-1.99708	8.46018e-07
Aqp12	-1.50667	0.00011		Prss3l	-3.79011	8.46018e-07
Lrrc41	-0.87712	0.00012		Tbc1d20	-0.76353	8.44051e-05
Amy2a5	-2.5911	0.00012		Ptk2b	-1.69243	8.34476e-07
Defb1	-1.42348	0.00012		Nupr1	-2.14256	8.34476e-07
Pnliprp1	-1.41669	0.00012		Fus	-1.38138	8.34476e-07
Cldn23	-1.63811	0.000125		Tada3	-0.99661	8.33359e-05
Tead2	-1.1969	0.000126		Ezh1	-1.21017	8.31546e-06
Serpini1	-2.09551	0.000137		Ube2z	-1.17595	8.31546e-06
Klk1b24	-1.58863	0.000151		Gpr161	-2.25141	8.31276e-05
Lmbr1l	-1.61857	0.000152		Cul1	-0.72943	8.29472e-05
Pomgnt2	-1.27289	0.00016		Sema7a	-1.65992	8.29049e-06
Pycr2	-1.38739	0.000162		Ubqln4	-1.05177	8.29049e-06
Hspa1b	-2.13459	0.000162		Hspa5	-1.66241	8.20527e-06
Reg3a	-1.45135	0.000162		Cep170b	-1.17761	8.13935e-06
Sdf2l1	-1.37846	0.000173		Slc39a7	-0.69988	8.08236e-05
Unc5a	-1.14159	0.000173		Sfmbt1	-1.03311	8.08236e-05
Hmgb2	-1.00457	0.000178		Unk	-1.70206	8.06902e-06
Amy1	-1.18889	0.000179		Wipi2	-1.2471	8.06902e-06
Odc1	-0.93412	0.000179		Arhgap27	-1.44317	8.05563e-05
Clps	-1.54215	0.000187		Hsd3b7	-1.74327	8.00593e-06
Cela3b	-1.26929	0.000187		Grk2	-0.79079	7.95746e-05
Trpv6	-1.87199	0.000194		Cdk8	-0.84471	7.92152e-05
Gna12	-0.99944	0.0002		Atg2a	-1.74564	7.90428e-07
Ctrb1	-1.47829	0.0002		Syne2	-1.4215	7.87304e-05
Stmn1	-1.46338	0.000205		Nae1	-0.81207	7.84821e-05
Klhl21	-1.00282	0.000215		Foxo3	-1.18254	7.76757e-05
Pcdh1	-1.02625	0.000223		Togaram1	-1.14827	7.66319e-05
Smg6	-0.95643	0.000227		Prmt2	-1.24271	7.59766e-06
Gcn1	-0.91836	0.00023		Doc2b	-1.04587	7.57501e-05
Ptk2b	-0.90396	0.000234		Otud5	-1.12949	7.49456e-06
Qpctl	-1.22101	0.000234		Gosr2	-0.85995	7.48043e-05
Pdk2	-1.28701	0.000234		Dgkz	-0.83075	7.43559e-05
Tyro3	-1.09941	0.000234		Ctrl	-2.37718	7.36711e-07
Zg16	-1.48959	0.000247		Atf3	-2.16409	7.36711e-07
Blcap	-0.84463	0.000259		Itgb4	-1.51857	7.36711e-07
Hspa1a	-1.82415	0.000266		Prss1	-4.18035	7.28248e-05
Sdc4	-0.87501	0.00028		Trip10	-0.78933	7.27524e-05
Prss8	-0.9408	0.000286		H1f2	-1.00077	7.03704e-05
Tbc1d9b	-0.842	0.000292		Ppif	-1.09764	6.93379e-05
Tmem129	-0.99894	0.000293		Flii	-1.09396	6.91806e-06
Adcy6	-0.8992	0.000293		Eif5	-0.78073	6.91246e-05
Nrp1	-0.93098	0.000294		Pbxip1	-0.96284	6.91246e-05
Fam114a2	-0.7814	0.000295		Amz2	-1.09175	6.898e-05
Tent5c	-1.13475	0.000297		Tbpl1	-0.93104	6.88387e-05
Rcl1	-1.17062	0.000304		Ppp1r13b	-1.08158	6.88387e-05
Plcd1	-1.73361	0.000316		Hmga1	-1.08123	6.88387e-05
Slc38a5	-1.67288	0.000327		Git1	-1.15256	6.87759e-06
Ddr1	-0.79141	0.000327		Krt18	-0.90947	6.82694e-05
Aqp8	-2.44469	0.000337		Kansl3	-1.59332	6.82273e-05
Lifr	-1.37045	0.000351		Nploc4	-1.05935	6.80818e-06
Zbtb21	-1.16427	0.000354		Brd3	-1.20252	6.80818e-06
Accs	-1.46477	0.000359		Rab11fip5	-1.12008	6.80818e-06
Lrp5	-0.76016	0.000363		Tln1	-1.07003	6.78989e-05
Rhbdf2	-0.87783	0.0004		Zfp52	-1.57086	6.74059e-05
Dst	-1.09864	0.000402		Tcof1	-0.98546	6.69414e-05
Rela	-0.83157	0.000418		Gbgt1	-1.73881	6.66346e-05
Hspb1	-1.01121	0.000439		Gtse1	-1.28724	6.6346e-05
Amz2	-1.03302	0.000448		Cul7	-1.70093	6.62491e-06
Derl3	-2.9319	0.000452		Stat6	-1.18519	6.59572e-06
Ypel3	-0.98882	0.000453		Itpkc	-2.14361	6.57436e-07
Atg2a	-0.832	0.000461		Niban1	-1.12459	6.53225e-05
Osbpl2	-0.94612	0.000461		Hspa1a	-2.56435	6.51881e-06
Cldn9	-1.5074	0.000462		Usp43	-1.482	6.51881e-06
Rnase1	-1.60773	0.000471		Capn2	-1.0553	6.39909e-05
1810053B23Rik	-1.30362	0.000484		Iqsec2	-1.51056	6.38101e-05
Ubqln4	-0.72359	0.000485		St14	-1.14865	6.37407e-06
Llgl2	-0.87107	0.000487		Krt8	-1.19561	6.36578e-06
Unk	-1.1455	0.00049		Tmem214	-1.1062	6.34686e-06
Cdc42se2	-0.93474	0.00049		Rcan3	-1.42079	6.27933e-05
B3galt4	-1.07541	0.00049		Rrp12	-0.9189	6.26764e-05
Idh2	-1.06255	0.000496		Srpr	-1.2142	6.25461e-06
Sbds	-0.73698	0.000523		Esrp1	-0.76502	6.23969e-05
Gadd45b	-1.42671	0.000537		Rabgef1	-1.4914	6.22214e-06
Pirt	-2.60364	0.000537		Igf1r	-1.23776	6.20215e-06
Btg2	-0.70051	0.000558		Paip2	-0.95427	6.12262e-05
Git1	-0.75472	0.000558		Hbs1l	-1.10276	6.09328e-05
H1f2	-0.91153	0.000558		Npy	-1.70279	6.05576e-05
Tcp11l2	-1.27874	0.00056		Plk4	-1.5559	5.99307e-05
Pbxip1	-0.87309	0.000568		Sh3bp2	-1.384	5.99144e-05
Hmgb3	-0.97805	0.000568		Dhx40	-0.96396	5.98705e-05
Nrbp1	-0.90201	0.000576		BC034090	-1.77096	5.98151e-05
Itgb4	-0.69106	0.000576		Slu7	-0.89469	5.96344e-05
Chst2	-1.01152	0.000592		Dnajb1	-1.16753	5.78002e-06
Clcn2	-1.67864	0.000593		Slc39a5	-2.31559	5.70382e-07
Gamt	-1.36195	0.000601		Clic4	-1.07935	5.62958e-05
Arhgef28	-0.79667	0.000601		Pgm2l1	-1.50185	5.56201e-05
Slc39a7	-0.64126	0.000601		Sec24b	-1.26517	5.54869e-05
Gabra4	-2.05576	0.000601		Stam2	-1.13811	5.54869e-05
Acad8	-1.04638	0.000604		Nup62	-0.93223	5.54869e-05
Cldn4	-0.7404	0.000629		Xpo6	-1.08547	5.54784e-05
Gnpnat1	-0.81597	0.000629		Nsfl1c	-0.93733	5.52885e-05
Men1	-0.84885	0.000635		Plekha5	-1.06267	5.52593e-05
Ormdl3	-0.77794	0.000641		Mapkapk3	-0.83375	5.49933e-05
Kdm1b	-1.06112	0.000645		Hsf1	-0.96894	5.49894e-05
Asb6	-1.20336	0.000647		Gnpnat1	-0.94721	5.43582e-05
Aacs	-1.03199	0.000647		Lrrc41	-0.77931	5.39254e-05
Vtn	-2.0365	0.000647		Sdf2l1	-1.30065	5.39254e-05
Usp43	-0.91495	0.000647		Ctdsp2	-1.20975	5.36121e-06
Dtx2	-1.01228	0.000659		Nelfb	-1.00438	5.32026e-05
Pnp	-0.84928	0.000663		Hgs	-0.79015	5.31875e-05
Pdk4	-1.06718	0.000678		Rangap1	-1.04745	5.13853e-06
Gm15441	-1.89649	0.000678		Cel	-6.25871	5.11809e-08
Scrib	-0.78182	0.000678		Arhgef2	-0.97354	5.06921e-05
Ppif	-0.95639	0.00068		Dnajb9	-1.18325	5.03886e-05
Tnip1	-0.78347	0.000697		Anxa6	-1.18794	5.03842e-06
Arfgap3	-0.79998	0.000708		Arhgef5	-0.79544	5.03762e-05
Vat1	-0.67354	0.000712		Cnnm3	-1.31868	5.03762e-05
Tmem184a	-0.83069	0.000721		Hif1an	-0.95307	5.01727e-05
Cpa1	-1.03091	0.000743		Atg14	-1.31282	4.9718e-05
Ube2z	-0.75356	0.000746		Smg6	-1.34438	4.83289e-06
Txnip	-0.84658	0.000774		Amy2b	-3.01314	4.83289e-06
Ube2g2	-0.79789	0.000779		Rrp7a	-0.96456	4.8299e-05
D17H6S56E-5	-1.01909	0.000795		Erbb3	-1.3049	4.8299e-05
Pnliprp2	-0.81793	0.000817		Map3k6	-1.92968	4.82092e-07
Tbc1d8	-0.85891	0.000817		Rsad2	-2.49686	4.82092e-07
Slc49a4	-0.89027	0.000817		Dhx37	-0.9773	4.79333e-05
Efna1	-1.2286	0.00083		Vps37b	-0.94027	4.72679e-05
Sun2	-1.01163	0.000853		Flvcr2	-1.51595	4.69408e-05
Cdkn1c	-1.84029	0.000875		Klhdc3	-0.87193	4.68649e-05
Pdia6	-0.74098	0.000875		Crip2	-1.0943	4.67965e-05
Hsd3b7	-1.06083	0.000875		Slc10a3	-1.23459	4.66937e-05
Dnajb9	-0.95097	0.000875		Plpp5	-0.91397	4.66937e-05
Mcfd2	-0.8109	0.000889		Rhbdf2	-1.34788	4.62054e-06
Rabgef1	-0.87817	0.000895		Ppp4r3a	-0.9056	4.61476e-05
Wfdc12	-4.30176	0.000905		Pcdh1	-1.44267	4.60951e-06
Cnksr1	-0.82652	0.000913		Rab39b	-3.58275	4.60836e-07
Prss1	-2.94331	0.000938		Man1a	-0.88876	4.5981e-05
Nsfl1c	-0.75544	0.000961		Hnrnpdl	-1.04029	4.51053e-05
Tnk1	-0.74325	0.000961		Eloa	-0.94568	4.43473e-05
Gas8	-0.85891	0.000982		A930033H14Rik	-5.77693	4.27887e-05
Maea	-0.60674	0.001006		Srp54b	-1.20616	4.20037e-05
Calcoco1	-0.67162	0.001017		H2ac19	-2.40388	4.20037e-05
Klk1b16	-1.71945	0.001036		Smyd5	-0.96088	4.18504e-05
Dusp26	-1.14982	0.001038		Dnajb2	-1.02416	4.17097e-05
Kat2a	-0.77881	0.001043		Klf16	-1.60065	4.15919e-05
Hspa5	-0.99251	0.001097		Rcc1	-1.07933	4.15868e-05
Cep85	-0.99588	0.001097		Acbd3	-1.30307	4.10011e-05
Rcc1	-0.80991	0.001097		Rorc	-1.29369	4.10011e-05
Dpp3	-0.68092	0.001109		Prss3b	-2.23095	4.03232e-07
Mknk2	-0.62831	0.001118		Sft2d2	-0.77244	4.03164e-05
Hid1	-0.61026	0.001118		Hspa1b	-2.94055	3.98168e-06
Phf13	-0.80123	0.001137		Las1l	-0.87348	3.97051e-05
Tex30	-1.07153	0.001142		Riok3	-0.83888	3.94551e-05
Ubc	-0.60313	0.001145		Pgm2	-0.84743	3.94551e-05
Wipi1	-0.77105	0.001149		Txnrd3	-1.56268	3.94551e-05
Grb7	-0.74211	0.001157		Aqp12	-1.9477	3.93274e-06
Wrnip1	-0.66662	0.001159		Ndrg1	-2.33224	3.88132e-07
Btg1	-0.88021	0.001165		Gtf3c5	-0.94964	3.83112e-05
Reep4	-0.78095	0.001165		Spryd3	-0.92391	3.83112e-05
Mfsd10	-1.07442	0.001197		Defb1	-1.32055	3.83112e-05
Dnajb1	-0.65464	0.001207		Mob3a	-1.24893	3.83112e-05
Arrdc3	-1.20104	0.001217		Pdia6	-0.94951	3.83112e-05
Hnrnpd	-0.683	0.00125		Krt20	-2.0403	3.81176e-05
Psen1	-0.60399	0.00125		Mknk2	-1.16473	3.79282e-06
Mplkip	-1.12387	0.001256		Triobp	-1.19695	3.74915e-06
H4c8	-2.05588	0.001261		Vat1	-1.16645	3.74915e-06
Rmnd5a	-0.662	0.001269		Mef2d	-1.09699	3.74298e-05
Usf1	-1.23792	0.00127		Mnt	-1.12952	3.68148e-05
Csnk1d	-0.58747	0.001273		Sidt2	-1.09808	3.6706e-05
St14	-0.64621	0.001309		Gid4	-0.93594	3.6706e-05
Stat6	-0.66189	0.001375		Zfp598	-0.93214	3.66972e-05
Map3k6	-0.68548	0.001386		Cyp2b10	-2.68834	3.6543e-06
Rnf166	-0.83532	0.001443		Scrib	-1.36142	3.6543e-06
Rrm2	-0.75637	0.001443		Csnk1d	-1.12601	3.6543e-06
Nploc4	-0.59128	0.001452		5031439G07Rik	-1.28124	3.6543e-06
Eloa	-0.68794	0.001457		Arhgap44	-1.236	3.65339e-05
Tef	-1.3273	0.001466		Ttl	-1.22793	3.59749e-05
Hbs1l	-0.83759	0.001466		Tmem140	-1.95001	3.55855e-05
Brsk2	-1.45348	0.001466		Ap2a2	-0.86727	3.54302e-05
Gjb1	-0.9158	0.001466		Lpin3	-1.24398	3.47134e-06
Htra2	-1.06638	0.001475		Tmem129	-1.09571	3.45232e-05
Cnnm3	-0.96454	0.001475		Rab11fip1	-1.57113	3.36247e-05
Ccrl2	-1.56791	0.00149		Wrnip1	-0.91453	3.35618e-05
Dph1	-0.78204	0.00149		Cry2	-1.68203	3.2826e-06
Wipi2	-0.70452	0.001549		Pacs2	-1.01709	3.24339e-05
Nudt22	-1.05442	0.001572		Dgkh	-2.05891	3.24286e-05
Dhx30	-0.62387	0.001594		Hmgb2	-1.4462	3.17249e-06
Gtf3c5	-0.66577	0.001594		Tnk1	-1.00136	3.15843e-05
Pex5	-0.82483	0.001594		Mfsd10	-1.51548	3.15843e-05
H2ac24	-1.36783	0.001606		Plcd1	-1.9676	3.15843e-05
Cyp2s1	-2.08237	0.001618		Dusp26	-1.57344	3.14437e-05
Smoc1	-0.76957	0.001634		Brsk2	-2.2182	3.11656e-05
Map2k3	-0.60389	0.001639		Fam114a2	-1.22089	3.1025e-06
Trabd	-0.67408	0.001645		Zfand2a	-1.28001	3.06484e-05
Mfsd6l	-1.07618	0.00165		Aacs	-1.31684	2.97042e-05
Phc2	-0.65216	0.001678		Usp36	-1.14834	2.95904e-05
Rpusd4	-0.85523	0.00173		Tirap	-1.61074	2.91337e-05
Slc16a6	-0.84048	0.00176		Cdr2	-1.27342	2.88101e-05
Klk1b11	-1.02374	0.00176		Uhrf2	-0.93504	2.8591e-05
Rnf167	-0.70242	0.001774		Eif4ebp1	-1.36766	2.80336e-05
Bsdc1	-0.67212	0.001774		Osbpl2	-1.61595	2.79205e-06
Try10	-1.23883	0.001824		Plec	-1.45129	2.78488e-05
Rabl2	-1.37445	0.001842		Tprg1l	-0.8475	2.77322e-05
Bckdha	-0.94186	0.001894		Ube2j1	-0.89538	2.76133e-05
Dhx37	-0.68577	0.001894		Herpud2	-1.04683	2.75572e-05
Armc5	-0.79549	0.001917		Cdc42bpg	-0.84023	2.72616e-05
Klk1b26	-1.28361	0.001939		Itih4	-3.49775	2.70081e-06
Myc	-0.6187	0.002009		Bnip5	-3.00177	2.68861e-06
Reg1	-1.07562	0.002017		Epb41l4a	-1.17589	2.68467e-05
Foxp4	-0.58819	0.002017		Slc16a6	-1.27497	2.68461e-05
1600012H06Rik	-0.68181	0.002031		Kat2a	-1.08803	2.63287e-05
Ctdsp2	-0.61789	0.002077		Gcn1	-1.41445	2.61258e-06
Rnps1	-0.57136	0.002081		Rnf167	-1.08043	2.61114e-05
Ngly1	-0.60946	0.002102		Mecp2	-1.42257	2.57769e-05
Sidt2	-0.73614	0.002102		Cldn9	-1.90395	2.55432e-05
Os9	-0.64618	0.002126		Klhl21	-1.55176	2.46621e-06
Spcs3	-0.67361	0.002126		Trp53rka	-1.32665	2.4444e-05
Shc4	-2.05744	0.002178		Ctbp2	-1.06508	2.44008e-05
H2bc4	-0.90403	0.002202		Nrp1	-1.07101	2.4365e-05
Ap3b2	-3.39063	0.002202		Tnip1	-1.03488	2.43274e-05
Fpgs	-0.76191	0.002202		Tyro3	-1.74225	2.42765e-06
A930033H14Rik	-2.75553	0.002242		Hid1	-0.87076	2.37158e-05
Tmed11	-1.7184	0.002256		Cdkn1c	-2.70316	2.36237e-05
Klk1b21	-1.60793	0.002332		Amy2a5	-3.8354	2.36229e-06
Slc25a22	-0.97083	0.002349		Serpini2	-2.59171	2.36229e-06
Csnk1g2	-0.65708	0.002378		Sqstm1	-1.02945	2.33799e-05
Cd14	-0.68888	0.002394		Smurf1	-1.19087	2.32655e-05
Mbp	-0.70394	0.002394		Col7a1	-2.96092	2.31778e-06
Crtc1	-1.25718	0.002394		Sbds	-0.93309	2.31681e-05
5031439G07Rik	-0.60005	0.002395		Kctd20	-1.65016	2.31681e-05
Retreg3	-0.58692	0.00242		Camk2b	-1.35857	2.31681e-05
Cdh1	-0.83612	0.002427		Arfgap3	-1.07064	2.30055e-05
Mia	-4.33376	0.002442		Cpa2	-1.46959	2.30038e-05
Rab11fip5	-0.57352	0.002442		Qser1	-1.87211	2.25688e-05
Smarcd2	-0.66614	0.002445		Prss3	-4.0999	2.23841e-09
Saraf	-0.60028	0.002445		Tecpr1	-1.08448	2.11489e-05
Plxnb2	-0.50036	0.002459		Tff2	-1.58337	2.11489e-05
Bckdk	-0.58937	0.002463		Wdr5	-0.90874	2.11478e-05
Tmem98	-0.77706	0.00247		Rpusd4	-1.35777	2.11478e-05
Myd88	-0.70548	0.002473		Angel1	-1.19464	2.09744e-05
Gprc5c	-0.81759	0.002493		Sun2	-1.41894	2.08628e-05
Sgsm3	-0.76288	0.002499		Abtb2	-1.33731	2.06147e-05
Krt8	-0.60183	0.002499		Cela2a	-2.20745	2.02991e-06
Tmem214	-0.55422	0.002542		Rela	-1.46088	2.02991e-06
Prmt2	-0.63277	0.002542		Nhsl3	-0.90057	2.01654e-05
Deaf1	-1.06606	0.002555		Ddr1	-0.94584	2.01654e-05
Erbb3	-0.86833	0.002556		Ctrc	-3.24635	2.00726e-07
Fam135a	-0.75017	0.002637		Llgl2	-1.1141	1.99737e-05
Tgif1	-0.64774	0.002637		Prkcd	-1.07218	1.98755e-05
Tbc1d20	-0.54805	0.002638		Slc39a6	-1.14701	1.96947e-05
Lyar	-0.58937	0.002638		Dst	-1.98857	1.93188e-06
Abcf1	-0.53722	0.002648		Arhgef28	-1.06708	1.9231e-05
Klhdc3	-0.57505	0.002718		Ypel3	-1.26072	1.90646e-05
Elapor1	-0.71863	0.002745		Tap1	-1.25691	1.87789e-05
Chpf2	-0.63657	0.002756		Gna12	-1.12518	1.87789e-05
Cnppd1	-0.60378	0.002756		Pafah1b1	-1.09091	1.86977e-05
Calr	-0.56018	0.002757		Gm15441	-2.8139	1.86054e-05
C4b	-0.79659	0.002809		Pvr	-1.34158	1.78053e-05
Calm2	-0.55614	0.002813		Sec22c	-1.98511	1.72712e-05
Prkcd	-0.62141	0.002813		Wipi1	-1.17087	1.70818e-05
Scap	-0.58067	0.002813		Pdia2	-3.98057	1.6548e-07
Smg5	-0.72824	0.002826		Lrp5	-0.95603	1.63337e-05
Ext2	-0.83126	0.002859		Rcl1	-1.44505	1.63047e-05
Txnrd3	-0.96618	0.002902		Upf1	-1.40654	1.63036e-06
Zfp52	-1.04871	0.002929		Tbc1d9b	-1.44806	1.60843e-06
Fam171b	-1.67827	0.002929		Accs	-2.71846	1.60843e-06
Chit1	-3.01166	0.002933		Pla2g1b	-4.93401	1.57363e-08
Ints3	-0.55068	0.002933		Wnt9a	-1.33402	1.5701e-05
Aagab	-0.63277	0.00301		Tdrd7	-1.17653	1.53144e-05
Ubald2	-0.81984	0.003027		Dhx30	-1.01022	1.52239e-05
Clip2	-0.78754	0.003035		Blcap	-1.47256	1.49472e-06
Trp53rka	-0.77243	0.003035		Huwe1	-1.41182	1.47647e-05
Plxnb1	-1.48021	0.003108		Hspb1	-1.32505	1.47611e-05
Brd3	-0.58758	0.00312		Rmnd5a	-1.03738	1.4735e-05
Wdr5	-0.52323	0.003135		Ppp1r15a	-1.10088	1.4735e-05
Tnfrsf21	-0.72343	0.003144		Cpb1	-2.55476	1.43844e-06
Spdef	-1.38908	0.00315		Cnppd1	-1.08446	1.41125e-05
Cdcp3	-2.38813	0.003203		Supt5	-0.92141	1.3985e-05
Marcksl1	-1.12194	0.003261		Phf13	-1.25368	1.38938e-05
Mob2	-0.78718	0.003261		Ptpn23	-1.24618	1.32979e-05
Arhgap44	-0.75678	0.003296		Mfsd6l	-1.87484	1.315e-05
Camk2b	-0.77633	0.003321		Cdh1	-1.49116	1.31344e-05
Syvn1	-0.78019	0.003321		Trpv6	-2.28235	1.31216e-05
Tor1b	-0.66285	0.003329		Odc1	-1.08269	1.31216e-05
H2-Q4	-0.79802	0.00333		Reep4	-1.23907	1.30148e-05
Syngr2	-0.58578	0.00333		Bsdc1	-1.13639	1.29613e-05
Tbrg4	-0.60306	0.00333		Atf4	-1.02957	1.29097e-05
Wdr48	-0.60017	0.00333		Src	-1.31639	1.28423e-05
Adprs	-0.81085	0.00333		Pnlip	-6.1605	1.26697e-08
Rnf215	-0.96897	0.00333		Derl3	-4.35126	1.25004e-05
Lpin3	-0.53952	0.00334		Maea	-0.93611	1.22743e-05
Ppp1r13b	-0.71811	0.003382		Fxr2	-1.0256	1.13883e-05
Ascc2	-0.54427	0.003389		Pirt	-4.4577	1.13165e-05
Ap1m1	-0.66139	0.0034		Cela1	-4.52528	1.12743e-07
1810009J06Rik	-1.79444	0.0034		Prss1l	-5.47204	1.12743e-07
Proser2	-0.87971	0.003435		Try4	-4.779	1.12743e-07
Atf4	-0.54322	0.003451		Unc5a	-1.35173	1.11589e-05
Igf1r	-0.58013	0.003453		Gas8	-1.36432	1.1078e-05
Dgkz	-0.55735	0.003453		Ifrd1	-1.42451	1.1078e-05
Iqsec2	-0.97103	0.003453		Gab2	-1.90908	1.1078e-05
Coq8a	-1.76081	0.003498		Ascc2	-1.05889	1.09315e-05
Epn3	-0.89802	0.003505		Ace	-2.09686	1.07995e-06
Slc26a9	-1.23327	0.003546		Cnksr1	-1.85841	1.07995e-06
Rhbdd3	-0.99635	0.003558		Wdr1	-1.07064	1.05117e-05
Ypel5	-0.8818	0.00356		Map2k3	-1.04366	1.02882e-05
R3hcc1	-0.73889	0.003626		Fam83h	-1.11856	1.02501e-05
Capn15	-0.7498	0.003627		Aqp8	-3.62837	1.01595e-05
Oaz2	-0.58866	0.003627		Kdm1b	-1.5873	1.01327e-05
Cnot11	-0.61013	0.003643		Zfp830	-0.40247	0.049989
Nelfb	-0.63496	0.003691		Slc6a15	-2.08534	0.049907
Ube2h	-0.58068	0.003803		Rps6kc1	-0.5158	0.049792
Sema7a	-0.79522	0.003826		Actr8	-0.46179	0.04951
Epcam	-0.53553	0.003826		Zbtb11	-0.47959	0.049455
Parp1	-0.81785	0.003826		Zfp341	-0.67694	0.049285
Cxadr	-0.78997	0.003826		Mrps18b	-0.37361	0.049275
Trip10	-0.51883	0.003826		Cxcl5	-1.38014	0.049193
Leprot	-0.54788	0.003829		Paxip1	-0.4403	0.049134
Gpd1	-0.68423	0.003925		Fzd9	-1.48571	0.049027
Ubtf	-0.51162	0.003931		Alg9	-0.33776	0.048986
Kdm8	-1.54333	0.003935		Dennd1a	-0.56429	0.048943
Ints15	-0.6967	0.003982		Eif5b	-0.31218	0.048899
Hnrnpl	-0.47569	0.003994		Crkl	-0.58793	0.048873
Ccdc149	-0.82566	0.003995		Marchf2	-0.49659	0.048753
Nrbf2	-0.64262	0.003998		Lmtk2	-0.43622	0.048753
Stmn4	-3.45114	0.004009		Rprm	-0.72149	0.048741
Polr3e	-0.60882	0.004014		Rictor	-0.79763	0.048579
Atp13a1	-0.51701	0.00402		Crnkl1	-0.37119	0.048517
Yap1	-0.49794	0.004092		Bpnt2	-0.46369	0.048438
Sec22c	-1.02442	0.004095		Ptprm	-0.39291	0.048369
Susd2	-2.66255	0.004108		Tfb2m	-0.40607	0.04833
Prkd2	-0.74427	0.004121		Zmynd12	-1.61752	0.048197
Ube2g1	-0.63117	0.004163		Arfip2	-0.33815	0.047964
Slc35c1	-0.59842	0.004178		Fbf1	-0.79591	0.047926
Bcat2	-0.73555	0.004179		Tpp2	-0.40403	0.047882
Sh3bp2	-0.85306	0.004205		Hnf1a	-0.47369	0.047866
Flii	-0.50851	0.004212		Usp4	-0.32249	0.047758
Zxdb	-1.01111	0.00423		9430038I01Rik	-1.01181	0.047718
Nr1d1	-1.26989	0.004279		1810007D17Rik	-1.77745	0.047539
Mcm7	-0.77058	0.004334		Vps4a	-0.30945	0.047415
Rab3d	-1.01427	0.004366		Rnf139	-0.3669	0.047367
Abcb6	-0.74872	0.00437		Rusc2	-0.79935	0.047333
Rasd1	-1.26936	0.004392		Sdcbp	-0.26435	0.047333
Crip2	-0.65981	0.004414		Blzf1	-0.41335	0.047333
Slc29a3	-1.06178	0.004414		Jpt1	-0.28952	0.047327
Gal	-1.25401	0.00446		Ptpdc1	-0.79189	0.047292
Pacs1	-0.58165	0.00446		Atf2	-0.51015	0.047212
Mecp2	-0.77905	0.004519		Eif2ak4	-0.54592	0.047212
Zpr1	-0.62169	0.004565		Card6	-0.67123	0.047175
Tap1	-0.658	0.004588		Mettl13	-0.35142	0.04712
Ttyh3	-0.8477	0.004644		Creb1	-0.58559	0.047016
Rn18s-rs5	-0.80009	0.004702		Api5	-0.38932	0.047008
Sphk2	-0.76453	0.004761		Lrrc73	-1.82875	0.047008
Rtkn	-0.61392	0.004772		Ciapin1	-0.50653	0.046972
Eif4h	-0.4601	0.004802		1700113A16Rik	-2.40132	0.046953
Rcan1	-0.63464	0.004802		Hip1r	-0.2667	0.046948
Cables1	-0.82216	0.004817		9230114K14Rik	-0.82593	0.046946
Crls1	-0.51847	0.00482		Map2	-0.77572	0.046899
Ppp1r15a	-0.55563	0.00482		Lyst	-2.19787	0.046853
Bet1l	-0.62055	0.004843		Wac	-0.64083	0.046831
Mxd4	-0.8179	0.004883		Spryd7	-0.31613	0.046795
Tmem11	-0.6067	0.004887		Phf20	-0.59505	0.046781
Syt11	-1.33784	0.004912		Vrk2	-0.75177	0.046781
Ptp4a1	-0.60023	0.00492		Exd2	-0.41531	0.046751
Asb8	-0.64566	0.00492		Pdxdc1	-0.29948	0.046212
Tbc1d10a	-0.70154	0.005002		Tmeff1	-0.31708	0.046199
Cul1	-0.46671	0.005008		2510039O18Rik	-0.32972	0.045902
Oser1	-0.56516	0.005009		Wdfy1	-0.53314	0.045797
Swt1	-0.72031	0.005074		Vac14	-0.29372	0.045786
AI837181	-0.60851	0.005106		Zc3h7b	-0.52629	0.045717
Ift57	-0.68325	0.005119		Hirip3	-0.85245	0.045676
Slc10a3	-0.71759	0.005132		Napb	-0.95224	0.045642
Itih2	-2.1262	0.005231		Slc7a3	-0.38105	0.045575
Nsmaf	-0.65642	0.005264		Nudt22	-0.46629	0.045442
Klf16	-0.90527	0.005279		Ddx24	-0.32907	0.045398
Fam89b	-0.88233	0.00529		Kpna3	-0.35164	0.045262
Fam53c	-0.76338	0.005297		Daxx	-0.34624	0.045243
Pithd1	-0.86773	0.005298		Ints6l	-0.92635	0.045212
Dmtn	-1.44732	0.005298		Cse1l	-0.34497	0.045081
Mcrs1	-0.50723	0.005349		Setmar	-0.98541	0.045005
Kansl3	-0.96584	0.005359		Rab14	-0.30723	0.044887
Lmf2	-0.59724	0.00552		Dlgap4	-0.37122	0.04472
Ddo	-1.12428	0.005536		Clip1	-0.29683	0.044575
4933404O12Rik	-1.27872	0.005573		Mall	-1.00334	0.044548
Tmub2	-0.74035	0.005573		Stoml1	-0.80401	0.044533
Ydjc	-0.98338	0.005582		Nsun5	-0.51347	0.044513
Mat2b	-0.64441	0.005702		Txndc5	-0.26262	0.044513
Agrn	-0.66044	0.005723		Cnpy3	-0.43567	0.044492
Pink1	-0.58189	0.005734		Tnfrsf1a	-0.30611	0.044447
Kpna2	-0.49394	0.005734		Per2	-0.51259	0.044268
Gab2	-0.87605	0.005734		Aimp2	-0.41101	0.044174
Mrgpre	-1.36498	0.005754		Jpt2	-0.2447	0.044046
Aldh7a1	-0.55856	0.005764		Ttc27	-0.4688	0.043999
Galnt6	-1.08347	0.005793		Glp1r	-0.44211	0.043961
Abtb1	-0.73549	0.005823		Gjb2	-0.34857	0.043917
Rbm14	-0.91796	0.005916		Msh6	-0.43506	0.04387
Tmem38a	-0.89834	0.005916		Dnaaf3	-0.58892	0.043864
Tirap	-0.85042	0.005985		Zfp362	-0.53269	0.043803
Slc29a2	-1.29825	0.005989		Zfp703	-0.52317	0.043732
Dlg2	-1.87456	0.006117		Cdsn	-1.40575	0.043714
Ubr4	-0.81608	0.006117		Slc1a3	-0.86394	0.043679
Angel1	-0.60279	0.006135		Clcn6	-0.7543	0.043632
Syt5	-3.63176	0.006135		Tlr2	-0.59	0.043606
Eef1akmt3	-1.02872	0.006226		Relb	-0.36118	0.043585
F8a	-0.70137	0.006342		1700112J16Rik	-1.95565	0.043559
Copz2	-0.8212	0.00637		Mrgpre	-0.76553	0.043509
Polg	-0.69643	0.00637		U2af1	-0.38564	0.043481
Ptk7	-0.52314	0.006398		Spice1	-0.57295	0.04336
Tox	-0.5068	0.006447		Slain2	-0.55525	0.043347
Ocln	-0.47679	0.006474		B430319F04Rik	-2.40927	0.043239
Wdr1	-0.4912	0.006486		Fbxo28	-0.80466	0.043181
Slc17a5	-0.63998	0.006495		Rbbp6	-0.47595	0.043181
Kdelr3	-0.53656	0.006495		Armh3	-0.45443	0.043181
F11r	-0.44759	0.006495		Rnf217	-0.41665	0.043097
H2ac19	-1.27454	0.006495		Hspa4	-0.33038	0.043083
Plec	-0.75999	0.006495		Lims1	-0.45123	0.043081
Usp19	-0.57986	0.006495			-0.87642	0.042975
Kdm1a	-0.51827	0.006511		Zfpl1	-0.40896	0.042975
Pttg1ip	-0.52767	0.006527		Fndc3a	-0.61481	0.042943
Zfp280d	-1.11421	0.006527		Xpo7	-0.38331	0.042911
Rit1	-0.67445	0.006663		Trp53bp2	-0.44765	0.042911
Gps1	-0.45376	0.006854		Rit1	-0.39274	0.042781
Paip2	-0.55515	0.006886		Arhgap26	-0.55048	0.042671
Actb	-0.52753	0.006916		Tubb3	-1.42017	0.042598
Zdhhc8	-0.76943	0.006947		Dnm1l	-0.39645	0.042598
Tmem115	-0.71481	0.006967		Ctdsp1	-0.28545	0.042568
Sox12	-1.38843	0.00699		Etv3	-0.49218	0.042549
Rcc1l	-0.72397	0.007016		Adnp	-1.15161	0.042543
Zfp655	-0.90509	0.007046		Pomp	-0.43719	0.042516
Fyn	-0.72089	0.007046		Pkd1l2	-1.81833	0.042435
Cnot3	-0.5391	0.007067		2900026A02Rik	-0.34303	0.042423
Stk25	-0.41844	0.007126		Phactr4	-0.40758	0.04234
Brd2	-0.53661	0.007126		Sacs	-1.41201	0.042135
Slc35e4	-0.72112	0.007126		Catsper2	-0.91609	0.042122
Bag3	-0.5111	0.00713		Gpn1	-0.52933	0.04212
Dgcr2	-0.521	0.007247		Mtmr10	-0.70298	0.042018
Nup62	-0.52661	0.007288		Slain1	-0.65178	0.041737
Jpt1	-0.50236	0.007326		Trim25	-0.48847	0.041551
Psmd2	-0.40952	0.007367		Nop58	-0.31853	0.041545
Phf1	-0.76882	0.007386		Tm9sf4	-0.36504	0.04153
Trp53inp1	-0.62617	0.007403		Ins1	-2.19546	0.04153
Slc66a2	-0.56358	0.007405		Ttc14	-0.58609	0.041526
Qser1	-0.91276	0.007415		Pex11b	-0.41899	0.041482
Ddx47	-0.54527	0.007418		Fam219a	-0.72868	0.041478
Afg2b	-0.58113	0.007437		Tbc1d23	-0.65811	0.041407
Rab26	-1.11538	0.007437		Mfap3	-0.41361	0.041374
Ptprf	-0.54491	0.007444		Rundc3b	-0.96698	0.041333
Triobp	-0.45932	0.007483		Cry1	-0.46871	0.041318
Lepr	-2.09871	0.007483		Polr2d	-0.3946	0.041283
Rap1gap	-0.69206	0.007499		Eif2ak1	-0.28096	0.04125
Kat5	-0.69862	0.007499		Prss56	-2.12402	0.041233
Maf1	-0.75411	0.007549		Dync1li2	-0.40125	0.041166
Rheb	-0.45924	0.007558		Aff4	-0.85463	0.040948
Cdr2	-0.6443	0.007696		Camk2g	-0.78292	0.04091
Atad3a	-0.53469	0.007719		Prdm15	-0.95096	0.040906
Clic4	-0.60576	0.007753		Mcfd2	-0.33691	0.040899
Phldb1	-0.89429	0.007764		Lxn	-0.49674	0.040722
Psen2	-0.53532	0.007764		Pcdhga10	-1.11556	0.040707
Prdm15	-1.54228	0.007775		Ddx51	-0.71489	0.040648
Llgl1	-0.52638	0.007775		Dsel	-0.8915	0.040409
Rgn	-1.16264	0.007775		Tubgcp2	-0.37251	0.040208
Gar1	-0.54183	0.007815		Mad2l1bp	-0.54311	0.040208
Dgcr8	-0.85223	0.007846		Exosc1	-0.42081	0.040185
H2bc6	-2.50473	0.007929		Morc3	-0.67443	0.040079
Trpc4ap	-0.45181	0.007929		Szrd1	-0.32269	0.039972
Cavin4	-2.25168	0.007936		Pisd	-0.37549	0.039959
Nupr1	-0.6286	0.007985		Prss16	-0.66505	0.039914
Sun1	-0.6717	0.007993		Rrp15	-0.44409	0.039886
Dnaaf5	-1.08379	0.008068		Msi2	-0.40481	0.039839
Camsap3	-0.67073	0.008122		Rnf25	-0.50513	0.039638
Hif1an	-0.51962	0.008133		Pdlim1	-0.28316	0.039405
Qtrt1	-0.77153	0.008133		Synj1	-0.53695	0.039301
Akap9	-0.67232	0.008133		Disp2	-1.91886	0.039295
Mcl1	-0.46425	0.008133		Tmem80	-0.61358	0.039295
Dyrk1b	-0.74122	0.008185		Tgfbrap1	-0.38605	0.039191
Ncdn	-0.58374	0.008185		Klf9	-0.29991	0.039191
Src	-0.59022	0.008185		Rad50	-0.46413	0.038936
Fhad1	-1.23555	0.008191		Syt11	-0.74213	0.038918
Plekhm2	-0.53065	0.008237		Rfx7	-0.47244	0.038912
C1rl	-0.84189	0.008281		Zcchc10	-0.62959	0.038811
Shb	-0.65373	0.008299		Pard3b	-1.05799	0.038791
Dqx1	-1.11077	0.00844		Ppp2r2d	-0.31319	0.038595
Ppp4r3a	-0.48538	0.00844		Spg11	-0.49158	0.038551
Klk1b27	-1.29531	0.00844		Plekhm3	-1.15329	0.0385
Frat2	-0.99849	0.008568		Atxn2	-0.54054	0.038295
Npc1	-0.63068	0.008604		Plekhf2	-0.43235	0.038242
Ddit3	-0.77612	0.008604		Dnmbp	-0.43738	0.038135
Grn	-0.44869	0.008684		Klf4	-0.42716	0.038135
Fbxw11	-0.85031	0.008756		Tmem98	-0.38837	0.038135
Tepsin	-0.74986	0.00876		Golph3	-0.35725	0.03809
Usp36	-0.57155	0.008784		Dennd2c	-0.72838	0.037931
Carhsp1	-0.45263	0.008784		Dazap1	-0.32217	0.037846
Ap3s1	-0.51208	0.008784		Scyl3	-0.39768	0.037836
Klk1	-0.63643	0.008784		Psip1	-0.52328	0.03773
mt-Nd2	-0.55876	0.008858		Itsn2	-0.5549	0.037718
Slu7	-0.49056	0.008888		Ppp4r3b	-0.41829	0.037664
Manbal	-0.56823	0.008888		Abce1	-0.34108	0.03761
Trim26	-0.57818	0.008888		Dip2c	-0.67387	0.03761
Hsdl1	-0.65568	0.008935			-0.67594	0.037525
Pvr	-0.61804	0.008983		Snapc4	-0.8321	0.037483
Man1a	-0.4722	0.008983		Zgpat	-0.37828	0.037394
Kazn	-0.59651	0.009087		Myo19	-0.52261	0.037363
Sdcbp2	-0.82987	0.009128		Cep83	-0.4035	0.037363
Mettl3	-0.65497	0.009204		Cfl1	-0.33222	0.037363
Slc19a2	-0.54347	0.009206		Imp4	-0.4004	0.037275
Manf	-0.6022	0.009237		Med13l	-0.74778	0.037229
Fzr1	-0.62036	0.009248		Nras	-0.5472	0.037217
Ctns	-0.70183	0.009405		Ptbp2	-0.72227	0.037217
Bin1	-0.57222	0.009457		Vopp1	-0.39107	0.037217
Upf2	-0.62525	0.009538		Rnf169	-0.42016	0.037143
Zbed5	-1.39637	0.009538		Mark3	-0.33113	0.037079
Gpr161	-1.22026	0.009538		Fibp	-0.42717	0.037064
Cpsf4	-0.61474	0.00957		Trim45	-0.54493	0.03705
Sh2b1	-0.55706	0.009571		Bicdl2	-0.43303	0.036945
Rexo1	-0.68063	0.009571		Penk	-2.77799	0.036811
Kdm4a	-0.48698	0.009571		Rbm6	-0.35122	0.036811
Kif16b	-0.57156	0.009571		Desi2	-0.44723	0.03676
Prr14	-0.56501	0.009576		Ccdc25	-0.27535	0.036734
Syne4	-0.72504	0.00958		Slc39a3	-0.39967	0.036644
Atp13a2	-0.41256	0.009617		G3bp1	-0.26477	0.036259
Caml	-0.53346	0.009682		Ilk	-0.2821	0.036239
Phaf1	-0.60151	0.009707		Rtn4r	-1.00816	0.036198
H1f4	-2.34753	0.009723		Jun	-0.29669	0.036191
Gab1	-0.60781	0.009723		Ints8	-0.44262	0.036104
1700019D03Rik	-0.88239	0.009723		Rfxap	-0.41123	0.036099
Niban2	-0.43092	0.009723		Coro6	-2.10605	0.036068
H2ac18	-1.15615	0.009736		Chdh	-0.55294	0.035955
Trib1	-0.73278	0.009867		Clk2	-0.43047	0.035874
Ccdc117	-0.62127	0.009886		Lnpep	-0.54737	0.03587
Rab11fip1	-0.77285	0.00991		Fam8a1	-0.36905	0.03584
Mospd1	-0.51461	0.00991		Exoc6	-0.56731	0.035836
Parp16	-0.59091	0.009939		Ptpn9	-0.41039	0.035823
Pef1	-0.53321	0.009977		Apba3	-0.37147	0.03576
Cep170b	-0.47712	0.010007		Aste1	-0.84548	0.035749
Lars2	-0.76319	0.010064		Tmem181a	-0.28652	0.035744
Pex14	-0.49445	0.010082		Zfp384	-0.48645	0.035631
Abhd10	-0.95475	0.01013		Ypel5	-0.48063	0.035624
Pitpnc1	-0.62428	0.01022		Vps26a	-0.27659	0.035443
Pnpla2	-0.46549	0.01022		Ins2	-2.2843	0.035404
Wdr45b	-0.51121	0.010288		Yipf5	-0.33942	0.035374
Umps	-0.49258	0.010288		Ror2	-0.42511	0.035174
Bcl7c	-0.77861	0.010344		Adam8	-0.79238	0.034936
Edc4	-0.6096	0.010361		Rrad	-1.00403	0.034915
D6Ertd527e	-2.09492	0.010388		Aatf	-0.37802	0.034906
Lonrf1	-0.81692	0.010403		Tmod3	-0.41099	0.034879
Sqstm1	-0.4836	0.010464		Snx9	-0.3141	0.034873
Map1lc3b	-0.65243	0.010488		Kdm3b	-0.52501	0.034787
Polr3gl	-0.59859	0.010524		Zfp691	-0.88719	0.034763
Tsen54	-0.73471	0.010614		Adnp2	-0.51642	0.03475
Igf1	-1.26324	0.010614		Leng8	-0.51458	0.03469
Zfp64	-0.78587	0.010626		Arl13b	-0.60782	0.034689
Sh3gl1	-0.45666	0.010766		Senp1	-0.45944	0.034689
Pus1	-0.49086	0.010766		Ppp2r1b	-0.35366	0.034654
Atg14	-0.66376	0.010766		Bahd1	-0.43988	0.034643
Uhrf2	-0.4473	0.010766		Rgp1	-0.6383	0.034613
Ubald1	-0.5609	0.010766		Itpripl1	-0.47291	0.034568
Pik3ip1	-0.99322	0.010779		Litaf	-0.26531	0.034567
Psmd3	-0.46443	0.010779		Plpbp	-0.4517	0.034516
Gid4	-0.46283	0.01079		Ppp1r3e	-0.62592	0.034428
Zfp945	-0.86143	0.010808		Uggt1	-0.36293	0.034397
Srpr	-0.4662	0.010817		Atic	-0.31694	0.034292
Gnmt	-0.89215	0.010824		Phlda2	-1.74139	0.034209
Rcan3	-0.74465	0.010865		Sox13	-0.52504	0.034207
Ell2	-0.56457	0.010866		Spata1	-1.70568	0.034176
Eif3j2	-0.50223	0.010877		Ubxn4	-0.36881	0.034172
Rnf39	-0.79231	0.010877		Dhrs13	-0.47859	0.034088
Dmwd	-0.67749	0.010877		Sox9	-0.49698	0.034004
Tor1aip1	-0.681	0.010908		Hs3st3b1	-0.48066	0.033841
Ifrd1	-0.5901	0.010915		Cep78	-0.58148	0.033835
Utp20	-0.63634	0.010939		Slc46a3	-1.12652	0.033835
Arl16	-0.98806	0.01094		Cdon	-0.94014	0.033667
Ssh1	-0.79606	0.011189		Gm33989	-1.67394	0.03366
Anapc2	-0.40192	0.011253		Prps1l3	-0.37598	0.033626
E230013L22Rik	-1.24104	0.011265		Osbpl8	-0.66699	0.033626
Klk1b5	-0.58503	0.011466		Otud4	-0.61892	0.033584
Tmem170	-0.54344	0.011555		Alkbh4	-0.79042	0.033558
Mlxip	-0.53569	0.01158		Fam193b	-0.55206	0.033558
Cks1b	-1.18741	0.01164		Tiparp	-0.50177	0.033552
Nae1	-0.43898	0.01164		Necap2	-0.44835	0.033422
Mindy1	-0.40931	0.01169		Numb	-0.90431	0.033285
Anks1	-0.76806	0.01169		Grb2	-0.53419	0.033269
Ythdc1	-0.54557	0.01169		Try10	-0.60713	0.033269
Ccdc25	-0.40791	0.011801		Vcpip1	-0.67225	0.033244
Apba1	-1.02785	0.011873		Tpm3	-0.35598	0.033224
Xpo6	-0.55412	0.012044		Pde7b	-1.57482	0.033072
Bbs2	-0.86883	0.012075		Ap5z1	-0.53632	0.03307
Fam83f	-0.71779	0.012091		Stag2	-0.6223	0.032999
1110038F14Rik	-0.80886	0.012144		Uba6	-0.67407	0.032918
Per1	-0.85117	0.012144		Dpy19l1	-0.61064	0.032917
Hnrnpdl	-0.5174	0.012145		Cc2d1a	-0.3391	0.032899
Fam171a2	-1.309	0.012155		Kat6a	-0.85976	0.032872
B230354K17Rik	-1.15024	0.012189		Tor3a	-0.52915	0.032853
Tmem201	-0.60321	0.012189		Pias2	-0.34296	0.032816
Ip6k1	-0.66951	0.012191		Hivep1	-0.71392	0.032699
mt-Nd4	-0.47071	0.012201		Tbc1d12	-0.47858	0.032678
Serpina10	-1.67281	0.012205		Kif2a	-0.38924	0.032433
Extl1	-0.89242	0.012205		Tmem109	-0.44614	0.032321
Ube2o	-0.50426	0.012358		Nsmce3	-0.33797	0.032252
Egf	-1.67038	0.012358		Ung	-0.63383	0.03206
Dpm2	-0.59578	0.012421		Ube4a	-0.5239	0.03206
Doc2b	-0.55021	0.012475		Efnb1	-0.42775	0.03206
Igsf8	-0.59683	0.012497		Slc9a8	-0.49049	0.03206
Spin1	-0.46412	0.012544		Peak1	-1.23603	0.03206
Brat1	-0.55204	0.012566		Heatr6	-0.4503	0.03206
Atg9a	-0.48833	0.012646		Usp6nl	-0.70716	0.032011
Akr1b10	-1.09411	0.012646		Iapp	-2.0176	0.032011
Plpp5	-0.4517	0.012719		Arl4a	-0.50633	0.03199
Sesn2	-0.49883	0.012738		Ptges3	-0.30666	0.031922
Prcc	-0.48371	0.012751		Fbxo7	-0.43053	0.031905
Bbs4	-1.4551	0.012844		Rims1	-1.55255	0.031898
Nr2c1	-0.60402	0.012869		Kpna4	-0.41553	0.031883
Tmc6	-0.50905	0.012891		Birc6	-0.54925	0.03179
Creld2	-0.58216	0.012891		Csrnp1	-0.90337	0.031706
Map3k9	-0.61586	0.012891		Il17rd	-0.78281	0.031706
Six5	-1.2704	0.012949		Gm10382	-1.53916	0.031706
Pah	-1.33845	0.012955		Bmt2	-0.69976	0.031589
Pdia3	-0.45117	0.012955		Rrn3	-0.34328	0.031589
Trit1	-0.74264	0.012988		Trpm7	-0.56778	0.031575
Gtf2b	-0.50979	0.013019		Larp4b	-0.42633	0.031548
Esco1	-0.75714	0.013027		Rcc2	-0.34535	0.031478
Epc1	-1.03789	0.013141		Ctnnd1	-0.46023	0.031281
Pgm2	-0.40647	0.013309		Cutal	-0.68314	0.031274
Pus7	-0.63585	0.013499		Ntn4	-0.4697	0.031258
Nub1	-0.38502	0.013499		Tnrc6c	-0.57909	0.03115
Rchy1	-0.43484	0.013499		Rars1	-0.28712	0.031129
Bcl2l1	-0.38594	0.013576		Adissp	-0.47491	0.031011
Dusp1	-0.70822	0.013579		Traf4	-0.37488	0.030994
Efhd2	-0.48528	0.013579		Spag5	-2.46898	0.030963
Mex3d	-0.61425	0.013624		Rbm15b	-0.59567	0.030953
Zfp36	-0.44093	0.013652		Mrps2	-0.32123	0.030945
Nfatc1	-0.63724	0.013715		Plekhg2	-0.76502	0.030863
Pld4	-2.88533	0.013715		Tecpr2	-0.64041	0.030758
Klhdc7a	-0.78341	0.013715		Trit1	-0.53637	0.030667
Srp68	-0.39226	0.013743		Patj	-0.44006	0.030638
Gpcpd1	-0.90276	0.013762		Usp9x	-0.63082	0.030618
Dnajb2	-0.48948	0.013762		Ube2i	-0.27438	0.030541
Golgb1	-0.69492	0.013779		Pex13	-0.39787	0.030515
Fut1	-0.46507	0.013804		Ptx3	-1.00653	0.03051
Ccpg1	-0.38004	0.013849		Pyroxd1	-0.42245	0.030421
Commd8	-0.72961	0.013867		Mybl2	-2.47397	0.030205
Prss2	-0.63691	0.013915		Ceacam1	-1.0423	0.030051
Dnase2a	-0.61035	0.013959		Crebrf	-0.77655	0.030039
Fxr2	-0.4082	0.014042		Txndc11	-0.33884	0.030032
Afap1	-0.83795	0.014044		Slc5a3	-0.94846	0.030005
Cep97	-1.02104	0.014124		Rn18s-rs5	-0.47441	0.029978
Fut2	-0.70241	0.014304		Zfp248	-1.23303	0.029978
Irf6	-0.43053	0.01431		Nipbl	-0.64955	0.029967
Mib1	-0.47193	0.01431		B4galt3	-0.2928	0.029964
Traf4	-0.51158	0.014477		Lats2	-0.49594	0.029915
Lrrc47	-0.48293	0.014477		Vezt	-0.42446	0.029747
Mapk14	-0.48359	0.014511		Tsen54	-0.51115	0.02972
Spint1	-0.43169	0.014584		Ppm1f	-0.54272	0.029666
Pgam5	-0.56474	0.014602		Ttll1	-0.45473	0.029653
Paip2b	-0.87138	0.014714		Il6ra	-0.50512	0.029631
Dnajb12	-0.38647	0.014765		Ptger3	-0.36713	0.029579
Gm11827	-1.50419	0.01479		Ddx47	-0.35313	0.029579
Inppl1	-0.42159	0.014816		Zfp319	-0.60859	0.029543
Sptlc2	-0.42812	0.015166		Tex264	-0.4228	0.029418
Fam117b	-0.62282	0.015224		1110020A21Rik	-1.60456	0.029338
Rrp7a	-0.46259	0.015224		Ccdc112	-0.85348	0.029306
Tubb3	-2.03616	0.015233		Emsy	-0.57083	0.029302
Lzts2	-0.51187	0.015447		Nuak1	-0.44336	0.029244
Tmem107	-0.66966	0.015554		Adpgk	-0.41571	0.029236
Cdc42bpg	-0.37231	0.015592		Slc19a1	-0.42607	0.029213
Rab5a	-0.45112	0.015595		Zfp729b	-0.69246	0.029213
Slc37a1	-0.72645	0.015686		Fgf21	-0.70542	0.029156
Hsp90b1	-0.61714	0.015686		Rnasel	-0.73837	0.029156
Crybg1	-0.65404	0.015731		Adm2	-0.59633	0.029156
Hmga2-ps1	-0.77522	0.015731		Tiprl	-0.54245	0.029146
Sh2b3	-0.48531	0.015731		Shroom2	-0.7109	0.029057
Slc19a1	-0.56319	0.015731		Sanbr	-0.47002	0.029004
Tmed3	-0.50508	0.015731		Fhip2a	-0.4411	0.028998
BC034090	-0.82819	0.015905		Mbtd1	-0.6994	0.028987
Dedd2	-0.661	0.015961		Stx5a	-0.38552	0.02897
Dixdc1	-1.35679	0.015961		Pbrm1	-0.72894	0.02896
Ppp1r37	-0.49421	0.015994		Mief1	-0.81096	0.02896
Sec24b	-0.60515	0.016039		Cul5	-0.48903	0.028941
Tmem140	-0.83294	0.01623		Csdc2	-1.3482	0.028928
Rab11b	-0.41435	0.016292		Kri1	-0.46938	0.028911
Selenoo	-0.65083	0.016292		Sez6l2	-1.91288	0.02889
Rab11fip3	-0.44209	0.016341		Ubap2	-0.53666	0.028874
Ppp6r1	-0.41839	0.016431		Tchp	-0.67968	0.028871
Cactin	-0.47415	0.016613		Kmt5b	-0.87691	0.028732
Dnttip1	-0.51389	0.016664		Ppp1r2	-0.34703	0.028732
Mapkapk3	-0.39834	0.016696		Scamp1	-0.32324	0.028701
Slc25a25	-0.537	0.01676		Spire1	-0.61859	0.028677
Herpud2	-0.45414	0.016784		Tjap1	-0.59682	0.028677
Kti12	-0.53025	0.01684		Ablim2	-1.4239	0.028575
Slc35e3	-0.61765	0.016847		Slc17a9	-0.80987	0.028553
Hnrnpf	-0.36816	0.01691		Syne4	-0.49731	0.028467
Fhip1b	-0.43768	0.016914		Svil	-0.58004	0.028467
Nectin2	-0.5445	0.016944		Cbfa2t3	-0.71371	0.028467
Anapc4	-0.64876	0.017264		Kcnip2	-3.03218	0.028467
Hamp2	-2.37519	0.01731		Cenpj	-1.57754	0.028467
Tmem109	-0.59309	0.01733		Mtmr3	-0.40398	0.028452
Arl2bp	-0.49033	0.017392		Ulk2	-0.47677	0.028452
Smg8	-0.49535	0.017487		Nufip2	-0.77663	0.028359
Ccng2	-0.54334	0.017487		Ttc17	-0.42966	0.028356
Lgals12	-2.30632	0.017583		Cdyl	-0.46545	0.028348
Zfp637	-0.70183	0.017583		Psmd7	-0.36841	0.028275
Gtse1	-0.6126	0.017644		Trim7	-0.51865	0.028231
Ezh1	-0.43571	0.01773		Otud1	-0.50193	0.028138
Otud3	-0.48133	0.017889		Pex12	-0.52087	0.028127
R3hcc1l	-1.11186	0.018051		Zfp395	-0.73348	0.02794
Isg20l2	-0.53027	0.018057		Casz1	-1.13881	0.027885
Bud13	-0.54183	0.018254		Mia3	-0.39008	0.027879
Pafah1b1	-0.44158	0.018254		Lnx2	-0.45551	0.027867
Irs1	-1.57262	0.018286		Gna13	-0.42227	0.027867
Dtx4	-0.40053	0.018298		Gpatch2l	-0.51682	0.027796
Wfikkn1	-1.17473	0.018306		Gpatch2	-0.68382	0.027796
Pdia5	-0.76119	0.018323		Cln3	-0.3672	0.027786
Slain1	-0.90712	0.018323		Hcfc2	-0.41804	0.027786
Zfp874a	-0.64857	0.018323		Fam185a	-0.38935	0.02772
Ptgds	-1.10293	0.01833		Alg1	-0.3914	0.02772
Gpbp1	-0.41026	0.018461		Nr1d2	-0.65708	0.027703
Ube2d1	-0.51861	0.018476		Ino80d	-0.7864	0.027675
D16Ertd472e	-0.82281	0.018548		Zup1	-0.85809	0.027583
Cdk1	-1.5718	0.018548		Epn3	-0.5179	0.027504
Klk1b8	-0.92416	0.018575		Akap10	-0.41821	0.027456
Syne2	-0.68516	0.018586		Nop9	-0.34377	0.027399
Rnf138	-0.59144	0.018632		Got1	-0.34168	0.027389
Chpf	-0.58331	0.018632		Vangl1	-0.5328	0.027323
Arhgef2	-0.45098	0.018679		Snrnp48	-0.57103	0.027243
Pkd1	-0.99366	0.018706		Cyb5d1	-0.84941	0.027243
Slc30a6	-0.67857	0.018736		Actr1a	-0.34358	0.027243
Tlnrd1	-0.54345	0.01875		Mtr	-0.89912	0.027206
Mef2d	-0.48557	0.018828		Bcl10	-0.37382	0.027137
Rnf103	-0.40942	0.018831		Proser3	-1.64796	0.027094
Chmp1b	-0.48177	0.018831		Cntf	-3.10305	0.027054
Cttn	-0.36057	0.018879		Efl1	-0.54931	0.027053
Mapkapk2	-0.38027	0.018879		Apex1	-0.43841	0.026983
Ggh	-0.61904	0.01898		Sfxn3	-0.38937	0.02688
Srsf11	-0.50122	0.019068		Camk1d	-0.64366	0.026879
Ndst1	-0.67782	0.019068		Klf3	-0.58734	0.02685
Tgfb3	-0.72815	0.019127		Ydjc	-0.61611	0.026826
Slc25a51	-0.69763	0.019164		Yrdc	-0.5045	0.026814
Yars2	-0.66435	0.019192		Edem3	-0.73191	0.026687
Chrdl2	-2.05969	0.019226		Tab3	-1.16084	0.026655
Fam174a	-0.5687	0.019226		Prdm2	-0.54127	0.026646
Plekha5	-0.48989	0.019259		Asxl1	-0.43726	0.026646
Il1r2	-1.84335	0.019273		Itga1	-0.955	0.026606
Ctbp2	-0.4412	0.01931		Tmppe	-0.85571	0.026467
Maoa	-0.66223	0.01931		Fam89b	-0.55071	0.026424
Erlin1	-0.88085	0.019363		Amn1	-0.53117	0.026424
Bcl10	-0.46562	0.019409		Pum2	-0.53701	0.026368
Nr4a2	-0.79336	0.019495		Zfat	-0.88664	0.026349
Pomgnt1	-0.42513	0.019669		Eif1ax	-0.43319	0.026298
Slc35f2	-1.47296	0.01981		Zfp35	-0.49353	0.026258
Tor1a	-0.59438	0.019835		Wdr45	-0.44171	0.026217
Pgs1	-0.41549	0.019835		Mfap1a	-0.46049	0.026217
Sesn1	-0.7473	0.019935		Pan3	-0.55206	0.026166
Acox3	-0.65563	0.019958		Gon4l	-1.15454	0.026164
Slc27a4	-0.41246	0.019976		Smap1	-0.31863	0.02599
Tapt1	-0.48092	0.020083		Rhno1	-0.59735	0.025988
Tmcc3	-0.67166	0.020096		Uprt	-0.99721	0.025978
Ttl	-0.52332	0.020202		Tec	-0.44603	0.025956
Cmip	-0.43126	0.02028		Bloc1s2	-0.48345	0.025912
Eif4g1	-0.49087	0.020306		Cxcl1	-1.37532	0.025904
Wdfy1	-0.73818	0.020306		Gfod2	-0.69162	0.025904
Arv1	-0.81333	0.020309		Dph2	-0.59993	0.025903
Safb	-0.42835	0.020372		Setx	-1.06902	0.0259
Ttf2	-0.58205	0.020372		Ranbp2	-0.81797	0.025899
Ogfr	-0.46017	0.020376		Piezo1	-0.43228	0.02589
Togaram1	-0.54395	0.020398		Zscan29	-0.55442	0.025853
Dpf1	-2.16163	0.020398		Actr5	-0.56754	0.025811
Smo	-0.54619	0.020407		Stard5	-0.56972	0.025756
Armh3	-0.6208	0.020477		Cnot9	-0.3521	0.025748
Abcf2	-0.39233	0.02062		Clcn7	-0.37541	0.025741
Mgrn1	-0.3714	0.020676		Atg9b	-0.86393	0.025734
Pex13	-0.50014	0.020836		Otud7b	-0.64124	0.025715
Limk1	-0.73199	0.020838		Taf3	-0.81086	0.025545
Smu1	-0.51619	0.020896		Wdr81	-0.49458	0.025363
Rubcn	-0.57304	0.020997		Xpnpep1	-0.36988	0.02527
Errfi1	-0.52995	0.020997		Surf6	-0.35641	0.025261
Fam210a	-0.61221	0.020997		Rfx5	-0.50686	0.025168
4933427D14Rik	-0.88003	0.021026		Chrdl2	-1.68744	0.025038
Stk38	-0.4331	0.021026		Alkbh8	-0.83492	0.025006
Tnk2	-0.61068	0.021026		Ier3	-0.56013	0.024957
Eif4a2	-0.57113	0.021106		Tubgcp6	-0.80116	0.024926
Hes7	-1.30392	0.02115		B4galt6	-0.52745	0.024888
Slc38a10	-0.38662	0.021263		Ccdc127	-0.54664	0.024842
Chaserr	-1.16303	0.021286		Mei4	-0.91615	0.0248
Mob3a	-0.53181	0.021312		Map4k3	-0.39737	0.024763
Zfp553	-0.52016	0.021416		Fubp1	-0.40011	0.02472
Rae1	-0.45042	0.021462		Bco1	-0.56201	0.024611
Zfp623	-0.54502	0.021511		Ankhd1	-0.87613	0.024598
Nr2c2ap	-0.69607	0.021656		Trafd1	-0.45788	0.024522
Trmt61a	-0.71553	0.021694		Stard3nl	-0.47666	0.024503
Gan	-1.05946	0.021755		Icosl	-1.12673	0.024443
Katnip	-0.62722	0.021755		Zfp109	-1.26139	0.0244
Insig2	-0.52619	0.021784		Strn	-0.87004	0.024385
Tfe3	-0.43556	0.021902		Cish	-0.7575	0.02434
Homer2	-0.44738	0.021902		Thrap3	-0.54005	0.024327
Ranbp3	-0.39993	0.021902		Rhob	-0.39241	0.024285
Eif4ebp1	-0.55955	0.021902		Lin54	-0.83752	0.024254
Large2	-0.57288	0.021908		Asb3	-0.47339	0.02421
Dgka	-0.43593	0.021908		Smurf2	-0.58596	0.024163
Kel	-6.83851	0.021917		Ifrd2	-0.47039	0.024148
Tprg1l	-0.349	0.021919		Mfsd2a	-1.63317	0.024136
Rbm22	-0.41539	0.021924		Rtel1	-0.79194	0.024051
Rnf4	-0.36711	0.022034		Lsm14b	-0.37615	0.024028
Fkbp1a	-0.42268	0.022068		Klhl28	-0.88992	0.023846
Ywhag	-0.46361	0.022143		Pign	-0.59479	0.023846
Chtf8	-0.47549	0.022143		Rchy1	-0.3331	0.023844
Plekhn1	-0.66833	0.022155		Trim13	-0.72691	0.023639
Dnaja1	-0.40237	0.022326		Ppig	-0.49947	0.023636
Slc39a8	-0.47952	0.022329		Gorasp1	-0.62187	0.023636
Rhov	-0.47652	0.022329		Ano1	-0.79945	0.023609
Fzd8	-0.81363	0.022329		Syt5	-2.21282	0.023579
Lrrc75b	-0.634	0.02239		Dok7	-1.14645	0.023551
Mturn	-1.00516	0.022415		Mtf1	-0.82934	0.02355
Tatdn2	-0.4367	0.022418		Kifc1	-0.85206	0.023543
Usp1	-0.47033	0.022433		Ube2q2	-0.36427	0.023521
Gas2l1	-0.38793	0.022532		Chst2	-0.44261	0.023515
Gm32856	-0.65364	0.022689		Il1r2	-1.60426	0.023515
Msl1	-0.37483	0.022788		Eda2r	-0.69633	0.023515
Rhobtb1	-0.74604	0.022788		Npepl1	-0.49987	0.023513
0610030E20Rik	-0.59765	0.022788		Rap1gap2	-0.62609	0.023486
Tpd52l2	-0.48577	0.022861		Ahsa1	-0.39605	0.023453
Shisa4	-0.5136	0.02288		Pcnx	-1.02459	0.023362
Lig3	-0.60718	0.02306		Polr2h	-0.44398	0.023362
Foxj2	-0.64338	0.023102		Cdk9	-0.37249	0.023297
Prkab2	-0.91512	0.023183		Crebbp	-0.61267	0.023157
Gne	-0.51761	0.023185		Retreg2	-0.34934	0.023133
Eif2ak3	-0.41806	0.023185		Zrsr2	-0.3928	0.023076
Hdac8	-0.73747	0.023185		Notch2	-1.0032	0.023045
Med11	-0.66768	0.023185		Dhx29	-0.55243	0.023005
Nfe2l1	-0.54455	0.023185		Noc4l	-0.49316	0.022788
Zfp942	-1.11665	0.023185		Washc4	-0.61585	0.022736
Gfod2	-0.82606	0.023185		Mfsd14a	-0.33885	0.022703
Slc7a6os	-0.51502	0.023239		Zfp322a	-0.7549	0.022658
Otud5	-0.37757	0.023239		Defa39	-2.82618	0.022541
Pcdhgb7	-1.09757	0.023239		Pola2	-0.69307	0.022465
Ddit4	-0.75421	0.023261		Tceanc	-1.02178	0.022465
Tusc2	-0.39349	0.023282		Foxn2	-0.56327	0.022374
Casp3	-0.48454	0.023304		Rpa1	-0.43624	0.022361
Sat1	-0.41975	0.023304		Gtf2a1	-0.51384	0.022343
Gmeb2	-0.68252	0.023304		Nphs1	-1.23487	0.022282
Csrnp1	-1.11004	0.023476		Sgms2	-1.28607	0.022264
2210418O10Rik	-0.65401	0.023504		R3hdm2	-0.3749	0.022212
Tle3	-0.87433	0.023532		Ap3s1	-0.36501	0.021996
Tsr2	-0.66613	0.023532		Spen	-0.66806	0.021967
Try5	-0.62401	0.023532		Aars2	-0.4643	0.021905
Natd1	-0.54404	0.023532		Antxr2	-0.39275	0.021897
Zfp335	-0.4833	0.023532		Zbtb39	-0.71769	0.021848
Itga1	-1.12822	0.023532		Arhgef37	-1.12433	0.021846
Slc38a4	-1.18594	0.023532		Prpf19	-0.37107	0.021688
Ggt1	-0.5133	0.023605		Smad5	-0.80378	0.021631
Nhsl3	-0.34834	0.023682		Slc52a3	-0.64117	0.021605
Abt1	-0.41486	0.023682		Zfp217	-0.47135	0.021484
Zbtb20	-0.77045	0.024076		N4bp1	-0.40755	0.021483
Slc1a3	-1.1485	0.024076		Kel	-5.02934	0.021477
Lratd1	-2.27832	0.024076		Lrrc14	-0.49084	0.021419
Rai2	-0.78911	0.024076		Slf2	-0.59647	0.021394
Anapc7	-0.43131	0.024119		Poll	-0.52585	0.021377
Enpp1	-0.6043	0.024184		Pmm1	-0.46585	0.021373
Foxo3	-0.54216	0.024205		Zbtb41	-0.79925	0.021326
Abtb2	-0.50324	0.024212		Zer1	-0.48038	0.021291
B4galt7	-0.5785	0.024217		Tmie	-1.43807	0.021291
Yy1	-0.35603	0.024399		Fam222b	-0.55434	0.021192
Txndc11	-0.40889	0.024453		Dr1	-0.46716	0.021041
Casc3	-0.52047	0.024516		Homer2	-0.39009	0.020993
Fam118a	-0.78931	0.024606		Pus3	-0.74458	0.020988
Boc	-1.01837	0.024681		Ctnna1	-0.37636	0.020963
Pacc1	-0.58774	0.024685		Tom1	-0.47922	0.020939
Reps1	-0.37337	0.024805		Meak7	-0.61282	0.020917
Czib	-0.54492	0.024934		Fam168b	-0.45856	0.020913
Stard3nl	-0.5457	0.024934		Dmtf1	-0.77999	0.020748
1110065P20Rik	-0.61086	0.025028		Dact2	-0.52974	0.020688
Klb	-1.38642	0.025071		Zfp871	-0.9038	0.020654
Dbp	-1.28302	0.025146		Lonrf2	-0.66032	0.020632
Ulk1	-0.54878	0.025168		Pigc	-0.46212	0.020587
Rfx1	-0.54605	0.025217		Map3k14	-0.63146	0.020587
Sbno2	-0.53473	0.025286		Rtf2	-0.38177	0.020519
Znrf1	-0.56377	0.025398		Itgb5	-0.50773	0.020512
Naa25	-0.41103	0.025586		Lipe	-0.51429	0.020501
Pgrmc2	-0.3678	0.025586		Fto	-0.37024	0.020483
Naa30	-0.54188	0.025812		Kbtbd2	-0.55902	0.02048
Nherf2	-0.60338	0.025846		Npepps	-0.3264	0.02047
Tes	-0.38463	0.026242		Mllt10	-0.61922	0.020359
Poldip3	-0.46472	0.026249		Bcl2l11	-0.53027	0.020359
Spryd3	-0.3813	0.026257		Cited2	-0.5605	0.020329
Fbxo32	-0.60169	0.026294		Khdc4	-0.48306	0.020317
Zfp775	-0.74373	0.026294		Ankrd52	-0.61373	0.020261
Adck5	-0.74325	0.026729		Ampd3	-0.59657	0.020132
Sppl2b	-0.74367	0.026729		Gfod1	-1.55796	0.020123
Ap2a2	-0.35266	0.026729		Arcn1	-0.40895	0.020098
Cwc22	-0.68848	0.026787		Bbs2	-0.67575	0.020017
Cnpy3	-0.56505	0.026792		Aen	-0.34374	0.019918
Tmie	-1.54852	0.026792		Emd	-0.45403	0.019918
Ipmk	-0.48885	0.026917		Mapk8ip3	-0.65584	0.019862
Cbx2	-0.52664	0.027044		Tomm34	-0.52549	0.01985
Arhgef5	-0.33744	0.027195		Ddo	-0.74498	0.019725
Slc46a3	-1.379	0.027275		Mycbp2	-0.40877	0.019721
Aaas	-0.44235	0.02733		Irs1	-1.35117	0.019707
Wee1	-0.43983	0.027352		Pkn2	-0.62072	0.01969
Utp18	-0.38038	0.027644		Fam193a	-0.49166	0.019489
Hsp90aa1	-0.37431	0.027748		Mfsd13a	-0.45898	0.019403
Tfcp2l1	-0.79806	0.027831		Uri1	-0.39938	0.019397
Kmt5a	-0.41907	0.027831		Crcp	-0.51364	0.019367
Rptor	-0.5104	0.02785		Polr3b	-0.54719	0.019354
Tspyl2	-0.68183	0.027913		Pelp1	-0.66963	0.019353
Micall1	-0.46583	0.028069		Supt16	-0.38335	0.019272
Dusp7	-0.55396	0.028148		Wipf2	-0.80716	0.019272
Trim33	-0.45053	0.028148		Ripk1	-0.53662	0.019269
Slc39a6	-0.4189	0.028148		Tars1	-0.30041	0.019159
Sfmbt1	-0.45883	0.028426		Yipf3	-0.35643	0.019125
Itm2c	-0.40382	0.028596		Scaf11	-0.46154	0.019112
Ppm1f	-0.62931	0.028642		Diaph2	-0.87702	0.01902
Paox	-0.46969	0.028702		Asb8	-0.42679	0.019006
Grk2	-0.35216	0.028977		Idua	-0.43003	0.018945
Nob1	-0.4354	0.029001		Plxnd1	-0.59852	0.018893
Acbd3	-0.52694	0.029001		Camsap3	-0.48795	0.018887
Cdc26	-0.52166	0.029001		Nrip1	-1.40188	0.018862
Btbd3	-0.79303	0.029049		Nup214	-0.41685	0.018851
Rnf139	-0.47472	0.0292		Prrg4	-1.17083	0.018797
Dyrk3	-0.60329	0.029615		Marveld1	-0.58376	0.018721
Pitpnm1	-0.50266	0.029631		Runx1	-1.11177	0.01871
Rbm17	-0.34403	0.029714		N4bp2l1	-0.48035	0.01871
Cdip1	-0.39526	0.029808		Pard6b	-0.54042	0.018676
Itga3	-0.4754	0.029824		Mettl16	-0.46174	0.018671
Pomt2	-0.39493	0.029873		Ctsb	-0.32285	0.018659
Bbc3	-0.4818	0.030119		Kmt5a	-0.39495	0.018629
Tacc2	-0.47411	0.030147		Papola	-0.42576	0.018629
Fam110c	-0.42053	0.030207		Kdm6b	-0.55627	0.018525
Naa35	-0.48493	0.030279		Crybg3	-0.74223	0.018525
Trp53i13	-0.56573	0.03028		Stt3a	-0.9231	0.018497
Med16	-0.52818	0.030421		Ccdc117	-0.47107	0.018497
Ube2i	-0.3181	0.030421		Proser2	-0.54686	0.01848
Pard3	-0.41957	0.030469		Tedc1	-1.29989	0.018441
Gpn2	-0.52625	0.030619		Ppp3cc	-0.44944	0.018377
Esrp1	-0.32657	0.030661		Pes1	-0.50652	0.018372
Ifrd2	-0.51528	0.030707		Jmjd1c	-1.15188	0.018358
Crtc2	-0.49528	0.030777		Sos1	-0.69478	0.018337
Kctd20	-0.60149	0.030814		Enpp1	-0.5554	0.018097
Spindoc	-0.57502	0.030814		Tmem260	-0.87405	0.018047
Tamalin	-0.69122	0.030979		Zc3h3	-0.57753	0.018038
Gpat4	-0.35912	0.030979		Lrrc20	-0.4927	0.018024
Srebf1	-0.46625	0.031224		Spcs3	-0.38665	0.018003
Mob4	-0.46566	0.031328		Prkag1	-0.5073	0.017979
Nfyb	-0.51457	0.031369		Sfr1	-0.31809	0.017961
Hbp1	-0.51549	0.031369		Brd7	-0.64415	0.017879
Rap1b	-0.34046	0.031369		Stmn1	-0.57074	0.017829
Gpbp1l1	-0.42497	0.031528		Ing5	-0.78791	0.017804
Ddx28	-0.45146	0.031528		Igsf8	-0.47706	0.017773
Neurl3	-0.49995	0.031528		Ankrd12	-0.55394	0.017758
Nde1	-0.38174	0.031585		Mib1	-0.38883	0.017684
Dynlt2a2	-3.59108	0.031609		Jmy	-0.73724	0.017684
mt-Nd1	-0.38653	0.031723		Gle1	-0.58042	0.017563
Cog8	-0.38163	0.031734		Hnrnpm	-0.33163	0.017563
Eps8l2	-0.43787	0.031734		Adprh	-0.40304	0.017526
Dazap2	-0.33882	0.031773		Rhot2	-0.56366	0.017526
Zftraf1	-0.40586	0.031866		mt-Nd2	-0.41759	0.01752
Penk	-2.92345	0.031969		Pwwp2b	-0.42645	0.017499
Dcaf5	-0.49197	0.031969		Gk5	-0.80491	0.017459
Klf9	-0.36372	0.032247		Cplane1	-0.91693	0.017454
Abi1	-0.47625	0.032371		Stx4a	-0.43972	0.017407
Tcp11l1	-0.69351	0.032616		Prpf6	-0.31136	0.017371
Fam174c	-0.73537	0.032634		Stk11	-0.37087	0.017341
Fastkd1	-0.48397	0.032663		Zfp790	-0.60712	0.017319
Gramd1a	-0.41494	0.032663		Tmem38a	-0.62769	0.017252
Srm	-0.59589	0.032663		Sin3a	-0.55919	0.017221
4930453N24Rik	-0.48403	0.03275		Slc7a11	-1.0034	0.017194
Naa12	-0.41052	0.03275		Aktip	-0.33102	0.017193
Zfp282	-0.44206	0.032818		Tnfrsf10b	-0.48319	0.017193
Jun	-0.35153	0.032877		Klf12	-2.46051	0.017193
Utp25	-0.79701	0.033122		Tmem62	-0.46576	0.017193
Rbm15	-0.57557	0.0332		Ric8b	-0.5591	0.017163
Cldnd1	-0.50721	0.033266		Exosc10	-0.36988	0.017145
Sst	-3.55909	0.033358		Smg1	-1.0358	0.017143
Rap2b	-0.53297	0.033387		Hbp1	-0.50859	0.017143
Hyal2	-0.42761	0.033468		Tax1bp1	-0.36718	0.017114
Pakap	-0.73976	0.033582		Usp31	-0.61845	0.017088
Nol8	-0.4232	0.033786		Pkp2	-0.37805	0.017071
Gp5	-2.35305	0.033872		Fam177a	-0.34646	0.017059
Plk4	-0.61057	0.033893		Wdr44	-0.74675	0.017055
Rnf31	-0.42944	0.033933		Zfp36	-0.36292	0.017005
Sfpq	-0.36205	0.034113		Slc35c2	-0.34643	0.016975
Hsph1	-0.45555	0.034368		Ncoa5	-0.54554	0.016861
Tmem39b	-0.89926	0.034376		Ralgds	-0.75213	0.016838
Ankrd27	-0.4608	0.034382		Mcm9	-1.13806	0.016795
Arhgap28	-0.69236	0.034529		Slc12a6	-0.61317	0.016738
Arf5	-0.42503	0.034761		Kcmf1	-0.35039	0.016692
Cdhr5	-2.52183	0.034871		Map3k2	-0.92341	0.016674
Rpf1	-0.38298	0.034884		Napg	-0.57015	0.016653
Mettl1	-0.45361	0.034963		Zfp710	-0.60942	0.016653
Smyd5	-0.37397	0.035078		Dhcr7	-0.57964	0.01664
Cebpg	-0.3393	0.035078		Abl2	-1.26395	0.016581
Mafk	-0.37578	0.035078		Slco4a1	-0.90676	0.016581
Slc25a38	-0.71771	0.035369		Ralgps1	-0.77382	0.016581
Fbxo30	-0.63203	0.035473		Hnrnpul1	-0.43247	0.016513
Specc1l	-0.6245	0.035533		Msl2	-0.52503	0.016459
Slc35c2	-0.34186	0.035608		Gigyf1	-0.76669	0.016454
Vps37b	-0.3719	0.035667		Gopc	-0.4472	0.016452
Map2	-0.95891	0.035672		Msantd2	-1.37072	0.016407
Zbtb42	-0.47524	0.035881		Zfp639	-0.58421	0.016331
Dnaaf9	-0.44977	0.035912		Tmem8b	-1.28128	0.016331
Srxn1	-0.40108	0.036053		Zmym5	-0.67721	0.016231
Nup50	-0.32643	0.036324		Ccdc116	-1.77535	0.01621
Junb	-0.51465	0.036325		Axin1	-0.42675	0.01619
Mapk8ip1	-0.4506	0.036404		Tgfbr2	-0.49804	0.01619
Poll	-0.53794	0.036404		Abi3bp	-2.6979	0.016189
Borcs6	-0.58392	0.036404		Septin7	-0.38113	0.016153
Tasor2	-0.91257	0.036404		Saa3	-1.3782	0.016153
Agap3	-0.36056	0.036413		Pcdhga11	-1.84792	0.01611
Xpot	-0.2955	0.036442		Slc39a8	-0.44254	0.016102
Map3k3	-0.55692	0.036442		Aatk	-1.53305	0.016082
Glyr1	-0.34899	0.036447		Rnf115	-0.35546	0.016003
Chil5	-1.45738	0.036455		Ubap2l	-0.59862	0.015985
Card10	-0.43531	0.036541		Dock5	-0.61683	0.015976
Gbgt1	-0.67828	0.036607		Cdc42ep4	-0.43455	0.015976
Ppie	-0.44997	0.036716		Tamalin	-0.69074	0.015976
Bicdl1	-0.65722	0.036934		6430548M08Rik	-0.56994	0.015966
Klf6	-0.48566	0.037076		Ankle2	-0.51654	0.015966
Pygb	-0.39384	0.037077		Slc35e1	-0.44095	0.015966
Glt1d1	-0.6422	0.037113		Commd8	-0.61242	0.015929
Nipal3	-0.55848	0.037113		Atf7ip	-0.76325	0.015885
Rrp12	-0.37211	0.037113		Polr2e	-0.55361	0.015885
Vwa5a	-0.40109	0.037114		Pim1	-0.67047	0.015861
Nfkbia	-0.45511	0.037219		Cacul1	-0.52675	0.015833
Cmtm7	-0.72905	0.03729		Ccdc71l	-0.45027	0.015833
Dusp8	-0.50592	0.03729		Epc2	-0.76401	0.015833
Pde10a	-1.13838	0.03729		Traf6	-0.75974	0.015816
Trib3	-0.44509	0.037305		Bach1	-0.75896	0.015806
G6pc2	-3.10062	0.037419		Tent4b	-0.43091	0.015765
Hnrnpa0	-0.43721	0.037433		Cxcr2	-2.96993	0.015723
Gcdh	-0.53905	0.037552		Mgrn1	-0.33929	0.015696
Katnal1	-0.70992	0.037567		Stk35	-0.4485	0.015696
Uri1	-0.39796	0.03787		Ccdc186	-0.83845	0.015696
Scamp2	-0.4058	0.037953		Alkbh3	-0.41403	0.015696
N4bp2l1	-0.47338	0.038083		Thoc1	-0.61703	0.015682
Daxx	-0.41618	0.038083		Ccm2	-0.45512	0.015605
Ccm2	-0.43285	0.038122		Chaserr	-1.08085	0.015588
Cyb561	-0.29859	0.038215		Fam118b	-0.48124	0.015587
Cdc42bpb	-0.37672	0.038215		Cckbr	-1.24868	0.015568
Cdk9	-0.3842	0.038261		Atrn	-0.6259	0.015562
Rab5b	-0.33396	0.038392		Meaf6	-0.64443	0.015549
Zwint	-0.30223	0.038465		Ripor1	-0.39615	0.015542
Pias3	-0.5039	0.038465		Ddx10	-0.42565	0.015512
Slc39a9	-0.56484	0.038498		Madd	-0.58999	0.015492
Cant1	-0.35792	0.038527		Slfn9	-0.98036	0.01544
Dhcr7	-0.55282	0.038606		Dusp5	-0.78755	0.015434
Arhgap8	-0.60634	0.038656		Traf7	-0.43132	0.015339
Slc31a2	-0.49016	0.038656		Hmgxb3	-0.45966	0.015277
Pwp2	-0.44737	0.038656		Clpb	-0.37417	0.015259
Gigyf2	-0.49276	0.038837		Morf4l1	-0.31519	0.015255
Gsdma	-1.26928	0.039001		Ubn1	-0.49114	0.015218
Srsf5	-0.30973	0.03904		Aak1	-1.66206	0.015218
Zfp592	-0.75219	0.03905		Clcn2	-0.79218	0.015218
Tardbp	-0.49089	0.039164		Drg2	-0.4786	0.015213
Tfip11	-0.38518	0.03921		Cep164	-0.71222	0.01518
Rxrb	-0.39053	0.039422		Slc43a2	-0.73642	0.015139
Whamm	-0.4848	0.039599		Stag1	-0.4966	0.015052
Rnf19b	-0.33399	0.039599		Klk1b24	-0.60105	0.015028
Fbrsl1	-0.52099	0.039665		Cep192	-0.65538	0.015026
Tmco4	-0.62998	0.039767		Arhgef18	-0.58192	0.015021
Urb1	-0.80545	0.039862		Kif1b	-0.85465	0.015021
Usf2	-0.34968	0.039898		Kctd5	-0.44619	0.015007
Etaa1	-0.6119	0.039898		Stk4	-0.61666	0.015007
Garin1a	-1.53438	0.039898		Prpf39	-0.73607	0.01492
Tnpo3	-0.31713	0.039977		Phc1	-0.74931	0.01492
Repin1	-0.45183	0.040102		Senp5	-0.5789	0.014876
Sptssa	-0.51604	0.040107		Patl1	-0.73246	0.014812
Ccdc9b	-1.20474	0.040165		Repin1	-0.48824	0.014804
Smurf1	-0.41218	0.040293		Pak4	-0.39137	0.014794
Med10	-0.41213	0.040293		Rapgef1	-0.51253	0.014788
Aoc2	-1.05022	0.040373		Rock1	-0.61699	0.014781
Naa40	-0.45584	0.040474		Surf4	-0.32904	0.014615
Ralbp1	-0.32167	0.040474		Dazap2	-0.34475	0.014608
Scfd2	-0.63165	0.040545		Mgat4b	-0.4081	0.014489
Cog1	-0.33779	0.040619		Btbd3	-0.79835	0.014478
Tdp2	-0.47342	0.040619		Ncor1	-0.8112	0.014473
Pxn	-0.39815	0.040759		B230354K17Rik	-0.9607	0.014473
Zbtb2	-0.60599	0.040833		Naa50	-0.36209	0.014461
Pea15a	-0.35681	0.040902		Cecr2	-1.0962	0.014441
Pwwp3a	-0.52424	0.04092		Tmem127	-0.59989	0.01432
Zranb1	-0.40119	0.04108		Tbc1d5	-0.78791	0.014306
Syt3	-2.21168	0.041216		Lad1	-0.38183	0.014306
Arhgap39	-1.12104	0.041455		Stc2	-0.49957	0.014305
Smg9	-0.47021	0.041499		Vps9d1	-0.7759	0.014282
Vgf	-1.61424	0.041499		Smc4	-0.54774	0.014278
Ptpn23	-0.39493	0.041681		Foxa1	-2.57895	0.014278
Adpgk	-0.44014	0.041681		Maml1	-0.57465	0.014185
Psma7	-0.45563	0.041924		Map9	-1.25059	0.014072
Lrrc73	-2.06702	0.041932		Mafa	-3.147	0.013982
8430429K09Rik	-0.80792	0.041963		Sh2b1	-0.44379	0.013977
Serpina7	-1.34967	0.041976		Anxa2	-0.39378	0.013952
Rasip1	-0.53585	0.042047		Usf1	-0.68709	0.013929
Abraxas2	-0.361	0.04223		Rbm12b2	-0.89211	0.013918
Pde7b	-1.67478	0.042282		S100a11	-0.48742	0.013849
Paxip1	-0.52628	0.042304		Tcf20	-0.56063	0.013812
Wdr3	-0.37031	0.04231		Lrrc8a	-0.52143	0.013786
Ttll11	-1.95115	0.042357		Otulin	-0.80772	0.013775
H4c18	-6.74798	0.042668		Sfswap	-0.49054	0.013768
Ero1b	-0.44144	0.042668		Aptx	-0.80652	0.013767
Ahsa1	-0.39788	0.042807		Dgkq	-1.07822	0.013729
1700003E16Rik	-0.76115	0.042895		Rabif	-0.41437	0.013727
Bcl11a	-0.53587	0.043115		Nudt15	-1.17684	0.013716
Gramd2b	-0.31587	0.04315		Hk1	-0.60957	0.013715
Cblb	-0.55645	0.04315		Stbd1	-0.37469	0.013658
Unkl	-0.77837	0.043367		1110038F14Rik	-0.6809	0.013633
Cdk4	-0.44322	0.043401		Elp5	-0.42014	0.01363
Snx33	-0.38536	0.043447		Ficd	-0.78569	0.013629
Relb	-0.41664	0.043462		Sp2	-0.75263	0.013599
Spg21	-0.34319	0.043462		Ercc8	-0.79016	0.013599
Hsf1	-0.36904	0.043545		Mfn2	-0.44886	0.013564
Nbeal2	-0.55745	0.043726		Pcdhgb7	-1.07232	0.013564
Zfp644	-0.55203	0.044022		Midn	-0.56866	0.013512
Nans	-0.44908	0.044199		Zftraf1	-0.42148	0.013495
Rnpepl1	-0.36941	0.04434		Zfp758	-0.7782	0.013476
Mllt6	-0.60553	0.044375		Zfp740	-0.57926	0.013346
9430038I01Rik	-1.17293	0.044476		Grk6	-0.44435	0.013326
Ahctf1	-0.3708	0.044503		Gper1	-2.8374	0.013211
H3c15	-1.27443	0.044548		Spire2	-1.14683	0.013206
Pigm	-0.46753	0.044548		Ddit4	-0.72696	0.013153
Gatad2a	-0.34429	0.044744		H3c15	-1.49849	0.013113
H4c9	-1.27347	0.044845		Odf2	-0.5853	0.013111
Herc2	-0.53887	0.044857		Nob1	-0.4441	0.013106
Mafa	-2.48292	0.044927		Mapkapk2	-0.35175	0.013105
Rbm39	-0.35785	0.044927		Me2	-0.34338	0.013095
Cxcl2	-1.09158	0.04494		Fam241b	-0.51522	0.013088
Plekha1	-0.33678	0.044946		Sik1	-0.55347	0.013088
Smad1	-0.53227	0.044973		Deaf1	-0.67777	0.013074
Sbf1	-0.40232	0.044998		Sephs1	-0.49593	0.013071
Cbll1	-0.51621	0.045052		Dvl2	-0.55396	0.013064
Tln1	-0.41805	0.045052		Kank1	-0.96867	0.012924
Dcaf7	-0.36218	0.045059		Kif13b	-0.80125	0.012897
Zyx	-0.49407	0.04545		Synm	-0.96614	0.012875
Kifbp	-0.38739	0.04545		B4galt7	-0.57349	0.012826
Lztr1	-0.37573	0.04545		Arhgap21	-0.82915	0.012824
D030056L22Rik	-0.60134	0.04545		AW011738	-2.09575	0.012771
Opa3	-0.44451	0.045501		Cacybp	-0.41647	0.012736
Pgm2l1	-0.55784	0.045501		Slc12a2	-0.60769	0.012725
Pisd	-0.41782	0.045501		Alg11	-0.57711	0.01269
Prmt1	-0.52603	0.045818		Hbegf	-1.05584	0.012669
Socs7	-0.60368	0.04599		Pnpla2	-0.38187	0.012661
Ovol2	-0.58443	0.046059		Akna	-1.03769	0.01266
Zfp697	-0.71038	0.046434		Cops8	-0.38824	0.01266
Flvcr1	-0.60026	0.04672		Fchsd1	-1.09991	0.01263
Zfp777	-0.61159	0.04672		Sowahc	-0.67439	0.012619
Hps1	-0.38904	0.046811		Farp2	-0.82853	0.012611
Krt19	-0.46254	0.046815		Slc6a12	-1.36757	0.012594
Lcmt1	-0.49049	0.046931		Crls1	-0.37103	0.012572
Iqcn	-1.94188	0.046943		Ptar1	-1.38736	0.012562
Btbd9	-0.70457	0.046986		Hus1	-0.67033	0.012554
Scamp4	-0.3803	0.047036		Klhl24	-1.09005	0.012483
Fbxw4	-0.6031	0.047066		Aplf	-0.69525	0.012461
Ovca2	-0.74802	0.047136		Mtmr4	-0.7327	0.012401
Carm1	-0.36142	0.047599		Tnfrsf23	-0.97534	0.012396
Tbl3	-0.36336	0.047686		Scaf4	-0.53387	0.01238
Slc7a8	-0.42377	0.047686		Ptpn12	-0.46968	0.01236
Ccdc115	-0.57205	0.047851		Kitl	-1.18966	0.012314
Pcmtd1	-0.51798	0.047897		Arpin	-0.51149	0.012193
Crcp	-0.48003	0.048112		1810009J06Rik	-1.2038	0.012155
Pkdcc	-0.94396	0.048135		Rasa2	-0.88795	0.012134
Dennd4a	-0.4611	0.048135		Kidins220	-0.72126	0.012081
Dvl1	-0.35711	0.048372		Cdc16	-0.41719	0.012067
Chmp4b	-0.40269	0.048707		Hax1	-0.4172	0.012059
Cd24a	-0.34641	0.048707		Tfip11	-0.42904	0.012025
Wdr4	-0.49184	0.048724		Vav2	-0.73096	0.012002
Synm	-0.81175	0.04899		Slc30a1	-0.80435	0.011988
Gpsm1	-0.77758	0.049035		Pip4k2c	-0.34706	0.01195
Zfand2a	-0.43789	0.049035		H2-Q4	-0.54053	0.01193
Eaf2	-1.71651	0.049043		Dhx33	-0.55911	0.01193
Rad51	-1.32281	0.049364		Prr3	-1.31797	0.011923
Mzt1	-0.38133	0.049426		Eftud2	-0.38992	0.011863
Nepro	-0.41792	0.049567		Dedd	-0.47409	0.011863
Wnt9a	-0.40692	0.04963		Tas1r3	-2.07945	0.01185
Slc22a23	-0.50696	0.04963		Zfp839	-0.54993	0.011819
Sco1	-0.48518	0.049715		Gpbp1l1	-0.45145	0.011743
Rdh11	-0.42809	0.049715		Smad1	-0.61786	0.011723
Fbxw8	-0.31237	0.049744		Hmbox1	-0.93138	0.01172
Zfp703	-0.58471	0.049744		Ipo4	-0.37662	0.011719
Klf13	-0.51167	0.049874		Map1b	-0.96175	0.011629
Nol6	-0.40256	0.049874		Larp4	-0.89181	0.011621
Iws1	-0.40458	0.049874		Dlg5	-0.45166	0.011609
Tha1	-0.91786	0.049909		Trnt1	-0.51966	0.011599
Mier2	-0.40367	0.049945		Trim46	-1.51064	0.01159
Zbtb14	-0.5018	0.049945		Ercc3	-0.46449	0.011562
Lrp10	-0.30441	0.049945		Rnf44	-0.60097	0.011551
Qrich1	-0.59686	0.049956		Epb41	-0.46021	0.011479
Pold3	-0.36053	0.050065		Pias4	-0.51686	0.011478
Ldb1	-0.45456	0.050065		Qsox2	-0.39768	0.011443
Ccdc85c	-0.48443	0.050121		Pced1a	-0.66598	0.011443
Commd7	-0.39987	0.050344		Fcsk	-0.57959	0.011422
Neu1	0.41413	0.050352		Chd2	-0.8282	0.011398
Crem	-0.58903	0.050395		Wdtc1	-0.36239	0.011393
Heca	-0.51521	0.05044		Zzz3	-0.64151	0.011389
Chst14	1.14454	0.050501		Pnliprp1	-0.55394	0.011384
Slc10a7	0.525166	0.050501		Susd6	-0.58235	0.011375
Rhoq	0.328343	0.050501		Ahsa2	-0.68587	0.011357
Plcd3	0.888974	0.050501		Phf8	-0.7401	0.01134
Yipf1	0.50776	0.050616		Timm10	-0.50199	0.01133
Huwe1	-0.43113	0.050649		Kctd18	-0.64896	0.011289
Ror1	1.31965	0.050649		Sema4d	-0.5142	0.011264
Pxdn	0.67492	0.050649		Maoa	-0.63797	0.01126
Enpp4	0.679649	0.050649		Prep	-0.33755	0.011228
Brca1	0.921262	0.050649		Ints14	-0.45461	0.011214
Rnaseh2b	0.530764	0.05066		Pold2	-0.68609	0.011214
Bcdin3d	-0.67208	0.050684		Zfp282	-0.47915	0.011214
Arl2	0.572863	0.050722		Dpm2	-0.52313	0.011214
Rsu1	0.496249	0.05073		Wbp11	-0.52252	0.011144
Bspry	0.364931	0.050758		Eif4a1	-0.33802	0.011079
Agtrap	-0.47592	0.050758		Dnaja2	-0.3641	0.011079
Selenoi	0.387137	0.050907		Mul1	-0.60771	0.011069
Bpnt2	-0.52712	0.050907		Vps4b	-0.46947	0.011061
Mrps15	0.482566	0.050919		Afg3l2	-0.36509	0.011061
Rps6kb2	0.683095	0.050919		Heatr5a	-0.90213	0.011032
Ank1	1.48398	0.051005		Garin1a	-1.87121	0.011032
Mtch2	0.461047	0.051028		Terf1	-0.7325	0.010999
Snhg12	0.467582	0.051064		Mllt6	-0.7077	0.010953
Sar1b	0.365482	0.051188		Rrm2	-0.44983	0.01094
Nemp1	1.04522	0.051194		Rsbn1	-0.70309	0.01091
Pllp	0.770949	0.051228		Gdf9	-2.17388	0.010823
Dop1b	0.828565	0.051306		Syne3	-2.05288	0.010801
Meak7	-0.56886	0.051339		Dnajc16	-0.67722	0.010788
Ppp6r2	0.530933	0.051456		Snx29	-1.31104	0.010751
Ube4b	-0.34856	0.05148		Luc7l	-0.45906	0.010749
Tle6	0.616281	0.05148		Spout1	-0.57095	0.010723
Tapbpl	-0.51879	0.05148		Pm20d2	-1.16355	0.010721
Setmar	-1.07024	0.051524		Pcmtd1	-0.61986	0.010694
Serinc1	-0.33489	0.051524		Smarcc2	-0.46366	0.010679
Ephb2	1.83733	0.051864		Gnal	-2.10414	0.010614
Plin5	1.09175	0.05191		Ctsl	-0.42656	0.010575
Pde1b	2.98402	0.05191		Kmt2c	-0.80317	0.010563
Tcf24	2.05474	0.052164		Anks3	-0.64177	0.010562
Ndufb9	0.517709	0.052164		B3galnt2	-0.55491	0.010533
Sh2d3c	0.889504	0.052229		Cpsf7	-0.62368	0.010483
Ddi2	-0.54402	0.052308		Prmt5	-0.63241	0.010451
Slc43a2	-0.63975	0.052308		Zfp318	-1.53912	0.010442
Mical2	-0.53949	0.052308		Lztr1	-0.4454	0.010438
Spsb1	-0.57975	0.052459		Arhgap32	-1.11276	0.01042
Slc6a8	0.391865	0.052467		Mphosph10	-0.54165	0.010411
Cpa4	-1.38328	0.052549		Cflar	-0.65437	0.010397
Nudt12	0.628265	0.052606		Zfp628	-0.62587	0.010356
Cyp27b1	-2.03197	0.052715		Sppl3	-0.50052	0.010349
Ano10	0.372755	0.052715		Dohh	-0.47875	0.010304
Cpq	1.29572	0.052792		Cxcl2	-1.31941	0.010293
Stn1	0.650796	0.052804		Gpatch1	-0.54249	0.010284
Ikbip	0.815674	0.05282		Mettl14	-0.79659	0.010257
Cab39l	0.583724	0.052837		Ccdc115	-0.69705	0.010242
Ptprk	0.434836	0.052838		Hipk3	-0.77879	0.010227
Myh14	0.593308	0.052838		Jph4	-1.90044	0.010223
Gale	-0.4985	0.052838		Lpp	-0.95128	0.010205
Metrnl	-0.90531	0.052913		Slco3a1	-0.57338	0.010166
Hmbs	0.426019	0.052922		Zbtb16	-0.95068	0.010152
Tcof1	-0.36659	0.052922		Chaf1a	-1.26392	0.010098
Siah2	-0.54328	0.052976		Rbm15	-0.63893	0.010066
Scpep1	-0.27921	0.05309		Btbd7	-0.72039	0.010046
Dnajc8	-0.31747	0.053174		4933427D14Rik	-0.89053	0.01004
Tcta	-0.57241	0.053174		Ndel1	-0.40604	0.010038
Hmgn1	0.301528	0.053174		Usp22	-0.84131	0.010034
Irak1bp1	1.5811	0.053292		Armcx5	-0.92518	0.010015
Tafazzin	-0.50975	0.053292		Rprd1b	-0.67313	0.010015
Nck2	-0.43861	0.053292		Pcnx3	-0.75801	0.009989
Acp5	1.27388	0.053308		Fgfr1	-0.39714	0.009962
Krt18	-0.34286	0.053374		Cdc73	-0.55048	0.00996
Serbp1	0.304013	0.053405		Fzd8	-0.83187	0.00996
Gtpbp1	-0.38053	0.053437		Gtf2b	-0.46243	0.009949
Keap1	-0.31116	0.053558		Rsrc2	-0.51703	0.009941
Mark4	-0.31072	0.053617		Usp5	-0.37989	0.009935
Sox9	-0.51023	0.05384		Angel2	-0.44492	0.009935
Plscr3	-0.48612	0.053872		Slc36a1	-0.67994	0.009935
Eif2s3x	0.523789	0.054057		Txnl1	-0.47715	0.009906
Xpc	-0.33189	0.054154		Fam174a	-0.55896	0.009903
Cd320	-0.5424	0.054164		Cbll1	-0.6216	0.009868
Bsg	0.367721	0.054258		Klhl42	-0.61326	0.009759
Lrmda	1.13899	0.054258		Slc25a28	-0.61098	0.009735
Wdtc1	-0.29694	0.054327		Mier1	-0.85056	0.009694
Mark2	-0.30603	0.054353		Septin5	-1.08116	0.009663
Mast3	-0.39858	0.054406		Smu1	-0.51795	0.009626
Taf1b	0.477796	0.054417		Mia	-2.58433	0.009591
Gpt	0.553168	0.054446		Gadd45b	-0.73366	0.009574
Specc1	0.447145	0.054446		Fnip2	-0.79235	0.009549
Snx1	-0.34347	0.054577		Sart3	-0.60682	0.009543
Zfp948	-0.71635	0.054577		Mzt1	-0.47005	0.009543
Glul	-0.40254	0.054577		Psmc2	-0.5154	0.009523
Pi4k2b	-0.3941	0.054577		Dnajc11	-0.49201	0.009504
Stra6l	1.01338	0.054631		Puf60	-0.37167	0.009467
Gpx3	0.633675	0.054632		Ttc33	-0.48478	0.009458
Celsr1	-0.45083	0.054632		Klk1b26	-0.81788	0.009401
Kif23	2.15025	0.054632		Slc30a6	-0.66735	0.009401
Bhlha15	0.721579	0.054798		Itfg2	-0.99644	0.009401
Get3	0.373054	0.054819		Carhsp1	-0.38042	0.009401
Atp6v1d	0.620104	0.054829		Impdh1	-0.40657	0.009395
Dipk2a	-0.68729	0.054829		Ubxn7	-1.4113	0.009386
Wdr41	0.530061	0.054862		Rrp8	-0.67058	0.009386
Ern1	-0.55295	0.054862		Nmt1	-0.43961	0.009377
Sipa1l2	0.948284	0.054964		Mks1	-1.35884	0.009371
Peg3	1.02297	0.05498		Sybu	-1.19124	0.009352
Zfat	-0.84668	0.055093		Brpf3	-0.61358	0.00932
Klf5	-0.45233	0.055101		Tbc1d13	-0.68974	0.009263
Niban1	-0.41603	0.055116		Zdhhc5	-0.52454	0.009256
Myo1e	-0.42494	0.055139		Taf7	-1.0047	0.009226
Manea	0.851041	0.055139		Cdk5rap2	-0.99627	0.009106
Hsbp1	0.405358	0.055139		Smn1	-0.65476	0.009087
Cyb5r1	-0.48525	0.055139		Tsc22d2	-0.8029	0.009087
Alms1	-0.76523	0.055179		Setdb1	-0.54268	0.009087
Cep78	-0.58895	0.055179		Rnf138	-0.58533	0.009087
4921531C22Rik	-1.35543	0.055288		Maf1	-0.62363	0.008992
Rslcan18	3.06561	0.055364		Ogg1	-0.88643	0.008986
Nenf	0.602946	0.055366		Ankrd33b	-2.53336	0.008986
Basp1	1.36509	0.055366		Rora	-0.68416	0.008986
Cntrl	-0.73078	0.055395		Jup	-0.46394	0.008958
Prr15l	0.562405	0.055509		Pitpnm2	-0.91356	0.008928
Ap5m1	-0.52606	0.055509		Nufip1	-0.52889	0.008885
Ralgds	-0.65694	0.055523		Dgkd	-0.44955	0.008826
Pnkd	0.57646	0.055523		Plekhh1	-0.52226	0.008812
Acaca	1.10315	0.055528		Ddhd1	-0.5387	0.008774
Nme3	1.00021	0.055631		Dnajb5	-1.25457	0.008743
Twist2	3.2449	0.055633		Xrn2	-0.49836	0.008735
Pias4	-0.41955	0.055708		Trak1	-0.47377	0.008725
Timm29	-0.39875	0.055708		Arf4	-0.35997	0.008721
U2af2	-0.28983	0.055744		Tnks	-0.90409	0.008699
Slc16a11	0.829005	0.055744		Wdr70	-0.49187	0.008683
Dvl2	-0.45896	0.055853		Jade3	-0.72187	0.008679
Atrnl1	0.610035	0.055877		Dpp9	-0.37518	0.00864
Khk	0.89801	0.055877		Arfgap1	-0.44965	0.008639
Gtf2f2	0.387087	0.055954		Qrich1	-0.75322	0.008628
Kctd10	-0.38775	0.055995		Nhsl1	-0.90975	0.008582
Per2	-0.55375	0.055995		Yars2	-0.6746	0.008472
Lyplal1	0.706018	0.056023		Slc26a11	-0.87912	0.008466
Nipsnap1	0.8235	0.056038		Trim56	-1.09757	0.008462
Rbak	-0.7689	0.056118		Mcm5	-0.90978	0.008419
Zfp248	-1.19257	0.056118		Bag5	-0.44361	0.008369
Adora2b	-0.71048	0.056127		Ggps1	-0.55871	0.008351
Tysnd1	-0.46302	0.056166		Rab2a	-0.38262	0.008321
Gnal	-1.59537	0.056215		Eea1	-0.95461	0.008317
Mllt1	-0.35571	0.056275		Dcp2	-1.55592	0.008306
Slc25a44	-0.3981	0.056275		Dhx32	-0.36542	0.008303
Myo10	-0.46052	0.056484		Crim1	-1.45017	0.008303
Ctc1	-0.76767	0.056567		Pitpnm1	-0.56	0.008302
Pitpnm2	-0.70379	0.056574		Inpp5f	-0.52779	0.008298
Hdac4	-0.7691	0.056575		Etaa1	-0.73909	0.00829
Ndn	1.72639	0.056634		Arhgap39	-1.39497	0.008251
Gng10	0.59541	0.056634		Pfkfb3	-0.87702	0.008237
St3gal2	0.97013	0.05665		Crybg1	-0.64247	0.008228
Nr1h2	-0.29853	0.056679		Zfp1009	-1.06718	0.008215
Pgf	-0.44833	0.056855		Wasf2	-0.96971	0.008214
Slc39a10	-0.52178	0.056858		Tpm4	-0.50189	0.008208
Robo3	1.98835	0.056864		Tut1	-0.45832	0.008178
Sra1	0.336536	0.056866		Cdan1	-1.05389	0.008176
Bmper	1.49514	0.056878		Rnf146	-0.47633	0.008156
Isoc2a	0.788135	0.056878		Garre1	-1.27426	0.008152
Man1b1	-0.32361	0.056878		Map3k5	-0.60679	0.00808
Nfic	0.358997	0.056878		Aamp	-0.45751	0.008054
Smarcc1	-0.44726	0.056907		Arfgef3	-1.00814	0.008044
Col16a1	1.55807	0.057001		Vcp	-0.4004	0.00802
Abca4	1.46648	0.057024		Gys1	-0.49736	0.007984
Zdhhc3	0.437234	0.057024		Lratd1	-2.55462	0.007978
Eif3l	0.290005	0.057095		Tet3	-0.96619	0.007947
Smdt1	0.397044	0.057184		Gm16174	-1.49647	0.007942
Aamp	-0.3468	0.057184		Dip2a	-0.70156	0.007939
Pgm3	0.392245	0.057209		Dnmt3b	-1.15989	0.007935
Lrrc45	0.591253	0.057296		Med12	-0.71261	0.007924
Ddx18	-0.32066	0.057296		Get1	-1.3676	0.007905
Cldn7	-0.44085	0.057296		Kdm5b	-0.7603	0.00787
Snx14	0.352885	0.057296		Rab11fip2	-1.21154	0.007698
Dnajc15	1.19395	0.057341		N6amt1	-0.87737	0.007688
Tmem186	-0.55431	0.057343		Sdad1	-0.75952	0.007667
Ptges3	-0.30635	0.057353		Pikfyve	-0.77054	0.007661
Ccdc30	1.14928	0.057493		Ears2	-0.73253	0.007647
Snip1	-0.46855	0.057493		Tmem250	-0.46472	0.007636
Ntaq1	-0.51301	0.057502		Slc2a13	-3.52569	0.007618
Edem3	-0.69993	0.057534		Pdia5	-0.77863	0.007609
Izumo4	-1.18575	0.057534		Mios	-0.4997	0.007584
Cep43	-0.41158	0.057539		Katnip	-0.66887	0.007542
Rack1	0.388193	0.057566		Ubfd1	-0.60159	0.007482
Vangl2	2.06788	0.057676		Mcm7	-0.59441	0.00748
Ccdc86	-0.37499	0.057754		Ccdc86	-0.50426	0.007465
Rab25	0.429275	0.057763		Slbp	-0.70593	0.007463
Ppid	0.334269	0.057764		Mtus1	-0.6652	0.007441
Plcg1	-0.34866	0.057913		AU040320	-0.76925	0.007432
Ndufs1	0.451532	0.057913		Clps	-0.69711	0.007429
Chic2	-0.47115	0.057951		Gm11827	-1.51853	0.007427
Polr2e	-0.47398	0.057992		Rasa1	-0.51056	0.007427
Cdr2l	0.478869	0.058014		Dipk2a	-0.91714	0.007427
Dbi	0.42025	0.058028		Eda	-0.95839	0.007383
Cgn	0.598075	0.058028		Mthfr	-1.00993	0.007351
Esrp2	-0.43274	0.058069		Ighmbp2	-0.71275	0.007351
Podxl2	-1.92558	0.058069		Marchf8	-0.51246	0.007351
Fam234b	0.360172	0.058226		Natd1	-0.59275	0.007349
Evpl	0.680195	0.058282			-1.41112	0.00734
Efnb1	-0.42316	0.058282		Vasp	-0.40317	0.007332
Ddx51	-0.74367	0.0583		Hipk2	-1.04057	0.007325
Xab2	-0.33585	0.0583		Egf	-1.61239	0.007324
Myof	0.719021	0.058412		Syngr2	-0.43256	0.007304
Usp22	-0.65736	0.058412		1700019D03Rik	-0.80086	0.007304
Ankrd40	0.290928	0.058438		Slc26a9	-0.90985	0.007304
Pfkl	0.768776	0.058455		Rassf1	-0.55775	0.007264
Ofd1	-0.40581	0.058543		Camk1	-0.59143	0.007218
Dnajc12	1.08577	0.05858		Zfp143	-0.55311	0.007214
L3hypdh	1.82795	0.058712		Fez2	-0.64829	0.007187
Rpl4	0.330321	0.058712		Elf2	-0.57456	0.007164
Usp30	-0.41406	0.058727		Arhgap35	-0.5945	0.007164
Nccrp1	-0.5839	0.058807		Nsd1	-0.73682	0.007151
Skic8	-0.39422	0.058844		Kansl1	-0.77007	0.00715
Proser3	-1.54514	0.058882		Mbnl3	-0.93411	0.007113
Nptx2	-1.6956	0.058911		Hes7	-1.42377	0.007109
Supt5	-0.27083	0.058919		Wdr26	-0.56261	0.007046
Hsd17b13	0.497314	0.058997		Tmc8	-0.89409	0.007042
Atf1	-0.32298	0.059038		Tcta	-0.76737	0.007025
Fau	0.459916	0.059143		Nmd3	-0.71313	0.006991
Megf8	-0.374	0.059144		Mier3	-0.82646	0.006974
Saysd1	-0.47556	0.05918		Glce	-0.7046	0.006974
Gstp3	0.914002	0.059313		Mdn1	-1.15269	0.006967
Meis1	0.623548	0.059443		Zdhhc21	-0.86174	0.006904
Cpt1c	0.814416	0.059634		Cbl	-1.46981	0.006899
Myo15b	0.967712	0.059686		Xrn1	-1.32377	0.006878
Atg12	-0.40914	0.059728		Os9	-0.44422	0.006857
Adamts9	0.922536	0.059743		Crk	-0.46755	0.006857
Cox11	-0.46729	0.059743		Cep97	-1.01858	0.006821
Ube2q2	-0.33566	0.05978		Wdr43	-0.60697	0.006821
Pkp3	-0.35063	0.05983		Eif4g2	-0.6286	0.006819
C1qb	1.72614	0.060017		Tjp1	-0.81659	0.006759
Rnf25	-0.51973	0.060017		Rcc1l	-0.62146	0.006743
Snhg11	2.32253	0.060017		Nans	-0.57225	0.006736
Kcnip2	-2.67962	0.060141		Arfgef1	-0.81844	0.006708
Nop9	-0.32637	0.06018		Cilk1	-0.47334	0.006698
Eif2d	0.352477	0.06018		Hdac8	-0.81864	0.006662
Marchf5	0.323482	0.06019		Wfikkn2	-0.90813	0.006623
Ptpn9	-0.41338	0.060207		Ube3b	-0.49102	0.006619
Akr1b7	-1.13073	0.060207		Irgq	-0.77449	0.006617
Snn	0.511141	0.060207		Dhx15	-0.43287	0.006602
Actr1a	-0.32643	0.060207		Hnrnpl	-0.36907	0.006602
Elfn1	3.1679	0.060207		Tbc1d10b	-0.57989	0.006601
Nphs1	-1.14207	0.060239		Abcb6	-0.5918	0.006598
Kirrel2	2.0861	0.06029		Fat1	-1.1224	0.006586
Asb1	0.937162	0.060387		Cyld	-0.63115	0.006586
Tmem168	-0.48264	0.060395		Tmco4	-0.79235	0.006571
Chrm3	-0.4831	0.060403		Inppl1	-0.42072	0.006566
Sap30bp	-0.44461	0.060411		Pacsin2	-0.43464	0.006566
Cbx5	0.375339	0.060566		Mtm1	-0.59182	0.006564
Airn	-1.01858	0.060566		Cap1	-0.39212	0.006556
Casp4	1.88636	0.060566		Fdxacb1	-0.69429	0.006553
Ttc36	5.32944	0.060566		Limch1	-1.39393	0.006552
Alkbh4	-0.77831	0.060566		Fbxo32	-0.689	0.00655
Smyd4	-0.67816	0.060616		Zbtb20	-0.86339	0.00654
Pals1	-0.49442	0.060621		Zfp942	-1.23153	0.006527
Lrif1	-0.51967	0.06067		Actn4	-0.48071	0.006501
Ubp1	-0.43708	0.060672		Arhgap12	-0.70202	0.0065
Rc3h1	-0.5956	0.060712		Cpsf6	-0.53351	0.006465
Mrpl45	0.391922	0.060739		Oxr1	-0.56274	0.006422
Nsd3	-0.39872	0.060753		Nags	-1.27871	0.006409
Acer2	0.628515	0.060753		Zfyve1	-0.58833	0.006394
Coa8	0.534155	0.060758		Snrnp200	-0.71128	0.006385
Tc2n	0.482362	0.060807		Ano6	-0.73137	0.006366
Mt2	-0.39225	0.060807		Cacnb2	-2.09302	0.006363
Abracl	0.478329	0.060807		Med4	-0.56961	0.006349
Prdm4	-0.48716	0.060807		Flvcr1	-0.7949	0.006286
AW011738	-1.58909	0.060906		Tspyl2	-0.79696	0.006272
Eprs1	0.264054	0.060906		Ift57	-0.56167	0.006271
Ube2j1	-0.28747	0.060943		Dmxl2	-0.82074	0.00624
Rasl10a	0.966856	0.060953		Cyp27b1	-3.31799	0.006222
Obsl1	-0.6994	0.060953		Il10rb	-0.43951	0.006215
Dusp11	0.364425	0.061008		Rab35	-0.51946	0.0062
Ndufa6	0.43996	0.061008		Oxsr1	-0.48718	0.006187
Il17ra	-0.54654	0.061127		Kics2	-0.85593	0.006145
Tnfrsf1a	-0.32493	0.061134		Tasor	-0.78152	0.006118
Mcm6	-0.64888	0.061138		H2bc23	-4.18941	0.006118
Hgh1	-0.40369	0.061138		Tmed3	-0.51732	0.006118
Aldoc	1.36036	0.061141		Sptan1	-0.47455	0.006088
Gm15793	2.05923	0.061272		Zfp316	-0.68099	0.006084
Fance	-0.40163	0.061272		Heatr1	-0.60582	0.006061
Luc7l	-0.35805	0.061391		Mtmr9	-0.6978	0.006026
Rps4x	0.367583	0.061391		Wdr62	-1.54775	0.006026
Anks3	-0.4931	0.061417		Rab23	-1.34378	0.00602
Zcchc10	-0.63942	0.061433		D16Ertd472e	-0.88557	0.006
P4hb	-0.3199	0.061433		Kcnq1	-0.43988	0.005988
Cgnl1	0.491939	0.061512		Sema4b	-0.62166	0.005976
Fam98a	0.316117	0.061522		Mapk6	-0.74207	0.005926
Rpl6	0.374747	0.061522		Six5	-1.28153	0.0059
Birc6	-0.5324	0.061536		Rap1b	-0.4075	0.005891
Tfap4	-0.59277	0.061536		Ctns	-0.65452	0.005851
Smpd3	0.857209	0.061725		Mdm4	-1.05219	0.005833
Cd1d1	1.98319	0.061772		Ppm1b	-0.40469	0.005823
Slc25a24	0.704348	0.061772		Mfsd11	-0.54689	0.005823
Spmip11	-1.19659	0.06179		Ago2	-0.9896	0.00581
Rhebl1	-0.86672	0.0618		Pygo2	-0.8675	0.00581
Erp27	-0.43805	0.061841		Ntn5	-3.1755	0.005778
Arhgap23	-0.49094	0.061931		Tspan5	-0.42342	0.005752
Iqcb1	-0.52852	0.061958		Ep400	-1.26479	0.005749
Mdp1	0.445504	0.061983		Xpo5	-0.52748	0.005732
Ugcg	0.456317	0.062043		Gapvd1	-0.5982	0.005702
Rnf146	-0.35145	0.062044			-2.16826	0.005691
Arrdc2	-0.78744	0.062044		Tor1aip2	-0.44154	0.005688
Pals2	0.381066	0.062088		Camsap1	-0.79057	0.00568
Lyve1	1.14275	0.062152		Ddias	-0.96596	0.00568
Vps37d	2.38717	0.062152		Syf2	-0.53546	0.005657
Bap1	-0.31077	0.062163		Mterf3	-0.80424	0.005657
Wwp1	0.45213	0.062239		Zbtb14	-0.68572	0.005655
Zswim7	0.898918	0.062245		Zbtb34	-1.54692	0.005605
Lhfpl6	1.11566	0.062245		Gp5	-3.3332	0.005543
Gorasp1	-0.56133	0.062245		Wdr59	-0.67873	0.005524
Zfp365	1.09451	0.062245		Ctc1	-1.09311	0.005512
Nedd8	0.37611	0.062265		H2bc6	-2.32609	0.00551
D030028A08Rik	-0.70162	0.062265		Nek9	-0.54005	0.005503
Pltp	1.72902	0.062265		Zfp652	-0.54885	0.005503
Eif4b	0.290197	0.062296		Sh3pxd2a	-0.77647	0.005502
Kcp	2.62565	0.062451		Tent4a	-0.93827	0.005438
Kcnd3	1.50021	0.062498		Zbtb17	-0.64974	0.005416
Cdkn1b	-0.37092	0.062561		Dnajc1	-0.56841	0.005378
Ncoa5	-0.461	0.062583		Slc25a44	-0.56418	0.005359
Babam1	0.455323	0.062583		Sptlc2	-0.44421	0.005358
Xxylt1	0.655258	0.062611		Nip7	-0.59234	0.005358
Tjp2	-0.48171	0.062711		Tardbp	-0.62973	0.005358
Ears2	-0.52972	0.062756		Cfl2	-0.48499	0.00535
Gprasp1	0.800528	0.062766		Mapkap1	-0.48815	0.005346
Pla2g12a	0.457564	0.062766		Map1lc3b	-0.62867	0.005345
Tubb6	0.401534	0.062922		Mindy1	-0.40271	0.005343
Tma7	0.469229	0.062968		Cep43	-0.58848	0.005343
Get1	-0.99041	0.062971		Psmf1	-0.50021	0.005321
Cnn3	0.361738	0.062971		Lgals8	-0.57256	0.005318
Marchf2	-0.53046	0.063024		Serinc1	-0.46187	0.005309
Gins4	0.429955	0.063161		Arf2	-0.68279	0.005247
Cpne2	1.10937	0.063161		Anapc4	-0.6989	0.005247
Ccdc28b	-0.92649	0.063161		Sf3b4	-0.55357	0.00524
Pdhx	0.436313	0.063161		Cldnd1	-0.62902	0.005238
Smim45	2.5901	0.063266		Prpf18	-0.60342	0.00522
Stpg1	-0.86316	0.063282		Wasl	-0.65842	0.005218
Pex7	0.526694	0.063282		Arhgap5	-0.75564	0.005218
Wdr83os	0.453639	0.063282		Tex10	-0.54886	0.005213
Lss	0.746598	0.063282		Dusp7	-0.66724	0.005212
Trpc1	1.10752	0.063395		Esco1	-0.77395	0.00517
Sephs1	-0.39882	0.063455		Mysm1	-1.32666	0.00517
Zswim4	-0.47562	0.063669		Cdk11b	-0.44657	0.005167
Aftph	-0.29632	0.063676		Notch1	-0.73759	0.005111
Fam20c	-0.83239	0.063725		Gabarapl1	-0.60635	0.005099
Map2k2	0.448528	0.063725		Clasrp	-0.58761	0.005097
Napa	-0.313	0.063725		Kif16b	-0.5475	0.005077
Ube2w	-0.35127	0.063812		Rfc1	-0.64166	0.005057
Trim39	-0.45252	0.063814		Zfp704	-0.87471	0.005053
Jdp2	0.979823	0.063824		Zbtb10	-0.81181	0.005046
Ptger3	-0.3492	0.063847		Myo1c	-0.41379	0.005039
Uck2	-0.4008	0.06387		Cdk12	-0.82352	0.005039
Syap1	0.36608	0.063927		Ccdc9	-0.62943	0.005039
Tollip	-0.30215	0.063927		Mia2	-0.4049	0.005036
Marveld3	-0.32795	0.064019		Psme4	-0.48088	0.005036
Gcsh	0.436217	0.064033		Zbtb37	-1.60998	0.005035
Col4a5	1.30823	0.064091		Pld4	-3.25374	0.005024
Hmgxb4	-0.51537	0.064091		Pi4k2b	-0.55793	0.005024
Fnbp1	1.12166	0.064091		Tmub2	-0.64208	0.005024
Nfkbiz	0.532419	0.064091		Mat2b	-0.55897	0.005024
Psmd7	-0.34622	0.064109		Prrc2b	-1.0789	0.005013
Rab3ip	0.344083	0.064181		Septin11	-0.64143	0.004976
Vps35	0.344029	0.064181		Kmt2a	-1.44007	0.004915
Fubp1	0.364394	0.064194		Tmem168	-0.70798	0.004908
Smim41	2.19711	0.064245		Gal	-1.06376	0.004906
Hacd2	0.378095	0.064289		Ubap1	-0.89517	0.004903
Shc1	-0.46942	0.064362		Gtpbp2	-0.65834	0.004893
Shfl	1.99655	0.064362		Gale	-0.70959	0.004851
Prg4	2.20365	0.064446		Rab26	-1.03686	0.004828
Zfp710	-0.50973	0.064446		Mafg	-0.53824	0.004817
Taf15	-0.31895	0.064492		Wdr77	-0.55019	0.004814
Plekhb1	0.382074	0.06454		Wdr4	-0.68211	0.004811
Net1	0.397375	0.064626		Prps1	-0.57499	0.004761
Polr1c	0.432391	0.064626		Tlnrd1	-0.60399	0.004755
Rbm10	0.403421	0.064626		Stk24	-0.46409	0.004746
Ccdc124	0.408122	0.064647		Gas2l1	-0.44814	0.004731
Gng12	0.420366	0.064647		Pcid2	-0.58729	0.004731
Zbtb44	-0.37717	0.064651		Ncln	-0.57855	0.004727
Csnk1g1	-0.63502	0.064651		Got2	-0.49516	0.004711
Ttc39c	-0.95513	0.064651		Shroom3	-0.62115	0.004686
Zdhhc6	0.302082	0.064744		Sash1	-0.78077	0.004686
Hdhd3	1.49724	0.064856		Tma16	-0.66044	0.004686
Fbxo36	0.511327	0.064896		Acvr2b	-0.86511	0.004686
Adamts15	1.23559	0.064953		Fbrsl1	-0.6912	0.004686
Prmt5	-0.48097	0.064953		Idh2	-0.61406	0.004681
Orc3	0.354546	0.065026		Sec16a	-0.73784	0.004679
Armcx4	1.35984	0.06504		Ppp1r7	-0.80256	0.004672
Ndor1	-0.57993	0.06504		Dbp	-1.58093	0.004665
Anxa2	0.31828	0.065144		Prkx	-0.60047	0.004643
Rcsd1	1.62834	0.065144		Iqgap1	-0.75304	0.004639
Eef2k	-0.4468	0.065255		Ovol2	-0.81488	0.004638
Corin	4.68358	0.065282		Il4i1	-3.63027	0.004622
Cd302	1.04631	0.065343		Rcor3	-0.79107	0.00461
Nfe2l2	0.296878	0.065372		Tcf7	-1.14549	0.004575
Dnajb5	-0.91302	0.065372		Wrn	-0.82796	0.004556
Blnk	1.40002	0.065446		Slco2b1	-3.79077	0.004555
mt-Cytb	-0.36646	0.065535		Tyk2	-0.58986	0.004549
Psmb6	0.375732	0.065546		Ccnyl1	-1.31175	0.004532
Riiad1	3.14304	0.065546		Hagh	-0.59516	0.004517
Dhx8	-0.35857	0.065721		Usp28	-1.34841	0.004506
Txlnb	0.916754	0.065721		Ppp2r1a	-0.40744	0.004495
Polr2l	0.592	0.065721		Borcs6	-0.76505	0.004495
Rtl8b	0.808302	0.065797		Tmpo	-0.46514	0.004495
Sult1d1	1.8379	0.065927		Abhd10	-0.94838	0.004486
2310011J03Rik	-0.43436	0.066177		Eed	-0.52901	0.004483
Zfp503	0.598744	0.066398		Utp4	-0.48952	0.004473
Rere	-0.41065	0.066419		Ppp4r1	-0.71992	0.004424
Mtfr1	-0.33324	0.066501		Epc1	-1.08887	0.004424
Ganab	0.279738	0.066546		Mfap1b	-0.45949	0.004416
Gabarapl1	-0.40559	0.066546		Rnmt	-0.75381	0.004408
Nf2	0.301997	0.066546		Cab39	-0.45003	0.004406
B3galnt2	-0.42093	0.066564		Tmem167	-0.45826	0.004394
Kcnma1	1.38663	0.066564		Eif3c	-0.39382	0.004394
Eps8	0.388505	0.066575		Plxna3	-1.09972	0.004387
Rab40c	-0.59619	0.066613		Ino80	-0.69199	0.004387
Zfp523	-0.58808	0.066625		Tnpo1	-0.83213	0.004381
Ppp4r4	-1.06829	0.066676		Zfp280d	-1.02466	0.00438
Ino80c	0.406127	0.066716		Zfp638	-0.7786	0.004371
0610040J01Rik	0.490918	0.066734		Nsun2	-0.40306	0.004353
Fam241b	-0.40638	0.066766		Coro2b	-2.09309	0.004335
Medag	0.835485	0.066789		Dcun1d3	-0.915	0.004331
Dctn2	0.355925	0.066804		Tox4	-0.75884	0.004331
Cftr	1.18087	0.066804		Mex3c	-0.75399	0.004328
Fdxacb1	-0.48031	0.06687		Ago4	-1.15269	0.004313
H2-Q6	-1.08434	0.066914		Wdr45b	-0.50983	0.004312
Immt	0.277577	0.066914		Chic2	-0.69756	0.004311
Garre1	-0.90598	0.067036		Recql4	-1.33041	0.004301
Mrps21	0.410077	0.067235		Urb2	-0.71214	0.004285
Irag2	0.607001	0.067382		Perm1	-2.40996	0.004273
Elp5	-0.3343	0.067419		Cog8	-0.48526	0.004271
Celf2	0.572166	0.067426		Slc35f2	-1.76114	0.004271
Foxk1	-0.52259	0.067426		Ssh2	-0.87334	0.004269
Pik3r5	-1.26981	0.067449		Ncoa2	-1.09066	0.004251
Elk4	-0.51769	0.06748		Rnf14	-0.50133	0.004251
Lta4h	0.321273	0.067577		Pak2	-0.61088	0.004228
Tsnax	0.317939	0.067598		4933404O12Rik	-1.14812	0.004227
B4galnt2	1.16363	0.067661		Cpa4	-2.17504	0.004212
Col8a1	2.72763	0.067822		Utp25	-1.03316	0.00421
B4galnt1	-0.33731	0.067858		Golga2	-0.50752	0.00419
Pex19	-0.42486	0.067923		Ppp1r12c	-0.58245	0.004187
Disp1	0.949931	0.067989		Gstcd	-0.85717	0.004179
Lyzl4	1.75993	0.068021		Mcm6	-1.00186	0.004173
Slc7a3	0.390823	0.068143		Mtmr11	-0.74245	0.004166
Rab34	0.538566	0.068356		Lig3	-0.72439	0.004161
Itpka	-1.42293	0.068357		Smad4	-0.62826	0.004138
Golim4	0.385814	0.068357		Mms19	-0.53024	0.004136
Ddb1	-0.32678	0.068357		Bbs4	-1.60215	0.004133
Ppp2r3a	-0.5666	0.068462		Wdfy3	-1.03462	0.004126
Kcnk6	0.44971	0.068462		Tmbim1	-0.47707	0.004087
Usp39	-0.30969	0.0685		Eif1a	-0.56056	0.004082
Dad1	0.37314	0.068601		Tbc1d9	-0.86663	0.004071
Fgfrl1	-0.45799	0.068624		Xpo1	-0.68685	0.00407
Tmem268	0.667172	0.068628		Dele1	-0.65546	0.004068
Eif4a1	-0.25821	0.068639		Fmn1	-1.13355	0.00406
Glipr1	2.43899	0.068639		H4c17	-4.36857	0.00406
Mgat4a	0.606155	0.068639		Rps6ka4	-0.48859	0.004057
Zmiz2	-0.31622	0.068639		Atr	-1.01762	0.004043
Bicdl2	-0.42175	0.068642		Setd1b	-0.98056	0.004027
Efna5	1.36614	0.068652		Casp3	-0.5832	0.004017
Eef1akmt1	0.589248	0.068675		Pdzd8	-0.74329	0.004008
Psmd14	0.35685	0.068761		Rps6ka2	-0.84178	0.003998
Pde5a	0.699476	0.068761			-1.09864	0.003988
Fcgbpl1	1.67095	0.068828		Gca	-0.73191	0.003988
Golga7	-0.25475	0.068828		Lsg1	-0.72022	0.003988
Slc35a3	0.462378	0.068828		Klk1b16	-1.142	0.003984
G0s2	1.09024	0.068923		Czib	-0.67131	0.00398
Luc7l3	0.309962	0.068923		Irak1	-0.48553	0.003958
Hpf1	0.441989	0.068931		Fam174c	-0.97848	0.003923
Mettl13	-0.36267	0.06918		Mob1b	-0.88291	0.003914
Tmem120a	-0.36746	0.069188		Rffl	-0.53351	0.003912
Wnt5a	1.64359	0.069188		Bcdin3d	-0.99211	0.00391
Gfpt1	-0.42643	0.069269		Sel1l3	-0.48605	0.003907
Zscan25	-0.58706	0.069602		Celsr1	-0.6688	0.003884
Calm3	0.380471	0.069689		Btbd9	-1.0046	0.003881
Spns1	0.348424	0.069707		Rragc	-0.43754	0.003866
Abcg8	5.08423	0.069728		Nde1	-0.49467	0.003836
Clk3	-0.49073	0.06976		Sh3rf1	-0.74414	0.003835
Papss1	0.453927	0.069762		Stat5b	-0.8084	0.003808
Tlr13	2.64457	0.069807		Fem1b	-0.70533	0.003797
Bnipl	-1.49614	0.069807		Lsm14a	-0.41394	0.003797
Cstf1	-0.47092	0.069832		Kpna6	-0.46902	0.003796
Sdccag8	0.356267	0.069839		Pan2	-0.72147	0.003775
Fzd3	-0.38132	0.0699		Smarcd1	-0.73147	0.003774
Cdk8	-0.29935	0.06993		Ap4b1	-0.61589	0.003726
Dctn3	0.459742	0.06993		Klf5	-0.67651	0.003717
Acbd6	0.4337	0.069977		Ankrd11	-0.45844	0.003693
Timm44	0.323891	0.070035		Insig2	-0.62943	0.003688
Pkp4	0.397687	0.07016		Rhov	-0.57353	0.003688
Nedd9	0.710702	0.070192		Ube3a	-0.7949	0.003676
Mrpl20	0.526846	0.070225		N4bp3	-0.89081	0.003676
Pole3	0.345457	0.070225		Trp53bp1	-1.21377	0.003676
Lin52	0.780016	0.070225		Usb1	-0.74533	0.003672
Trrap	-0.45622	0.070225		Lzts2	-0.5687	0.003666
Pds5a	0.367727	0.070269		Trim39	-0.7147	0.003666
Rab29	0.630285	0.070293		Rbfox2	-0.61912	0.003658
Arhgef10l	-0.43307	0.070293		Ttc39c	-1.53592	0.003646
Cacfd1	-0.28519	0.070351		Srsf11	-0.5835	0.003635
Lsm14b	-0.33144	0.070407		Cpa1	-0.66433	0.003626
Rcn1	0.441137	0.070435		Cnot6l	-0.82092	0.003611
Dhrs4	0.478848	0.070435		Rdh5	-1.45478	0.003611
Rpl15	0.364942	0.070435		Prcc	-0.51861	0.003611
Oplah	0.401776	0.070467		Gmfb	-0.69123	0.003603
Cyp4f13	0.430124	0.070555		Zfyve9	-0.59787	0.003597
Sgk2	0.585794	0.070575		Tapbp	-0.48117	0.003568
Fgfr4	1.60818	0.070615		Pcbp1	-0.46781	0.003567
Atxn7l2	-1.03291	0.070725		Ranbp10	-0.57362	0.003565
Gm2663	-0.98031	0.070793		Plcxd2	-1.34121	0.003565
Cldn12	-0.39412	0.071128		Fbxo38	-0.60336	0.003565
Ikbke	0.945254	0.071222		Gtpbp1	-0.56917	0.003551
Tnip3	0.810032	0.071266		Fzd3	-0.61847	0.003549
Eda	-0.65295	0.071332		Naa40	-0.63802	0.003547
Rxfp3	-1.75482	0.071332		Scyl1	-0.43617	0.003543
	-0.38266	0.071431		Kpnb1	-0.56515	0.003543
Phf8	-0.5558	0.071454		Itga6	-0.70259	0.003543
Mfap3	-0.40964	0.07155		Rprd2	-0.89721	0.003543
Gas7	1.62645	0.071561		Furin	-0.54787	0.003511
Spg7	0.406188	0.071561		Tent2	-0.61222	0.003507
Rps3	0.403858	0.071561		Cdkn2aip	-0.93581	0.003502
Marveld1	-0.48325	0.071561		Sco1	-0.72111	0.003486
Hsd17b4	0.259611	0.071561		Golga7	-0.40943	0.003475
Kcnk1	0.27648	0.071726		Aoc2	-1.53712	0.003472
Zfp715	0.628138	0.071825		Ttll5	-1.08664	0.003465
Snrnp25	0.643986	0.071825		Nbeal2	-0.80061	0.003455
Reg3g	0.649532	0.071853		Lrp10	-0.4472	0.003454
Cggbp1	-0.37141	0.071869		Brpf1	-0.62671	0.003454
Areg	1.93149	0.071869		Gpat4	-0.46957	0.00345
Rpl7	0.327234	0.07193		Bbc3	-0.62759	0.00345
St8sia4	1.58224	0.071938		Slc30a4	-0.91833	0.00345
Elf4	0.581879	0.072007		Pwp2	-0.62274	0.003411
Cpsf3	0.3508	0.07207		Chpf	-0.68488	0.003405
Cdk18	-0.30899	0.072172		Adrm1	-0.61198	0.003396
Ythdf2	-0.45626	0.072214		Eaf1	-0.60391	0.003393
Dpf2	-0.42826	0.072272		Ahi1	-0.88265	0.00337
Mnd1	1.37428	0.072346		Socs7	-0.87832	0.003367
Galc	0.380179	0.072394		Tnk2	-0.74171	0.003366
1700088E04Rik	0.766015	0.07241		Galnt6	-1.02235	0.003328
Wdr12	0.519317	0.072512		Anxa7	-0.44425	0.003328
Vegfa	0.402629	0.072557		Ythdc1	-0.58297	0.003328
Zmym4	0.463461	0.07258		Hyls1	-1.39365	0.003323
Gper1	-2.17243	0.072602		Mtfr1	-0.53465	0.003323
Plod1	0.366601	0.072602		Ist1	-0.42305	0.003321
1810007D17Rik	-1.76871	0.072602		Pah	-1.49197	0.003321
Cuedc1	0.334525	0.072602		Gm32856	-0.81786	0.003315
Midn	-0.44325	0.072602		Rnf215	-0.82849	0.00331
Rpl18	0.40756	0.072602		A930007A09Rik	-1.093	0.003303
AW209491	-0.405	0.072645		Zyg11b	-0.90087	0.003297
Chml	-0.78879	0.072706		Uba5	-0.55327	0.00328
Dpy19l1	-0.56557	0.072706		Bcor	-0.83837	0.003277
2410002F23Rik	-0.35022	0.072842		Sec24c	-0.64926	0.003268
Bicd1	0.501547	0.072843		Pou2f1	-0.982	0.003265
Gadd45gip1	0.549263	0.072843		Cul4b	-0.63809	0.003262
Gmnn	0.520211	0.073159		Gatad2b	-1.22358	0.003255
Ldlrap1	-0.48291	0.073248		Rbm39	-0.51754	0.003252
Tspan5	-0.28142	0.073277		Trib1	-0.7629	0.003252
Rabepk	0.499277	0.073291		Irf6	-0.4814	0.003246
Ubxn6	0.362652	0.073296		Leprot	-0.47755	0.003245
Scfd1	0.353459	0.073435		Tmem184a	-0.54408	0.003245
Paqr3	0.865169	0.073463		Kmt2d	-1.24087	0.00324
Slc18b1	1.38875	0.07347		Fam3a	-0.64385	0.003232
Ipo5	0.259252	0.073522		Stk38	-0.5267	0.003231
Rmdn2	1.27481	0.07364		Slc7a6os	-0.6463	0.003223
Gapdh	0.459053	0.07364		Ccpg1	-0.4223	0.003213
Ppp2r5d	-0.30447	0.073834		Arnt	-0.6131	0.003211
Mydgf	0.365038	0.073961		Ssh3	-0.49446	0.003204
Cstb	0.343925	0.073963		Zranb1	-0.57089	0.0032
Pde8b	1.62239	0.074217		Srebf2	-0.42666	0.003198
E130308A19Rik	0.616339	0.074257		Wdr3	-0.53196	0.003197
Stard4	0.639299	0.074367		E230013L22Rik	-1.36283	0.00319
Ninj1	-0.46855	0.074435		Rpf1	-0.52291	0.003188
Zfp358	-0.41275	0.074435		Pom121	-0.69711	0.003167
Plekhb2	0.347211	0.074435		Rab5b	-0.46646	0.003162
Tnfaip8	-0.26975	0.074435		Arhgap11a	-1.18083	0.003162
Pkmyt1	-0.68684	0.074435		Bcl9l	-0.63891	0.003159
Mvk	0.582246	0.074435		Zscan25	-0.98081	0.003159
Trpv2	3.51506	0.074435		Prpf8	-0.87696	0.003136
Tob1	0.327069	0.074435		Usp37	-1.04257	0.003128
Rps20	0.464797	0.074435		Dsc2	-0.81286	0.003125
Tmem97	0.444607	0.074435		AU020206	-1.13001	0.003113
Gm13889	-0.89916	0.074489		Nmt2	-0.50042	0.003104
Pola2	-0.5815	0.074545		Pde4dip	-0.72927	0.003099
Kif5c	-0.90665	0.074545		Smc6	-0.75457	0.003094
Suclg1	0.410677	0.07456		Mllt1	-0.55265	0.00309
Ppp1ca	0.3164	0.07456		Ddit3	-0.79131	0.003082
Ercc2	-0.56548	0.07456		Nr2c1	-0.67141	0.003082
Klhl7	-0.47762	0.074567		2210418O10Rik	-0.82928	0.003078
Msh6	-0.4318	0.0746		Mark4	-0.47535	0.003071
Nip7	-0.38532	0.07468		Smarca5	-0.63833	0.00307
Gm10069	1.6111	0.074752		Chmp4b	-0.60042	0.003058
Slc37a3	-0.32463	0.074822		Gga1	-0.46562	0.003049
Homer3	0.380259	0.074846		Rhebl1	-1.45405	0.003035
Rex1bd	0.502941	0.074846		Pcgf5	-0.71275	0.003027
Ccne1	-1.04794	0.074846		Kazn	-0.61628	0.003021
Ints2	0.925353	0.074867		Arv1	-1.00918	0.00302
Arf4	-0.25648	0.074911		Kmt2b	-1.0626	0.003005
Gpatch11	0.744876	0.074999		Copb2	-0.47067	0.002981
Snta1	0.80063	0.075015		G6pc2	-6.29982	0.002979
Ptpn2	-0.40457	0.075077		2310022A10Rik	-0.78177	0.002968
Fbh1	0.443039	0.07511		Mafk	-0.5197	0.002957
Abl1	-0.38172	0.075163		Tmem107	-0.78281	0.002946
Slco5a1	-1.86518	0.075163		Rnd1	-0.97675	0.002944
Il1rn	0.961882	0.075193		Dctn1	-0.53643	0.002943
Dvl3	-0.42079	0.075252		Dcaf10	-0.97565	0.002933
Mrpl28	0.479493	0.075267		Tnfrsf21	-0.61893	0.002928
Nfil3	-0.38943	0.075572		Copa	-0.55829	0.002919
Qdpr	0.454225	0.075673		Smg5	-0.61295	0.002893
Fhip2b	-0.37055	0.075753		Tstd2	-0.93779	0.002893
Psmd11	-0.28684	0.075796		Git2	-1.21	0.00289
Tmem131l	0.483998	0.075909		Tor1b	-0.57427	0.002877
Wipf1	1.7599	0.075939		Kdm5c	-0.49734	0.002866
Bcl2	1.28839	0.075944		Baz2a	-0.82001	0.002863
Stard7	-0.33084	0.075949		Hnrnpu	-0.48058	0.002856
Ubxn11	1.27285	0.075953		Spin1	-0.51608	0.002847
Mrpl24	0.400797	0.075962		Smarcc1	-0.70505	0.002837
Terf2ip	-0.42975	0.075962		Spty2d1	-0.80544	0.002831
Rbm34	-0.4075	0.075962		Dcaf12	-0.44698	0.002826
2510039O18Rik	-0.33026	0.075962		Lpin1	-0.70481	0.002816
Lima1	0.414967	0.075962		Manbal	-0.59277	0.002809
Smim14	0.410169	0.075962		Arap2	-0.57015	0.002806
Cinp	0.482328	0.076083		Katnal1	-1.01721	0.002801
St3gal1	0.486727	0.076175		Gxylt1	-1.15877	0.002801
Zfp110	0.37784	0.076211		Cant1	-0.51198	0.002801
Tsc2	0.334918	0.076211		Clk3	-0.82632	0.002801
Rprm	-0.72307	0.076211		Senp6	-0.54747	0.002782
Hdac5	-0.46329	0.076211		Sympk	-0.56949	0.002765
Col27a1	1.75676	0.076211		Scaf8	-0.83483	0.002765
Itm2a	2.50223	0.076211		Pea15a	-0.51792	0.002765
Psmb5	0.41678	0.076211		Sgsm2	-0.52023	0.002763
Ric8a	-0.2649	0.076211		Acox3	-0.80979	0.00276
Ubqln2	-0.33541	0.076231		Slc17a5	-0.62724	0.00276
Txndc12	0.451169	0.076231		Fam110c	-0.56891	0.002759
Stxbp6	-0.43778	0.076231		Abi1	-0.65382	0.002757
Fam3a	-0.38076	0.076231		Zdhhc18	-0.61612	0.002742
Cd9	-0.30826	0.076276			-4.61592	0.002741
Plgrkt	0.787638	0.076304		Ell2	-0.61333	0.002741
1110002L01Rik	0.617901	0.076369		Kifbp	-0.58258	0.00274
Dennd3	-0.46017	0.076476		Nr1d1	-1.17256	0.00273
Padi4	2.28242	0.076803		Ccdc6	-0.8578	0.002728
Gna11	-0.27318	0.076826		Sike1	-0.97797	0.002725
Tmem86a	0.894054	0.076937		Rab22a	-0.78729	0.002723
Mrc1	1.25661	0.077034		Ptk7	-0.5126	0.002718
Hexim1	0.480096	0.077135		Alkbh5	-0.59715	0.002701
Gipc2	0.902062	0.077143		Zfp777	-0.93289	0.002684
Gm13421	-1.39908	0.077149		Nptx2	-3.23397	0.002668
Pofut2	-0.29921	0.077149		Ctbp1	-0.51273	0.002664
2210016L21Rik	0.364755	0.077216		Arhgef1	-0.66206	0.002664
Carnmt1	0.380895	0.077236		Slc38a10	-0.48492	0.002637
Cbs	0.48905	0.077236		Taf1a	-0.82611	0.002631
Pnma1	-1.67427	0.077236		Mxd4	-0.76881	0.002609
Bcl2l11	-0.43719	0.077267		Limk1	-0.92706	0.002601
Tmem117	1.02818	0.077267		AI661453	-0.57478	0.002599
Las1l	-0.27459	0.077414		Uck2	-0.66201	0.002593
A430005L14Rik	-0.46525	0.077531		Zfp180	-0.85524	0.002593
Nup37	0.628727	0.077551		Pogk	-1.07728	0.002592
Tspan4	-0.40725	0.077661		Cwc22	-0.9254	0.002592
Oxr1	-0.37309	0.077867		Zbed5	-1.52905	0.002592
Mpp1	0.380758	0.077961		Wbp2	-0.4868	0.002591
Lxn	-0.47638	0.077961		Arih2	-0.66934	0.00258
Ermard	-0.58926	0.078062		Samd4b	-0.55959	0.00258
Tiparp	-0.46103	0.078095		Nr4a2	-0.99814	0.002574
Ndufv3	0.617	0.078095		Dsp	-0.88164	0.002569
Reg4	-1.58906	0.078095		Pgam5	-0.66128	0.002567
Snai1	1.20788	0.078188		Ifnlr1	-0.77329	0.002566
Nabp2	0.380213	0.078203		Umps	-0.53576	0.002553
Dennd6b	0.687807	0.078225		Gtpbp4	-0.45962	0.002552
Usb1	-0.44603	0.078226		Trim3	-1.00867	0.00255
Heatr5b	0.413916	0.078262		Cluh	-0.58534	0.002549
Csgalnact1	1.49587	0.078285		Tmf1	-0.66051	0.00254
Cobll1	-0.52561	0.078285		Swt1	-0.68914	0.00254
Rpl37a	0.411887	0.078285		Spindoc	-0.79828	0.002536
Tmem63a	-0.29964	0.078431		Met	-1.07225	0.002536
Shroom3	-0.39024	0.078431		Ubald2	-0.71137	0.002521
Ppp1r7	-0.49972	0.078558		Erbb2	-0.61307	0.002519
Tubb2b	1.17402	0.078558		Myo1e	-0.68008	0.00251
Akr1e1	1.09482	0.078695		Sec24a	-0.90841	0.002508
Mindy3	0.351757	0.0787		Cavin4	-2.47055	0.002499
Med8	-0.37845	0.0787		Nedd4l	-0.61353	0.002499
Cluh	-0.33215	0.078707		Cnot2	-0.62155	0.002485
Gfod1	-1.25124	0.078709		Trp53i13	-0.7901	0.002476
Sec62	-0.34524	0.078724		Mcm3	-0.96747	0.002475
Cyp26b1	1.68283	0.078875		Smc5	-0.8202	0.00246
Nmb	2.03275	0.078903		Nus1	-0.44826	0.002458
Cav2	0.557811	0.078903		Bap1	-0.5144	0.002457
Mrpl21	0.413179	0.078926		Dnase2a	-0.71492	0.002449
Polr2g	0.352315	0.078935		Actn1	-0.66166	0.002447
Mks1	-0.93257	0.078935		Edc4	-0.67091	0.002435
Ppargc1b	1.25106	0.078935		Kdm7a	-0.98866	0.00243
Rgl1	1.21418	0.078984		Rexo1	-0.73965	0.002421
Agmo	1.12367	0.079086		Zfp236	-1.32264	0.00242
Dpp8	0.42147	0.079196		R3hdm1	-0.75802	0.002402
Acot6	0.475854	0.079209		L3mbtl2	-0.64969	0.002396
Snapc4	-0.76549	0.079303		Phldb1	-0.92706	0.002392
Prdx4	-0.29269	0.079397		Mier2	-0.63612	0.002392
Abcb1b	0.62702	0.079397		Slc15a4	-0.80112	0.00239
Spink1	0.440143	0.079447		Dpf2	-0.74761	0.002379
Mtfmt	-0.50544	0.079455		Smoc1	-0.60565	0.002374
B3gnt8	1.68054	0.079559		Arid3b	-1.37502	0.002374
Mprip	-0.24833	0.079627		Pdcd6ip	-0.4816	0.00236
Card19	0.345725	0.079627		Frat2	-1.07662	0.00236
Rfk	0.270836	0.079627		Copz2	-0.82492	0.002354
Alg14	0.720846	0.079627		Map7	-0.57189	0.00233
	-1.93355	0.079707		Micall1	-0.63836	0.002298
Lrrc7	-0.71949	0.079823		Ldlrap1	-0.85142	0.002298
Rassf6	0.725202	0.07983		Htra2	-0.83031	0.002289
Abhd4	-0.31018	0.07983		Gse1	-1.07912	0.002278
Prkar2b	1.73567	0.07983		Commd7	-0.63493	0.002277
Zfp639	-0.45329	0.079833		Phf3	-0.58739	0.002276
Lamtor5	0.311101	0.079854		Chml	-1.42164	0.002276
Rasl11a	2.74626	0.079882		Zfp287	-2.96444	0.002265
Purb	-0.33544	0.079939		Zbtb40	-0.95744	0.002257
Tyms	1.13236	0.080048		Arhgap23	-0.83461	0.002249
AU020206	-0.63481	0.080154		Thumpd1	-0.56261	0.002248
Nus1	-0.25169	0.080212		Fbxw4	-0.95127	0.002241
Panx1	2.10081	0.080212		Clu	-0.64821	0.002241
Stoml1	-0.77121	0.080294		Fam167a	-1.75939	0.002241
Jade2	0.497009	0.080575		Smim7	-0.4825	0.00224
Faf2	-0.31143	0.080669		Zfhx3	-1.47429	0.002238
Dohh	-0.34262	0.08071		Sec31a	-0.49882	0.002229
Wdr75	-0.54195	0.080724		Ftsj3	-0.48233	0.002229
Zfp598	-0.28536	0.080724		Shc4	-1.7271	0.002224
Uck1	-0.57482	0.080902		Ralgapb	-0.80038	0.002204
Lpcat3	0.331336	0.080985		Amy1	-0.65944	0.002191
Zfp786	2.85024	0.081055		H1f4	-2.78926	0.002181
Actr5	-0.48261	0.081073		Ap2b1	-0.62744	0.002176
Acad11	0.364412	0.081205		Ncoa6	-1.39143	0.002171
Tbrg1	-0.28487	0.08122		Nktr	-1.56543	0.00216
Nars1	0.29658	0.081241		Plxnb1	-1.32774	0.002157
Ksr2	1.88624	0.081241		Pigm	-0.72592	0.002148
Noxa1	0.645221	0.081241		Ankrd27	-0.66947	0.002147
Ssb	-0.25605	0.081241		Nipal3	-0.82569	0.002146
Mfge8	0.286828	0.081269		Eef2k	-0.77089	0.002144
Ppm1k	-1.00921	0.081365		Lrrc8d	-0.73657	0.002121
Pogk	-0.60034	0.081365		Usp24	-0.87634	0.002121
Aco2	0.266644	0.081378		Esyt1	-0.50002	0.002105
Osbpl10	0.616783	0.081702		Hsp90aa1	-0.51736	0.002105
Exosc3	-0.33248	0.081815		Iqcb1	-0.91222	0.002104
Nrf1	-0.42521	0.081835		Kctd3	-0.66651	0.002093
Snx8	-0.44587	0.082212		Elk4	-0.91383	0.002092
Capn6	2.55536	0.082217		Hamp2	-3.44571	0.002089
Rps17	0.377145	0.082231		Mphosph8	-0.60629	0.002069
Cish	-0.63606	0.082231		Phf10	-0.58993	0.002066
Ube2v2	-0.41458	0.082271		Smarcd2	-0.5756	0.002057
Ppp2r1a	-0.25147	0.082288		Btbd10	-0.73003	0.002056
Fzd1	0.66777	0.082527		Usp39	-0.54338	0.002054
Ndufb11	0.457116	0.082527		E2f4	-0.57171	0.002054
Sin3a	-0.4371	0.082559		Ufm1	-0.63088	0.002047
Tada2b	-0.56445	0.082585		Ip6k1	-0.78122	0.002044
Srrm1	0.388194	0.082711		Nck2	-0.71864	0.002042
Slc25a15	-0.36995	0.082787		Ddx27	-0.55096	0.002041
Smim38	1.15347	0.082804		Map2k4	-0.73939	0.00204
Smim6	1.89402	0.082829		Boc	-1.43041	0.002033
Pwp1	-0.35391	0.082829		Tsr1	-0.61241	0.00203
Irgq	-0.50737	0.082909		Mvp	-0.56289	0.002029
Otulin	-0.5996	0.082945		Anxa11	-0.51773	0.002026
Rfc2	0.464452	0.082947		Arl2bp	-0.61747	0.002021
Zbtb25	0.841712	0.082947		Smad3	-0.9351	0.002018
Fcsk	-0.41607	0.083031		Polr3d	-0.52717	0.002016
Mmp11	1.10731	0.08306		Sox12	-1.48701	0.002015
Stk11	-0.2915	0.083116		Mettl4	-0.97899	0.002014
Selenbp2	3.93646	0.083399		Dctn4	-0.48113	0.002011
Stt3b	0.30185	0.083447		Tfe3	-0.57854	0.002004
Rabep2	-0.45629	0.083571		Tfap4	-1.0293	0.001986
Dysf	0.995992	0.083657		Tdp2	-0.72957	0.001984
Chac2	0.556768	0.083662		Slc25a51	-0.89995	0.001975
Faap100	-0.42192	0.083822		Prmt3	-0.60202	0.001973
Pip4p2	0.387167	0.0839		Egfr	-0.87989	0.001965
Rps26	0.376967	0.0839		Rbm14	-0.93899	0.001964
Ercc3	-0.33467	0.083905		Ern1	-0.9172	0.001964
Bfar	-0.33086	0.083905		Dnajc21	-0.52354	0.001958
Ndufa10	0.348346	0.083936		Taf5	-1.08623	0.001958
Pi4k2a	-0.39316	0.0841		Atmin	-0.6464	0.00195
Rpl24	0.368911	0.084256		Eif2b4	-0.59203	0.001935
Wdr59	-0.42623	0.084256		Mink1	-0.68618	0.001935
Spry1	0.667194	0.084256		BC005624	-0.52669	0.001933
Apex1	-0.37557	0.084322		Efhd2	-0.58173	0.001932
Ccl9	3.95653	0.084322		Rnpepl1	-0.58001	0.001915
Ccdc71l	-0.34542	0.084322		Tapt1	-0.62998	0.001897
Polr2a	-0.48793	0.084322		Kat14	-0.70293	0.001896
Cmtr1	-0.39703	0.084348		Phf2	-0.69757	0.001896
Loxl3	2.32857	0.084348		Klrg2	-0.56786	0.001893
Phlda2	-1.49954	0.08439		Usp15	-0.60264	0.00189
H2bc23	-1.94319	0.084468		Clasp1	-0.84761	0.001888
Nek10	1.18045	0.084784		Faxc	-1.21995	0.001884
Vcpkmt	0.513328	0.084872		Gm16576	-1.75763	0.001882
Tmem65	0.275552	0.084929		Zfp553	-0.69463	0.00187
Scrn3	0.551816	0.084959		Rai2	-1.10029	0.001867
Il10rb	-0.28309	0.085		Keap1	-0.5151	0.001866
Prph	-2.19056	0.085		Mical3	-0.78139	0.001855
[truncated: 10,606 more rows]

## Sheet: 1c
Day 2				Day 3
Metabolite	log2FC	-log10(FDR)		Metabolite	log2FC	-log10(FDR)
Malonic acid	-1.47675	2.22298		IMP	-1.34911	1.70092
IMP	-1.1766	1.51409		Argininosuccinic acid	-1.43431	1.61204
4-Methyl-2-oxovaleric acid	-1.73966	1.20175		FBP	-1.18435	1.38479
dGMP	-1.52057	1.12211		Aspartic Acid	-1.76045	1.19609
Argininosuccinic acid	-0.53623	1.10757		dGMP	-1.73794	1.15042
AMP	-1.49822	1.08554		AMP	-1.53115	1.11407
L-Cystine	0.324386	1.60791		Histidine	-0.18443	1.44585
2-Isopropylmalic acid	0.210659	0.964122		2-Isopropylmalic acid	0.121967	1.0831
L-Proline	-0.37461	0.955372		L-Arginine	-0.35073	0.895768
D-erythro-Dihydrosphingosine	0.638905	0.915417		2-Deoxyguanosine 5-diphosphate	-0.97483	0.894847
L-Dihydroorotic acid	-0.72164	0.868111		D-Fructose 6-phosphate	0.444067	0.86899
O-Phosphorylethanolamine	-0.6246	0.853851		4-Hydroxyphenyl-pyruvic acid	1.34639	0.836383
Quinolinate	-0.58275	0.837815		Adenosine 5-diphosphate	-1.35033	0.833112
Uridine 5′-diphosphogalactose	-1.58008	0.824186		D-erythro-Dihydrosphingosine	0.868099	0.832142
Uridine 5-diphosphoglucose	-1.58008	0.824186		L-asparagine	0.480353	0.809883
Chorismic acid	-1.46449	0.794222		Taurocholic acid	-1.50954	0.774463
Adenosine 5-diphosphate	-1.14755	0.781704		trans-Aconitic acid	0.444248	0.73993
beta-Nicotinamide adenine dinucleotide	-1.27347	0.769195		alpha-Ketoglutaric acid	0.588362	0.730712
2-Methyl-1-butanol	1.09778	0.765926		alpha-D-Glucose-1-phosphate	0.557263	0.728408
3-2-Hydroxyethylindole	-1.37833	0.765336		N-Carbamoyl-DL-aspartic acid	-1.08081	0.721897
Pyruvic acid	1.02451	0.719739		3-Methylglutaric acid	0.645646	0.716088
D-Fructose 6-phosphate	0.40376	0.716516		N-formylkynurenine	-1.73228	0.704687
Itaconic acid	-2.59506	0.703956		2-Deoxy-D-ribose	-1.41324	0.690346
UDP-GlcNAc	-0.80396	0.671987		Adipic acid	0.504754	0.690003
2-2-Dimethyl Succinate	3.03262	0.661217		2-Deoxyadenosine 5-monophosphate	-1.67586	0.688464
N-acetylaspartate	-1.87142	0.619852		Uracil	0.320298	0.683279
Isopentyl acetate	-0.77335	0.608069		Quinolinate	-0.39712	0.663545
2-Deoxyguanosine 5-diphosphate	0.399483	0.599042		L-Cystine	0.24019	0.640497
L-Gluthathione (oxidized)	-2.25297	0.592722		L-Serine	0.363378	0.638826
L-Kynurenine	-1.27587	0.583705		Itaconic acid	-2.20499	0.634899
DL-Isocitric acid	-0.76923	0.576727		L-Glutamine	-0.61968	0.625243
D-Sedoheptulose-7-phosphate	0.383331	0.562674		Oxamic acid	1.23529	0.619139
Citric acid	-0.76493	0.556233		N-Acetylglutamic acid	0.499246	0.61611
D-Ribulose 1,5-biphosphate	0.495797	0.550246		L-Tyrosine	-0.57373	0.61164
Ketovaleric acid	0.332697	0.544501		D-Sedoheptulose-7-phosphate	0.554118	0.596156
Creatine	-0.89999	0.515765		Cytidine	1.13914	0.590705
alpha-D-Glucose-1-phosphate	0.473843	0.489259		Xanthine	0.453851	0.580981
Maleic acid	0.175787	0.487243		Vanillic acid	-1.51597	0.564042
alpha-Ketoglutaric acid	0.264901	0.470092		L-Kynurenine	-1.05174	0.55577
N-Acetyl-alpha-D-glucosamine 1-phosphate	0.291649	0.467222		Isopentyl acetate	-0.6569	0.54251
4-Hydroxy-L-glutamic acid	1.49312	0.465238		Uridine 5′-diphosphogalactose	-0.88769	0.524128
Phenylpyruvic acid	0.697602	0.46035		Uridine 5-diphosphoglucose	-0.88769	0.524128
Adipic acid	0.213328	0.459557		N-Acetyl-alpha-D-glucosamine 1-phosphate	0.513742	0.519848
3-Indoleacetic acid	-0.86633	0.458317		Cellobiose	-0.22013	0.508355
6-Hydroxynicotinic acid	0.831763	0.44932		4-Pyridoxic acid	0.43835	0.50408
3-Methylglutaric acid	0.286348	0.447141		Uridine	0.869144	0.484454
O-Succinyl-L-homoserine	-0.55018	0.441464		3-Indoleacetic acid	-1.0228	0.472365
L-Malic acid	-0.29412	0.425903		O-Phosphorylethanolamine	0.481255	0.472356
4-Pyridoxic acid	0.255592	0.423201		beta-Nicotinamide adenine dinucleotide	-0.7866	0.470507
Guanine	-0.9499	0.416686		Dihydroxyacetone phosphate	0.355765	0.442687
N-formylkynurenine	-0.62299	0.408341		Ketovaleric acid	0.271615	0.437927
L-Citrulline	-1.25125	0.405242		L-Leucine	-0.61726	0.436154
Xanthine	0.239472	0.401666		DL-Isocitric acid	-0.5622	0.42837
L-Aspartic Acid	-0.45537	0.389096		L-Citrulline	-1.87354	0.419661
Uridine 5-monophosphate	-1.00888	0.382502		Citric acid	-0.56358	0.416436
Indoline-2-carboxylate	-0.41697	0.378577		L-Methionine	-0.61378	0.411682
Salicylic acid	-0.07676	0.358894		L-Sorbose	0.182303	0.402747
Deoxyguanosine 5-triphosphate	-1.18042	0.339761		L-Tryptophan	-0.47083	0.399339
Taurocholic acid	0.529532	0.338239		N-Acetyl-D-glucosamine 6-phosphate	0.281582	0.39632
Glutathone red	0.630535	0.32832		4-Hydroxy-L-glutamic acid	1.43332	0.376815
5-Deoxy-5-(methylthio)adenosine	-1.36901	0.317825		3-2-Hydroxyethylindole	-0.69699	0.368011
Uridine 5-triphosphate	-1.06733	0.315452		Glucoheptonic acid	-0.89721	0.359986
Adenosine 5-triphosphate	-0.81478	0.315405		L-Isoleucine	-0.42321	0.351411
Cellobiose	-0.08195	0.314644		Glutathone red	1.15337	0.345979
D-Glucose 6-phosphate	-0.00787	0.299819		Deoxyguanosine 5-triphosphate	-0.77243	0.345151
3-Hydroxyanthranilic acid	-0.41248	0.295159		Nicotinic acid mononucleotide	-0.62927	0.344565
L-Cystathionine	-0.31924	0.290605		2-Deoxycytidine 5-monophosphate	-0.08075	0.343238
N-Carbamoyl-DL-aspartic acid	-0.12737	0.277292		Adenosine 3-5-cyclic monophosphate	-0.77514	0.335499
Uridine	0.453061	0.26571		D-Maltose	-0.3435	0.332331
Nicotinic acid mononucleotide	-0.39475	0.259387		Creatine	-0.44291	0.327521
alpha-D(+)Mannose 1-phosphate	-0.03008	0.258963		Thiamine	-0.73392	0.31736
4-Hydroxybenzoic acid	-0.11761	0.256803		myo-Inositol	0.146178	0.31286
2-Deoxyadenosine 5-monophosphate	-0.80534	0.24992		Uridine 5-monophosphate	-0.92569	0.309394
Dihydroxyacetone phosphate	0.16512	0.248837		Salicylic acid	-0.06422	0.301052
D-Fructose 1,6-biphosphate	-0.18584	0.247312		2-Phosphoglyceric acid	0.955853	0.300513
Pyridoxal hydrochloride	-0.09031	0.242432		D-Mannose	0.182857	0.300325
N-acetylaspartylglutamate	0.042143	0.239727		Adenosine 5-triphosphate	-0.38913	0.296009
2,3-DHB	0.204279	0.233286		4-Quinolinol	-0.57052	0.291674
L-Arginine	-0.15281	0.23326		o-Phospho-L-Serine	-0.59589	0.285019
L-asparagine	0.1059	0.227814		Riboflavin	-0.45417	0.273643
Phosphoenolpyruvic acid	-0.27688	0.223026		D-Ribulose 1,5-biphosphate	0.299936	0.260236
L-Threonine	-0.18375	0.220212		L-Cystathionine	-0.14578	0.251317
Taurine	-0.26238	0.219414		alpha-D(+)Mannose 1-phosphate	-0.00283	0.247163
L-Hydroxyglutaric acid	-0.02643	0.219386		Guanosine 3,5-cyclic monophosphate	-0.61247	0.24282
2-Ketobutyrate	0.209667	0.203839		N-Carbamyl-L-glutamic acid	-0.46173	0.234235
L-Histidine	-0.02368	0.199586		cis-Aconitic acid	-0.0958	0.233201
4-Quinolinol	-0.45157	0.197419		Inosine 5-triphosphate	2.92739	0.232503
D-Ribose 5-phosphate	-0.43141	0.190047		Uridine 5-triphosphate	-0.30409	0.231973
2-Deoxycytidine	0.286274	0.189049		L-Threonine	-0.25629	0.229652
Inosine 5-triphosphate	2.15846	0.187134		D-Glucose 6-phosphate	-0.05998	0.228405
DL-2-Aminoadipic acid	0.182327	0.186326		Pyridoxal hydrochloride	-0.29361	0.22527
N-Acetylglutamic acid	-0.82306	0.182605		3-Dehydroshikimic acid	-0.71273	0.218237
D-Mannose	0.116948	0.175597		D-pantothenic acid	-0.40903	0.211623
L-Glutamine	-0.22898	0.169107		L-Hydroxyglutaric acid	0.285166	0.210621
L-Arabinose	0.277465	0.168344		Inosine	-0.15301	0.200305
Uracil	-0.12344	0.162789		3-Hydroxyanthranilic acid	-0.4814	0.197704
Adenine	-0.10809	0.156136		Adenine	-0.5109	0.195803
Glucoheptonic acid	-0.11538	0.146201		Orotic acid	0.00493	0.19387
L-Sorbose	0.063095	0.139921		Pyridoxine	-0.50909	0.191386
Inosine	-0.03684	0.12205		Succinic acid	0.093759	0.186409
myo-Inositol	0.053367	0.119683		N-acetylaspartate	-1.24242	0.185796
Mevalonic acid 5-phosphate	-0.02555	0.108849		Glyceric acid	-0.39483	0.171642
Arabinose-5-phosphate	-0.36966	0.107889		UDP-GlcNAc	-0.24342	0.16598
L-Serine	-0.04081	0.105575		5-Deoxy-5-(methylthio)adenosine	-1.16412	0.149457
Succinic acid	-0.00549	0.105357		D-Xylulose-5-phosphate	0.353428	0.145228
Riboflavin	0.03774	0.093516		6-Hydroxynicotinic acid	0.428886	0.141356
L-Leucine	-0.15046	0.090123		O-Succinyl-L-homoserine	0.886441	0.138247
L-Glutamic acid	0.016072	0.086885		Maleic acid	-0.00265	0.136623
Melibiose	-0.07759	0.085322		G3P	-0.34427	0.123928
Cytidine-5-monophosphate	-0.30637	0.082923		Galactonic acid	-0.28505	0.120882
Homocitrate	-0.18605	0.080646		L-Malic acid	-0.18051	0.119731
2-Deoxy-D-ribose	-0.37691	0.07968		Acetoacetate Neg	-0.03112	0.114665
L-Tryptophan	-0.19511	0.078057		L-Dihydroorotic acid	-0.01105	0.113903
Orotic acid	-0.19896	0.073513		L-Arabinose	0.216533	0.113578
D-Xylulose-5-phosphate	0.271925	0.06962		D-Gluconic acid	-0.25553	0.10965
Hypoxanthine	-0.11529	0.066239		Indoline-2-carboxylate	1.77187	0.108863
G3P	-0.34392	0.065133		DL-2-Aminoadipic acid	0.104567	0.105457
Uridine 5-diphosphate	-1.50598	0.059111		Xanthosine	-0.29608	0.097576
Pyridoxine	-0.18124	0.057978		Chorismic acid	0.107517	0.097361
D-Gluconic acid	0.033253	0.05651		N-acetylaspartylglutamate	-0.5957	0.088928
trans-Aconitic acid	0.173393	0.055468		L-Gluthathione (oxidized)	-0.14241	0.061449
Vanillic acid	-0.29421	0.055053		2-Ketobutyrate	-0.34371	0.061325
Acetoacetate Neg	0.083453	0.049743		2,3-DHB	-0.02742	0.059406
Oxamic acid	0.246665	0.048227		4-Methyl-2-oxovaleric acid	0.003313	0.055678
Galactonic acid	0.007221	0.048103		4-Hydroxybenzoic acid	0.561271	0.046297
L-Tyrosine	-0.03429	0.04674		L-Glutamic acid	-0.04101	0.044815
o-Phospho-L-Serine	-0.14855	0.040616		Hypoxanthine	-0.3618	0.044068
2-Phosphoglyceric acid	0.29897	0.040179		Malonic acid	-0.12108	0.037784
L-Methionine	-0.18823	0.03935		D-Ribose 5-phosphate	-0.3421	0.034046
D-Maltose	-0.09385	0.039259		Phosphoenolpyruvic acid	0.048754	0.030995
cis-Aconitic acid	-0.0138	0.036981		Guanine	0.059079	0.029453
N-Acetyl-D-glucosamine 6-phosphate	-0.13899	0.036408		Arabinose-5-phosphate	-0.25921	0.027081
Xanthosine	-0.42646	0.030545		2-Deoxycytidine	1.11963	0.020498
Guanosine 3,5-cyclic monophosphate	-0.05912	0.027013		Uridine 5-diphosphate	-0.4976	0.015652
3-Dehydroshikimic acid	-0.28787	0.02567		Mevalonic acid 5-phosphate	-0.06471	0.012386
2-Deoxycytidine 5-monophosphate	0.029572	0.022318		Melibiose	-0.34834	0.011932
Glyceric acid	-0.06855	0.016912		L-Proline	0.015874	0.009039
Thiamine	-0.21372	0.015846		Cytidine-5-monophosphate	-0.32268	0.004914
N-Carbamyl-L-glutamic acid	-0.02009	0.014312		Homocitrate	-0.1596	0.003832
D-pantothenic acid	-0.03524	0.012203		Lactic acid	1.44609	2.11296
Adenosine 3-5-cyclic monophosphate	-0.11728	0.006092		Pyruvic acid	1.47787	1.67117
L-Isoleucine	0.051943	0.005102		2-Methyl-1-butanol	1.52141	1.60219
Cytidine	-0.17992	0.000205		Phenylpyruvic acid	1.04764	1.19431
4-Hydroxyphenylpyruvic acid	0.991251	1.21127		2-2-Dimethyl Succinate	4.70317	1.18095
Lactic acid	0.915042	1.05918		Taurine	0.844295	1.14396

## Sheet: 1d
Pathway	-log10 (padj)
Oxidative Phosphorylation	2.43e-08
Drug Metabolism Cytochrome P450	5.24e-07
Metabolism of Xenobiotics by Cytochrome P450	6.06e-07
Steroid Hormone Biosynthesis	0.000274
Alzheimers Disease	0.000289
Complement and Coagulation Cascades	0.000289
ECM Receptor Interaction	0.000289
Ribosome	0.000289
Parkinsons Disease	0.000455
Glutathione Metab	0.000495
Pentose & Glucuronate Interconv	0.000495
Focal Adhesion	0.000656
Ascorbate and Aldarate Metab	0.000892
Systemic Lupus Erythematosus	0.000929
Drug Metabolism Other Enzymes	0.001078
Fatty Acid Metab	0.001441
Glycolysis & Gluconeogenesis	0.001656
PPAR Signaling Pathways	0.001799
Huntingtons Disease	0.001824
Retinol Metabolism	0.002303
Cardiac Muscle Contraction	0.003856
Lysosome	0.004769
Pyruvate Metab	0.004769
Tryptophan Metab	0.007372
ABC Transporters	0.009372
Prophyrin and Chlorophyll Metabolism	0.010528
Intestineal Immune Network for IgA Production	0.015884
Limonene and Pinene Degradation	0.015884
Pentose Phosphate Pathway	0.015884
Bile Acid Biosynthesis	0.021549
Propanoate Metab	0.022367

## Sheet: 1e
Metabolite	Day 1			Day 2			Day 3
Citrate	-1.28324	-0.54602	0.004104	-1.20404	-0.74189	-0.34885	-0.36293	-0.94868	-0.37913
Isocitrate	-1.26483	-0.50901	0.006775	-1.19171	-0.74745	-0.36852	-0.34508	-0.95836	-0.38314
αKG	-1.0225	-1.07555	-1.53447	0.375577	1.0753	-0.65617	1.26332	-0.04915	0.550915
Succinate	-0.40195	-0.81372	-0.6651	0.334562	0.331513	-0.68255	0.789399	-0.45583	-0.05229
Malate	-0.51427	-0.50639	-0.54118	-0.36423	0.09816	-0.61629	0.31534	-0.70468	-0.1522
NAD+	-1.32032	-0.56176	-0.25565	-1.7026	-1.21001	-0.90781	-0.32164	-1.20439	-0.83377

## Sheet: 1f
Gene	Day 1	Day 2	Day 3
Idh1	-0.28461	0.954915	1.64394
Idh3b	-0.01176	0.644383	1.36085
Idh3a	-0.19293	0.715427	1.31447
Ogdhl	-0.16779	0.119863	1.12772
Suclg2	-0.04768	0.55541	1.02435
Sdhc	0.071254	0.669281	1.00695
Pdha1	-0.24238	0.547059	0.994711
Cs	0.022857	0.708436	0.99219
Mdh1	0.017788	0.221123	0.921413
Suclg1	0.009337	0.410677	0.783563
Aco2	-0.08146	0.266644	0.685847
Sdhd	0.167527	-0.04168	0.630253
Fh1	0.320587	0.51742	0.583775
Sdhb	0.064548	0.158201	0.560177
Mdh2	0.258225	0.268265	0.553476
Sucla2	0.052884	0.260959	0.4855
Dlat	-0.02291	0.276981	0.426334
Ogdh	-0.17453	0.453146	0.409004
Idh3g	0.072834	0.215528	0.366572
Pdhb	-0.078	0.474676	0.341789

## Sheet: 1g
Gene	Day 1	Day 2	Day 3
Atp1a1	-0.18589	0.671971	1.13422
Atp1a3	-1.91954	4.83324	7.5458
Atp4a	-0.16663	2.43887	3.21713
Atp5f1b	0.028688	0.482817	0.903456
Atp5f1c	0.096913	0.590992	1.45812
Atp5f1d	0.094825	0.352295	0.968018
Atp5f1e	0.194187	0.52319	1.54293
Atp5mc1	0.027455	0.376025	0.766732
Atp5mc2	0.194576	0.859292	1.08096
Atp5me	-0.01673	0.90156	1.08484
Atp5mf	0.094302	0.756818	1.2252
Atp5mg	0.179205	0.686857	1.5649
Atp5pb	0.039149	0.436446	0.926823
Atp5pd	0.168646	0.719716	1.69469
Atp5pf	0.05056	0.88217	1.50568
Atp5po	0.091716	0.522113	1.43784
Atp6ap1	-0.21055	0.35937	0.439186
Atp6v0a1	0.022586	1.47381	1.3297
Atp6v0a4	0.06369	2.95802	5.37276
Atp6v0b	0.0445	0.541842	0.887147
Atp6v1a	-0.069	0.926749	1.0418
Atp6v1c1	-0.09433	0.35029	0.258699
Atp6v1d	0.071796	0.620104	1.06368
Atp6v1g1	0.042113	0.518106	0.673661
Cox15	-0.18456	0.431279	0.562508
Cox4i1	0.192763	0.435303	1.43758
Cox5b	-0.00391	0.729202	1.46666
Cox6a1	0.10179	0.580136	1.38212
Cox6b1	0.02558	0.841544	1.41455
Cox6c	0.177515	0.653714	1.73156
Cox7a2	0.060023	0.675343	1.36187
Cox7a2l	0.124111	0.469895	1.29035
Cox7b	0.027658	0.662014	1.31829
Cox7c	-0.00836	0.726902	1.50914
Cox8a	0.163466	0.719631	1.33859
Cyc1	-0.00688	0.395773	1.08529
Ndufa10	0.103438	0.348346	0.866181
Ndufa11	-0.07386	0.575812	1.45841
Ndufa2	0.179928	0.776617	1.35737
Ndufa3	0.089283	0.889533	1.04787
Ndufa4	-0.00699	0.621212	1.15006
Ndufa4l2	0.675221	1.19219	2.30364
Ndufa5	0.260363	1.10529	1.614
Ndufa6	0.128918	0.43996	1.34871
Ndufa7	-0.05532	0.435753	1.16357
Ndufa8	0.135977	0.613143	1.43472
Ndufa9	0.07377	0.780563	1.2769
Ndufab1	0.039778	0.58587	0.862086
Ndufb1	-0.10385	0.44207	1.04645
Ndufb10	0.118866	0.624521	1.40048
Ndufb2	0.381727	0.489877	1.28271
Ndufb3	-0.02702	0.753442	1.12821
Ndufb4	1.19616	2.19819	1.4802
Ndufb5	0.120184	0.364201	1.38811
Ndufb6	0.200336	0.681538	1.29528
Ndufb7	0.02349	0.796707	1.57303
Ndufb8	0.148035	0.590405	1.65946
Ndufb9	0.067373	0.517709	1.46356
Ndufc1	-0.19841	0.940601	1.16053
Ndufc2	-0.01456	0.94639	1.55484
Ndufs1	-0.22176	0.451532	0.657543
Ndufs2	-0.01315	0.496246	1.22979
Ndufs3	-0.05283	0.47886	1.03056
Ndufs4	0.007493	0.591167	1.06216
Ndufs5	0.097184	0.505076	1.06512
Ndufs6	0.123895	0.548632	1.35082
Ndufs7	0.150746	0.408032	0.916252
Ndufs8	-0.01625	0.346943	1.13189
Ndufv1	0.1254	0.42252	0.867357
Ndufv2	-0.02967	0.532122	1.6247
Ndufv3	-0.00658	0.617	1.47651
Sdhc	0.071254	0.669281	1.00695
Tcirg1	-0.03465	0.520891	0.902898
Uqcr10	0.107656	0.367971	1.06013
Uqcr11	-0.07178	1.04943	1.71148
Uqcrb	0.145213	0.51447	1.14468
Uqcrc2	0.080715	0.602681	1.01764
Uqcrh	0.238882	0.453467	1.31267
Uqcrq	0.144091	0.437134	0.951649

## Sheet: 1h
Metabolite	Day 1			Day 2			Day 3
G1P	-0.90115	-0.46912	-0.23728	0.463052	1.01061	-0.05213	0.95802	0.177946	0.535824
G6P	-0.49821	-0.8544	-2.20376	0.254276	0.827014	-1.10492	0.450326	-0.45277	-0.1775
F6P	-1.1571	-0.84135	-1.58324	0.092656	0.992605	0.126019	0.916946	0.131707	0.283549
FBP	-0.80436	-0.90941	-0.00997	0.081084	0.023075	-0.66168	-0.81391	-2.01938	-0.71975
DHAP	-0.55099	-0.61526	-1.24525	0.21231	0.841941	-0.55889	0.90731	-0.32848	0.488466
2PG	-1.47831	-0.98834	0.383114	-0.36616	0.309537	0.953529	1.35654	0.391443	1.11957
PEP	-1.63219	-1.16261	-0.14735	-1.04436	0.019402	0.194314	0.265751	-0.38016	0.260672
Pyruvate	-0.72541	-0.08909	0.278407	0.67117	1.67105	0.731308	1.75274	1.12438	1.55648
Lactate	0.161484	0.318053	0.493254	0.803034	0.978494	0.963598	1.29363	1.43073	1.6139
RuBP	0.36932	-0.61566	0.038542	0.452001	0.213212	0.822178	0.565166	-0.00123	0.335869
R5P	-0.70342	-0.79388	-0.78336	-0.35732	-0.1629	-0.774	0.171276	-0.85742	-0.34015
S7P	-0.64128	-0.6134	-0.8936	0.716171	1.05983	-0.62601	1.37061	0.06435	0.227388
X5P	-0.1623	-0.6452	-0.96886	0.574524	0.773612	-0.53236	1.26747	-0.58534	0.378164
A5P	-0.71003	-0.77619	-0.68475	-0.387	-0.02595	-0.69604	0.246282	-0.71634	-0.30756
UDP-GlcNAc	-0.99496	-0.08105	0.340811	-1.25672	-0.81283	-0.34232	0.073041	-0.56654	-0.23675

## Sheet: 1i
Gene	Day 1	Day 2	Day 3
Acss2	-0.33323	1.22299	0.965189
Adh1	0.667768	0.472335	0.893111
Adh5	-0.11141	0.419061	0.733474
Aldh1a2	-0.73659	1.26997	1.98648
Aldh1a7	0.348757	2.29589	4.34832
Aldh1b1	0.049996	0.852231	1.66496
Aldh2	-0.15517	0.612576	1.50435
Aldh3a1	2.18027	4.70291	6.02933
Aldh9a1	-0.13398	0.706605	1.03228
Aldoa	0.06489	0.431894	0.613805
Aldoc	0.174662	1.36036	1.46888
Eno1	0.022321	0.641252	0.495395
Fbp1	-0.0339	2.73225	8.05812
Fbp2	-0.05363	1.38394	3.17271
Galm	-0.02664	1.46365	2.68344
Gapdh	0.031323	0.459053	0.69891
Gck	-0.01884	0.95185	1.74872
Gpi1	-0.04075	0.859295	1.153
Hk2	-0.3848	0.900998	0.387234
Hkdc1	-0.32808	1.97503	2.88261
Ldha	0.101969	0.742925	0.955558
Ldhb	0.461016	0.486963	1.83535
Pdha1	-0.24238	0.547059	0.994711
Pdhb	-0.078	0.474676	0.341789
Pfkl	0.195559	0.768776	0.449343
Pfkm	0.002932	0.757926	1.16764
Pfkp	0.110447	1.0167	0.505316
Pgk1	0.077771	0.503265	0.68432
Pgm1	-0.03375	0.870193	0.682917
Pklr	-0.04441	1.66598	2.93699
Pkm	-0.02935	0.76772	0.63687

## Sheet: 1j
Gene	Day 1	Day 2	Day 3
Aldoc	0.174662	1.36036	1.46888
Dera	-0.18188	0.809654	0.724017
Fbp1	-0.0339	2.73225	8.05812
Fbp2	-0.05363	1.38394	3.17271
G6pdx	-0.16601	0.998361	1.43845
Gpi1	-0.04075	0.859295	1.153
Pfkm	0.002932	0.757926	1.16764
Pfkp	0.110447	1.0167	0.505316
Pgm1	-0.03375	0.870193	0.682917
Rbks	0.270931	1.20002	1.78147
Tkt	0.045034	0.60358	0.695437

## Sheet: 1k
Metabolite	Day 1			Day 2			Day 3
GSH	-0.85095	5.20488	5.72811	0.498139	-3.48085	4.87432	-0.26217	4.20573	-0.48346
GSSG	-1.48519	-0.48974	0.093817	-4.62198	-1.49862	-0.63831	0.198925	-0.73781	0.111646
Serine	-0.79968	-0.24815	0.270099	-0.38538	0.110365	0.152579	0.53404	0.108873	0.447222
Cystine	0.534115	0.394552	0.18564	0.37038	0.270694	0.332085	-0.12138	0.471732	0.370213
Glutamate	-0.0398	-0.4569	-0.3112	0.293801	0.152058	-0.39764	0.460125	-0.51371	-0.06944
Glutamine	-0.00816	-0.52382	-0.46714	0.097658	-0.06329	-0.72131	-0.2941	-1.00253	-0.56242

[truncated: 3 more sheets: 1l, 1m, 1n]
