# Supplementary material for: NADPH-producing enzymes restrict the formation of pancreatic precancerous lesions
Source: Nat Metab. Author manuscript; Available in PMC 2026 May 7. (PMC13121030; doi:10.1038/s42255-026-01496-x)
Supplement: Source Data Fig 4 [file NIHMS2165703-supplement-Source_Data_Fig_4.xlsx]

## Sheet: 4c
Genotype/Treatment	Acinar				ADM				PanIN 1A				PanIN 1B				PanIN 2
KC;G6pdwt	63.3	40	43.3	83.3	13.3	40	30	10	16.7	20	26.7	6.7	3.3	0	0	0	6.7	0	0	0
KC;G6pdwt + NAC	36.7	50	0	70	30	16.7	10	20	23.3	26.7	50	10	3.3	6.7	16.7	0	3.3	0	23.3	0
KC;G6pdmut	6.7	26.7	30	0	33.3	30	46.7	16.7	53.3	23.3	16.7	36.7	3.3	3.3	6.7	23.3	3.3	16.7	0	23.3
KC;G6pdmut + NAC	70	60	76.7	60	10	20	10	30	16.7	20	10	10	3.3	0	3.3	0	0	0	0	0

## Sheet: 4e
KC;G6pdwt	KC;G6pdwt + NAC	KC;G6pdmut	KC;G6pdmut +NAC
3.99475	24.21	31.35	1.27133
4.86142	2.27283	18.484	1.22332
4.5135	8.18925	17.4297	1.1726
3.158	4.07193	11.7225	2.89418

## Sheet: 4h
KC;G6pdwt	KC;G6pdwt + NAC	KC;G6pdmut	KC;G6pdmut +NAC
3.99475	24.21	31.35	1.27133
4.86142	2.27283	18.484	1.22332
4.5135	8.18925	17.4297	1.1726
3.158	4.07193	11.7225	2.89418

## Sheet: 4k
Treatment	Acinar				ADM				PanIN 1A				PanIN 1B				PanIN 2
Control	66.7	53.3	76.7	100	10	16.7	20	0	23.3	30	3.3	0	0	0	0	0	0	0	0	0
BSO	36.7	63.3	40	23.3	43.3	16.7	33.3	60	16.7	20	23.3	10	3.3	0	3.3	0	0	0	0	6.7
