# Supplementary material for: NADPH-producing enzymes restrict the formation of pancreatic precancerous lesions
Source: Nat Metab. Author manuscript; Available in PMC 2026 May 7. (PMC13121030; doi:10.1038/s42255-026-01496-x)
Supplement: Sup Data 1-7 [file NIHMS2165703-supplement-Sup_Data_1-7.xlsx]

## Sheet: Supplementary Figure 1
	Pathway	N	Up	Down	P.Up	P.Down
mmu04972	Pancreatic secretion	74	1	19	0.4657	8.56906e-25
mmu04974	Protein digestion and absorption	59	12	12	5.33167e-14	1.20606e-14
mmu04975	Fat digestion and absorption	25	0	5	1	9.78572e-07
mmu04970	Salivary secretion	48	1	5	0.333789	2.75456e-05
mmu05164	Influenza A	115	1	6	0.623064	0.000214538
mmu04080	Neuroactive ligand-receptor interaction	98	1	5	0.564336	0.000815007
mmu00500	Starch and sucrose metabolism	26	1	3	0.197324	0.000922323
mmu04973	Carbohydrate digestion and absorption	31	2	3	0.027804	0.00155216
mmu00561	Glycerolipid metabolism	51	2	3	0.0684616	0.00645906
mmu03264	Virion - Flavivirus	1	0	1	1	0.00745795
mmu04213	Longevity regulating pathway - multiple species	54	0	3	1	0.00757075
mmu04614	Renin-angiotensin system	22	0	2	1	0.0115369
mmu04270	Vascular smooth muscle contraction	78	1	3	0.483554	0.0204353
mmu04928	Parathyroid hormone synthesis, secretion and action	82	2	3	0.151385	0.02329
mmu00590	Arachidonic acid metabolism	32	0	2	1	0.0236081
mmu03015	mRNA surveillance pathway	85	0	3	1	0.025566
mmu04010	MAPK signaling pathway	228	2	5	0.574641	0.027779
mmu04915	Estrogen signaling pathway	91	2	3	0.178124	0.0304646
mmu04961	Endocrine and other factor-regulated calcium reabsorption	39	1	2	0.280988	0.0341069
mmu00330	Arginine and proline metabolism	39	0	2	1	0.0341069
mmu04924	Renin secretion	42	1	2	0.299034	0.0390668
mmu04612	Antigen processing and presentation	44	0	2	1	0.0425163
mmu05134	Legionellosis	45	0	2	1	0.0442824
mmu04727	GABAergic synapse	48	0	2	1	0.0497403
mmu04072	Phospholipase D signaling pathway	113	3	3	0.0697899	0.0523029
mmu01100	Metabolic pathways	1210	25	14	1.73369e-05	0.0642456
mmu00591	Linoleic acid metabolism	9	1	1	0.0732158	0.0651737
mmu03040	Spliceosome	127	1	3	0.659728	0.0692227
mmu00592	alpha-Linolenic acid metabolism	10	0	1	1	0.0721506
mmu04020	Calcium signaling pathway	131	3	3	0.0982036	0.0744614
mmu00562	Inositol phosphate metabolism	65	1	2	0.423262	0.0846363
mmu04912	GnRH signaling pathway	66	1	2	0.428138	0.0868718
mmu04977	Vitamin digestion and absorption	15	1	1	0.11905	0.10627
mmu04514	Cell adhesion molecules	77	0	2	1	0.112551
mmu05145	Toxoplasmosis	81	0	2	1	0.122327
mmu04070	Phosphatidylinositol signaling system	82	1	2	0.500817	0.124803
mmu00515	Mannose type O-glycan biosynthesis	18	0	1	1	0.126142
mmu04670	Leukocyte transendothelial migration	84	1	2	0.509233	0.129791
mmu00100	Steroid biosynthesis	19	0	1	1	0.132669
mmu04742	Taste transduction	20	2	1	0.0120607	0.139147
mmu05163	Human cytomegalovirus infection	178	2	3	0.443037	0.14754
mmu05162	Measles	97	0	2	1	0.163231
mmu03013	Nucleocytoplasmic transport	99	0	2	1	0.168508
mmu00140	Steroid hormone biosynthesis	25	4	1	5.21792e-05	0.170827
mmu04392	Hippo signaling pathway - multiple species	25	0	1	1	0.170827
mmu05150	Staphylococcus aureus infection	27	0	1	1	0.183174
mmu04022	cGMP-PKG signaling pathway	109	3	2	0.0640688	0.195294
mmu00830	Retinol metabolism	29	5	1	3.86953e-06	0.195338
mmu04913	Ovarian steroidogenesis	30	2	1	0.0261515	0.201353
mmu00565	Ether lipid metabolism	30	0	1	1	0.201353
mmu04710	Circadian rhythm	32	0	1	1	0.21325
mmu04978	Mineral absorption	33	0	1	1	0.219133
mmu02010	ABC transporters	34	0	1	1	0.224972
mmu04062	Chemokine signaling pathway	122	1	2	0.644902	0.230827
mmu05160	Hepatitis C	122	0	2	1	0.230827
mmu03272	Virion - Hepatitis viruses	36	0	1	1	0.23652
mmu04148	Efferocytosis	126	1	2	0.656813	0.241859
mmu04962	Vasopressin-regulated water reabsorption	37	1	1	0.268703	0.242231
mmu04730	Long-term depression	40	1	1	0.287054	0.259109
mmu04923	Regulation of lipolysis in adipocytes	41	0	1	1	0.264652
mmu04927	Cortisol synthesis and secretion	43	2	1	0.0506098	0.275616
mmu05207	Chemical carcinogenesis - receptor activation	141	10	2	2.84493e-07	0.283362
mmu04971	Gastric acid secretion	45	1	1	0.31663	0.286417
mmu04360	Axon guidance	146	1	2	0.710684	0.297182
mmu04918	Thyroid hormone synthesis	48	2	1	0.0615478	0.302322
mmu04976	Bile secretion	48	2	1	0.0615478	0.302322
mmu05032	Morphine addiction	48	0	1	1	0.302322
mmu05417	Lipid and atherosclerosis	149	1	2	0.718007	0.305457
mmu04370	VEGF signaling pathway	49	0	1	1	0.307545
mmu04512	ECM-receptor interaction	51	9	1	3.38179e-10	0.317875
mmu04141	Protein processing in endoplasmic reticulum	157	0	2	1	0.327432
mmu04713	Circadian entrainment	53	1	1	0.361444	0.328053
mmu00480	Glutathione metabolism	57	6	1	7.86321e-06	0.347961
mmu04911	Insulin secretion	59	2	1	0.0880402	0.357695
mmu04650	Natural killer cell mediated cytotoxicity	61	0	1	1	0.367284
mmu05410	Hypertrophic cardiomyopathy	61	0	1	1	0.367284
mmu05414	Dilated cardiomyopathy	61	0	1	1	0.367284
mmu04925	Aldosterone synthesis and secretion	62	2	1	0.0957657	0.372026
mmu05415	Diabetic cardiomyopathy	175	6	2	0.00356953	0.376138
mmu04540	Gap junction	63	3	1	0.0159402	0.376733
mmu01230	Biosynthesis of amino acids	64	1	1	0.418346	0.381404
mmu04750	Inflammatory mediator regulation of TRP channels	64	1	1	0.418346	0.381404
mmu05171	Coronavirus disease - COVID-19	177	0	2	1	0.381469
mmu05166	Human T-cell leukemia virus 1 infection	180	2	2	0.448723	0.389429
mmu04916	Melanogenesis	67	2	1	0.109048	0.395212
mmu04724	Glutamatergic synapse	67	1	1	0.432973	0.395212
mmu05146	Amoebiasis	68	6	1	2.20087e-05	0.399747
mmu03008	Ribosome biogenesis in eukaryotes	71	0	1	1	0.41315
mmu04725	Cholinergic synapse	73	2	1	0.125581	0.42192
mmu04914	Progesterone-mediated oocyte maturation	74	0	1	1	0.426257
mmu05142	Chagas disease	75	1	1	0.47022	0.430561
mmu00564	Glycerophospholipid metabolism	77	1	1	0.479147	0.439074
mmu04211	Longevity regulating pathway	79	1	1	0.487925	0.447461
mmu01522	Endocrine resistance	80	0	1	1	0.451607
mmu04933	AGE-RAGE signaling pathway in diabetic complications	82	6	1	6.4026e-05	0.459809
mmu05020	Prion disease	221	3	2	0.284591	0.493073
mmu04935	Growth hormone synthesis, secretion and action	91	2	1	0.178124	0.495239
mmu04611	Platelet activation	92	5	1	0.00105374	0.499031
mmu04630	JAK-STAT signaling pathway	92	1	1	0.541514	0.499031
mmu04144	Endocytosis	224	0	2	1	0.500228
mmu00230	Purine metabolism	94	1	1	0.54925	0.50653
mmu04114	Oocyte meiosis	94	0	1	1	0.50653
mmu04926	Relaxin signaling pathway	95	7	1	1.4676e-05	0.510238
mmu04371	Apelin signaling pathway	96	1	1	0.556856	0.513918
mmu05022	Pathways of neurodegeneration - multiple diseases	365	4	3	0.368624	0.515013
mmu04261	Adrenergic signaling in cardiomyocytes	97	2	1	0.196332	0.517571
mmu04921	Oxytocin signaling pathway	98	1	1	0.564336	0.521197
mmu04550	Signaling pathways regulating pluripotency of stem cells	98	0	1	1	0.521197
mmu04723	Retrograde endocannabinoid signaling	100	1	1	0.57169	0.528368
mmu04919	Thyroid hormone signaling pathway	100	1	1	0.57169	0.528368
mmu05224	Breast cancer	102	0	1	1	0.535433
mmu04071	Sphingolipid signaling pathway	103	1	1	0.582491	0.538926
mmu05226	Gastric cancer	103	0	1	1	0.538926
mmu05200	Pathways in cancer	387	10	3	0.00153573	0.554813
mmu04934	Cushing syndrome	108	2	1	0.230244	0.556005
mmu04060	Cytokine-cytokine receptor interaction	109	1	1	0.603291	0.559345
mmu05135	Yersinia infection	110	0	1	1	0.56266
mmu04390	Hippo signaling pathway	117	0	1	1	0.585184
mmu05418	Fluid shear stress and atherosclerosis	121	5	1	0.00351687	0.597536
mmu04310	Wnt signaling pathway	122	2	1	0.273881	0.600567
mmu05202	Transcriptional misregulation in cancer	126	2	1	0.28636	0.612465
mmu04024	cAMP signaling pathway	129	1	1	0.665486	0.621158
mmu05161	Hepatitis B	132	1	1	0.673941	0.629658
mmu04150	mTOR signaling pathway	132	0	1	1	0.629658
mmu04120	Ubiquitin mediated proteolysis	135	0	1	1	0.63797
mmu04530	Tight junction	138	2	1	0.323631	0.646097
mmu05225	Hepatocellular carcinoma	142	5	1	0.00690393	0.656652
mmu05206	MicroRNAs in cancer	142	4	1	0.0317442	0.656652
mmu04820	Cytoskeleton in muscle cells	143	15	1	8.48137e-13	0.659242
mmu05014	Amyotrophic lateral sclerosis	301	1	2	0.923694	0.660901
mmu05010	Alzheimer disease	312	6	2	0.0478415	0.680188
mmu04140	Autophagy - animal	157	0	1	1	0.693534
mmu04015	Rap1 signaling pathway	162	4	1	0.0476928	0.704934
mmu05205	Proteoglycans in cancer	165	3	1	0.16191	0.711572
mmu05170	Human immunodeficiency virus 1 infection	166	0	1	1	0.713752
mmu04014	Ras signaling pathway	167	3	1	0.165988	0.715915
mmu04810	Regulation of actin cytoskeleton	171	3	1	0.174235	0.724408
mmu04714	Thermogenesis	208	1	1	0.829894	0.791964
mmu05012	Parkinson disease	232	2	1	0.584157	0.82673
mmu05204	Chemical carcinogenesis - DNA adducts	40	9	0	3.28119e-11	1
mmu00980	Metabolism of xenobiotics by cytochrome P450	43	8	0	2.17649e-09	1
mmu00982	Drug metabolism - cytochrome P450	40	7	0	3.61536e-08	1
mmu00983	Drug metabolism - other enzymes	65	8	0	6.50399e-08	1
mmu04510	Focal adhesion	160	10	0	9.1794e-07	1
mmu04151	PI3K-Akt signaling pathway	255	12	0	1.48192e-06	1
mmu04142	Lysosome	120	8	0	7.39703e-06	1
mmu05165	Human papillomavirus infection	262	11	0	1.23295e-05	1
mmu01524	Platinum drug resistance	72	5	0	0.00034233	1
mmu00052	Galactose metabolism	26	3	0	0.00130585	1
mmu05208	Chemical carcinogenesis - reactive oxygen species	200	7	0	0.00147763	1
mmu00860	Porphyrin metabolism	32	3	0	0.00240174	1
mmu04979	Cholesterol metabolism	37	3	0	0.00364973	1
mmu00053	Ascorbate and aldarate metabolism	17	2	0	0.00877551	1
mmu00511	Other glycan degradation	17	2	0	0.00877551	1
mmu03320	PPAR signaling pathway	51	3	0	0.00898638	1
mmu01200	Carbon metabolism	99	4	0	0.00965946	1
mmu05230	Central carbon metabolism in cancer	60	3	0	0.0139863	1
mmu00040	Pentose and glucuronate interconversions	23	2	0	0.0157994	1
mmu00062	Fatty acid elongation	24	2	0	0.0171421	1
mmu00290	Valine, leucine and isoleucine biosynthesis	4	1	0	0.033222	1
mmu00524	Neomycin, kanamycin and gentamicin biosynthesis	4	1	0	0.033222	1
mmu05215	Prostate cancer	93	3	0	0.0435372	1
mmu00600	Sphingolipid metabolism	46	2	0	0.0570816	1
mmu04145	Phagosome	106	3	0	0.0599283	1
mmu00240	Pyrimidine metabolism	48	2	0	0.0615478	1
mmu05323	Rheumatoid arthritis	48	2	0	0.0615478	1
mmu00740	Riboflavin metabolism	8	1	0	0.0653504	1
mmu00910	Nitrogen metabolism	8	1	0	0.0653504	1
mmu00120	Primary bile acid biosynthesis	10	1	0	0.0810157	1
mmu00603	Glycosphingolipid biosynthesis - globo and isoglobo series	10	1	0	0.0810157	1
mmu00604	Glycosphingolipid biosynthesis - ganglio series	11	1	0	0.0887505	1
mmu00920	Sulfur metabolism	11	1	0	0.0887505	1
mmu04672	Intestinal immune network for IgA production	13	1	0	0.104027	1
mmu00531	Glycosaminoglycan degradation	14	1	0	0.11157	1
mmu05143	African trypanosomiasis	14	1	0	0.11157	1
mmu01232	Nucleotide metabolism	70	2	0	0.11724	1
mmu04980	Cobalamin transport and metabolism	16	1	0	0.126468	1
mmu05231	Choline metabolism in cancer	79	2	0	0.142666	1
mmu04966	Collecting duct acid secretion	19	1	0	0.148352	1
mmu05222	Small cell lung cancer	81	2	0	0.148467	1
mmu04922	Glucagon signaling pathway	84	2	0	0.157257	1
mmu05016	Huntington disease	254	4	0	0.165818	1
mmu04066	HIF-1 signaling pathway	93	2	0	0.184164	1
mmu04613	Neutrophil extracellular trap formation	93	2	0	0.184164	1
mmu04728	Dopaminergic synapse	94	2	0	0.187196	1
mmu00380	Tryptophan metabolism	26	1	0	0.197324	1
mmu01040	Biosynthesis of unsaturated fatty acids	26	1	0	0.197324	1
mmu04960	Aldosterone-regulated sodium reabsorption	26	1	0	0.197324	1
mmu04668	TNF signaling pathway	98	2	0	0.199391	1
mmu00030	Pentose phosphate pathway	27	1	0	0.204089	1
mmu05030	Cocaine addiction	30	1	0	0.224045	1
mmu00260	Glycine, serine and threonine metabolism	31	1	0	0.230587	1
mmu00051	Fructose and mannose metabolism	32	1	0	0.237073	1
mmu05152	Tuberculosis	112	2	0	0.242683	1
mmu04061	Viral protein interaction with cytokine and cytokine receptor	33	1	0	0.243506	1
mmu05017	Spinocerebellar ataxia	115	2	0	0.252034	1
mmu01250	Biosynthesis of nucleotide sugars	35	1	0	0.25621	1
mmu00620	Pyruvate metabolism	36	1	0	0.262483	1
mmu04814	Motor proteins	119	2	0	0.264516	1
mmu01240	Biosynthesis of cofactors	120	2	0	0.267638	1
mmu04930	Type II diabetes mellitus	37	1	0	0.268703	1
mmu04610	Complement and coagulation cascades	39	1	0	0.280988	1
mmu04640	Hematopoietic cell lineage	39	1	0	0.280988	1
mmu04929	GnRH secretion	39	1	0	0.280988	1
mmu00270	Cysteine and methionine metabolism	45	1	0	0.31663	1
mmu00520	Amino sugar and nucleotide sugar metabolism	46	1	0	0.322398	1
mmu04720	Long-term potentiation	46	1	0	0.322398	1
mmu05031	Amphetamine addiction	46	1	0	0.322398	1
mmu04721	Synaptic vesicle cycle	47	1	0	0.328118	1
mmu00010	Glycolysis / Gluconeogenesis	49	1	0	0.339414	1
mmu03250	Viral life cycle - HIV-1	51	1	0	0.350521	1
mmu01212	Fatty acid metabolism	52	1	0	0.356006	1
mmu05218	Melanoma	53	1	0	0.361444	1
mmu04726	Serotonergic synapse	59	1	0	0.393133	1
mmu05214	Glioma	62	1	0	0.408387	1
mmu01521	EGFR tyrosine kinase inhibitor resistance	73	1	0	0.461142	1
mmu04064	NF-kappa B signaling pathway	73	1	0	0.461142	1
mmu04520	Adherens junction	79	1	0	0.487925	1
mmu04350	TGF-beta signaling pathway	82	1	0	0.500817	1
mmu05132	Salmonella infection	212	2	0	0.535034	1
mmu04380	Osteoclast differentiation	94	1	0	0.54925	1
mmu04931	Insulin resistance	96	1	0	0.556856	1
mmu05034	Alcoholism	101	1	0	0.575321	1
mmu04217	Necroptosis	104	1	0	0.586032	1
mmu04722	Neurotrophin signaling pathway	104	1	0	0.586032	1
mmu04936	Alcoholic liver disease	105	1	0	0.589542	1
mmu04152	AMPK signaling pathway	112	1	0	0.613303	1
mmu04210	Apoptosis	113	1	0	0.616584	1
mmu04910	Insulin signaling pathway	120	1	0	0.638794	1
mmu00190	Oxidative phosphorylation	121	1	0	0.641861	1
mmu04621	NOD-like receptor signaling pathway	124	1	0	0.650908	1
mmu04218	Cellular senescence	144	1	0	0.705697	1
mmu05203	Viral carcinogenesis	162	1	0	0.747675	1
mmu00020	Citrate cycle (TCA cycle)	28	0	0	1	1
mmu00061	Fatty acid biosynthesis	15	0	0	1	1
mmu00071	Fatty acid degradation	38	0	0	1	1
mmu00130	Ubiquinone and other terpenoid-quinone biosynthesis	9	0	0	1	1
mmu00220	Arginine biosynthesis	16	0	0	1	1
mmu00232	Caffeine metabolism	2	0	0	1	1
mmu00250	Alanine, aspartate and glutamate metabolism	25	0	0	1	1
mmu00280	Valine, leucine and isoleucine degradation	46	0	0	1	1
mmu00310	Lysine degradation	55	0	0	1	1
mmu00340	Histidine metabolism	13	0	0	1	1
mmu00350	Tyrosine metabolism	18	0	0	1	1
mmu00360	Phenylalanine metabolism	12	0	0	1	1
mmu00400	Phenylalanine, tyrosine and tryptophan biosynthesis	4	0	0	1	1
mmu00410	beta-Alanine metabolism	25	0	0	1	1
mmu00430	Taurine and hypotaurine metabolism	10	0	0	1	1
mmu00440	Phosphonate and phosphinate metabolism	5	0	0	1	1
mmu00450	Selenocompound metabolism	16	0	0	1	1
mmu00470	D-Amino acid metabolism	5	0	0	1	1
mmu00510	N-Glycan biosynthesis	49	0	0	1	1
mmu00512	Mucin type O-glycan biosynthesis	24	0	0	1	1
mmu00513	Various types of N-glycan biosynthesis	39	0	0	1	1
mmu00514	Other types of O-glycan biosynthesis	36	0	0	1	1
mmu00532	Glycosaminoglycan biosynthesis - chondroitin sulfate / dermatan sulfate	19	0	0	1	1
mmu00533	Glycosaminoglycan biosynthesis - keratan sulfate	11	0	0	1	1
mmu00534	Glycosaminoglycan biosynthesis - heparan sulfate / heparin	16	0	0	1	1
mmu00563	Glycosylphosphatidylinositol (GPI)-anchor biosynthesis	25	0	0	1	1
mmu00601	Glycosphingolipid biosynthesis - lacto and neolacto series	16	0	0	1	1
mmu00630	Glyoxylate and dicarboxylate metabolism	25	0	0	1	1
mmu00640	Propanoate metabolism	28	0	0	1	1
mmu00650	Butanoate metabolism	17	0	0	1	1
mmu00670	One carbon pool by folate	18	0	0	1	1
mmu00730	Thiamine metabolism	10	0	0	1	1
mmu00750	Vitamin B6 metabolism	6	0	0	1	1
mmu00760	Nicotinate and nicotinamide metabolism	30	0	0	1	1
mmu00770	Pantothenate and CoA biosynthesis	19	0	0	1	1
mmu00780	Biotin metabolism	3	0	0	1	1
mmu00785	Lipoic acid metabolism	16	0	0	1	1
mmu00790	Folate biosynthesis	20	0	0	1	1
mmu00900	Terpenoid backbone biosynthesis	21	0	0	1	1
mmu00970	Aminoacyl-tRNA biosynthesis	44	0	0	1	1
mmu01210	2-Oxocarboxylic acid metabolism	27	0	0	1	1
mmu01523	Antifolate resistance	23	0	0	1	1
mmu03010	Ribosome	134	0	0	1	1
mmu03018	RNA degradation	70	0	0	1	1
mmu03020	RNA polymerase	32	0	0	1	1
mmu03022	Basal transcription factors	38	0	0	1	1
mmu03030	DNA replication	34	0	0	1	1
mmu03050	Proteasome	43	0	0	1	1
mmu03060	Protein export	32	0	0	1	1
mmu03082	ATP-dependent chromatin remodeling	99	0	0	1	1
mmu03083	Polycomb repressive complex	74	0	0	1	1
mmu03260	Virion - Human immunodeficiency virus	1	0	0	1	1
mmu03265	Virion - Ebolavirus, Lyssavirus and Morbillivirus	4	0	0	1	1
mmu03266	Virion - Herpesvirus	6	0	0	1	1
mmu03267	Virion - Adenovirus	2	0	0	1	1
mmu03271	Virion - Rotavirus	2	0	0	1	1
mmu03410	Base excision repair	42	0	0	1	1
mmu03420	Nucleotide excision repair	56	0	0	1	1
mmu03430	Mismatch repair	21	0	0	1	1
mmu03440	Homologous recombination	34	0	0	1	1
mmu03450	Non-homologous end-joining	12	0	0	1	1
mmu03460	Fanconi anemia pathway	44	0	0	1	1
mmu04012	ErbB signaling pathway	75	0	0	1	1
mmu04068	FoxO signaling pathway	111	0	0	1	1
mmu04110	Cell cycle	137	0	0	1	1
mmu04115	p53 signaling pathway	68	0	0	1	1
mmu04122	Sulfur relay system	8	0	0	1	1
mmu04130	SNARE interactions in vesicular transport	30	0	0	1	1
mmu04136	Autophagy - other	31	0	0	1	1
mmu04137	Mitophagy - animal	96	0	0	1	1
mmu04146	Peroxisome	74	0	0	1	1
mmu04215	Apoptosis - multiple species	26	0	0	1	1
mmu04216	Ferroptosis	37	0	0	1	1
mmu04260	Cardiac muscle contraction	47	0	0	1	1
mmu04330	Notch signaling pathway	56	0	0	1	1
mmu04340	Hedgehog signaling pathway	42	0	0	1	1
mmu04620	Toll-like receptor signaling pathway	68	0	0	1	1
mmu04622	RIG-I-like receptor signaling pathway	48	0	0	1	1
mmu04623	Cytosolic DNA-sensing pathway	54	0	0	1	1
mmu04625	C-type lectin receptor signaling pathway	79	0	0	1	1
mmu04657	IL-17 signaling pathway	63	0	0	1	1
mmu04658	Th1 and Th2 cell differentiation	51	0	0	1	1
mmu04659	Th17 cell differentiation	62	0	0	1	1
mmu04660	T cell receptor signaling pathway	86	0	0	1	1
mmu04662	B cell receptor signaling pathway	58	0	0	1	1
mmu04664	Fc epsilon RI signaling pathway	48	0	0	1	1
mmu04666	Fc gamma R-mediated phagocytosis	73	0	0	1	1
mmu04740	Olfactory transduction	22	0	0	1	1
mmu04744	Phototransduction	7	0	0	1	1
mmu04917	Prolactin signaling pathway	56	0	0	1	1
mmu04920	Adipocytokine signaling pathway	57	0	0	1	1
mmu04932	Non-alcoholic fatty liver disease	140	0	0	1	1
mmu04940	Type I diabetes mellitus	20	0	0	1	1
mmu04950	Maturity onset diabetes of the young	20	0	0	1	1
mmu04964	Proximal tubule bicarbonate reclamation	14	0	0	1	1
mmu05033	Nicotine addiction	6	0	0	1	1
mmu05100	Bacterial invasion of epithelial cells	66	0	0	1	1
mmu05133	Pertussis	52	0	0	1	1
mmu05140	Leishmaniasis	42	0	0	1	1
mmu05144	Malaria	24	0	0	1	1
mmu05167	Kaposi sarcoma-associated herpesvirus infection	152	0	0	1	1
mmu05168	Herpes simplex virus 1 infection	345	0	0	1	1
mmu05169	Epstein-Barr virus infection	160	0	0	1	1
mmu05210	Colorectal cancer	79	0	0	1	1
mmu05211	Renal cell carcinoma	65	0	0	1	1
mmu05212	Pancreatic cancer	72	0	0	1	1
mmu05213	Endometrial cancer	53	0	0	1	1
mmu05216	Thyroid cancer	33	0	0	1	1
mmu05217	Basal cell carcinoma	37	0	0	1	1
mmu05219	Bladder cancer	35	0	0	1	1
mmu05220	Chronic myeloid leukemia	73	0	0	1	1
mmu05221	Acute myeloid leukemia	56	0	0	1	1
mmu05223	Non-small cell lung cancer	63	0	0	1	1
mmu05235	PD-L1 expression and PD-1 checkpoint pathway in cancer	68	0	0	1	1
mmu05310	Asthma	3	0	0	1	1
mmu05320	Autoimmune thyroid disease	13	0	0	1	1
mmu05321	Inflammatory bowel disease	23	0	0	1	1
mmu05322	Systemic lupus erythematosus	40	0	0	1	1
mmu05330	Allograft rejection	13	0	0	1	1
mmu05332	Graft-versus-host disease	14	0	0	1	1
mmu05340	Primary immunodeficiency	12	0	0	1	1
mmu05412	Arrhythmogenic right ventricular cardiomyopathy	54	0	0	1	1
mmu05416	Viral myocarditis	45	0	0	1	1

## Sheet: Supplementary Figure 2
	Pathway	N	Up	Down	P.Up	P.Down
mmu04972	Pancreatic secretion	74	9	20	0.0715707	1.90598e-09
mmu04974	Protein digestion and absorption	59	17	13	3.24371e-07	1.5408e-05
mmu04141	Protein processing in endoplasmic reticulum	157	3	21	0.999096	0.000149481
mmu04390	Hippo signaling pathway	117	2	17	0.998009	0.000230957
mmu04137	Mitophagy - animal	96	5	15	0.809189	0.000236986
mmu04120	Ubiquitin mediated proteolysis	135	1	17	0.999946	0.0012348
mmu04530	Tight junction	138	14	17	0.101294	0.00157525
mmu04340	Hedgehog signaling pathway	42	0	8	1	0.00185817
mmu05134	Legionellosis	45	6	8	0.0910244	0.00293268
mmu04144	Endocytosis	224	8	22	0.990226	0.00639624
mmu00561	Glycerolipid metabolism	51	8	8	0.0239627	0.00647749
mmu05022	Pathways of neurodegeneration - multiple diseases	365	87	32	3.17777e-25	0.00664083
mmu03060	Protein export	32	3	6	0.388703	0.00738242
mmu04710	Circadian rhythm	32	0	6	1	0.00738242
mmu05321	Inflammatory bowel disease	23	2	5	0.484181	0.00746156
mmu05017	Spinocerebellar ataxia	115	6	13	0.822517	0.0109014
mmu04330	Notch signaling pathway	56	3	8	0.759564	0.0113539
mmu04915	Estrogen signaling pathway	91	5	11	0.770513	0.0114786
mmu04140	Autophagy - animal	157	5	16	0.987361	0.0132751
mmu04970	Salivary secretion	48	7	7	0.0475461	0.0156334
mmu04934	Cushing syndrome	108	3	12	0.983536	0.0160294
mmu05417	Lipid and atherosclerosis	149	10	15	0.598454	0.0178996
mmu05164	Influenza A	115	5	12	0.911063	0.0250613
mmu04136	Autophagy - other	31	2	5	0.647469	0.0262115
mmu05014	Amyotrophic lateral sclerosis	301	78	25	3.51385e-25	0.0276411
mmu04010	MAPK signaling pathway	228	6	20	0.998978	0.027786
mmu04912	GnRH signaling pathway	66	6	8	0.31284	0.0284397
mmu04520	Adherens junction	79	2	9	0.977508	0.0298232
mmu04613	Neutrophil extracellular trap formation	93	10	10	0.113392	0.032415
mmu04971	Gastric acid secretion	45	6	6	0.0910244	0.0363089
mmu04310	Wnt signaling pathway	122	7	12	0.756668	0.0373542
mmu05135	Yersinia infection	110	6	11	0.788801	0.040651
mmu04670	Leukocyte transendothelial migration	84	10	9	0.0670238	0.0419514
mmu05202	Transcriptional misregulation in cancer	126	4	12	0.979372	0.0460328
mmu03272	Virion - Hepatitis viruses	36	8	5	0.00286024	0.046476
mmu03013	Nucleocytoplasmic transport	99	1	10	0.999249	0.0467379
mmu00500	Starch and sucrose metabolism	26	4	4	0.103843	0.0526293
mmu03264	Virion - Flavivirus	1	0	1	1	0.0552999
mmu05150	Staphylococcus aureus infection	27	4	4	0.115529	0.0591871
mmu04514	Cell adhesion molecules	77	8	8	0.167712	0.0618794
mmu05010	Alzheimer disease	312	80	24	1.77189e-25	0.063696
mmu05100	Bacterial invasion of epithelial cells	66	5	7	0.492669	0.0712194
mmu05166	Human T-cell leukemia virus 1 infection	180	7	15	0.971877	0.0737698
mmu05170	Human immunodeficiency virus 1 infection	166	6	14	0.978043	0.0760233
mmu05145	Toxoplasmosis	81	5	8	0.675909	0.0783856
mmu04927	Cortisol synthesis and secretion	43	2	5	0.812354	0.0870072
mmu04080	Neuroactive ligand-receptor interaction	98	12	9	0.0398539	0.0920805
mmu04612	Antigen processing and presentation	44	4	5	0.369403	0.0939378
mmu03020	RNA polymerase	32	0	4	1	0.0980125
mmu00603	Glycosphingolipid biosynthesis - globo and isoglobo series	10	2	2	0.151041	0.102363
mmu03267	Virion - Adenovirus	2	0	1	1	0.107546
mmu04064	NF-kappa B signaling pathway	73	3	7	0.89267	0.107957
mmu05161	Hepatitis B	132	5	11	0.958087	0.113812
mmu05163	Human cytomegalovirus infection	178	7	14	0.969388	0.11655
mmu04918	Thyroid hormone synthesis	48	7	5	0.0475461	0.124328
mmu01250	Biosynthesis of nucleotide sugars	35	6	4	0.0324169	0.125759
mmu04936	Alcoholic liver disease	105	10	9	0.196966	0.126463
mmu04925	Aldosterone synthesis and secretion	62	6	6	0.263609	0.126776
mmu04145	Phagosome	106	13	9	0.032956	0.131869
mmu00564	Glycerophospholipid metabolism	77	7	7	0.290631	0.132735
mmu04062	Chemokine signaling pathway	122	4	10	0.974669	0.137641
mmu04750	Inflammatory mediator regulation of TRP channels	64	5	6	0.465302	0.141416
mmu04211	Longevity regulating pathway	79	2	7	0.977508	0.146093
mmu04975	Fat digestion and absorption	25	7	3	0.00124561	0.157768
mmu05225	Hepatocellular carcinoma	142	16	11	0.038965	0.162651
mmu04916	Melanogenesis	67	5	6	0.506159	0.164749
mmu04070	Phosphatidylinositol signaling system	82	2	7	0.981332	0.167264
mmu04928	Parathyroid hormone synthesis, secretion and action	82	6	7	0.513997	0.167264
mmu04820	Cytoskeleton in muscle cells	143	28	11	5.22001e-07	0.168037
mmu05146	Amoebiasis	68	11	6	0.00706785	0.17287
mmu04921	Oxytocin signaling pathway	98	5	8	0.823133	0.174382
mmu04213	Longevity regulating pathway - multiple species	54	3	5	0.737329	0.177098
mmu05322	Systemic lupus erythematosus	40	2	4	0.779159	0.178192
mmu05143	African trypanosomiasis	14	2	2	0.255463	0.179456
mmu04919	Thyroid hormone signaling pathway	100	7	8	0.553484	0.18817
mmu04020	Calcium signaling pathway	131	9	10	0.569619	0.188592
mmu03008	Ribosome biogenesis in eukaryotes	71	1	6	0.994221	0.198175
mmu05205	Proteoglycans in cancer	165	13	12	0.366853	0.202548
mmu03265	Virion - Ebolavirus, Lyssavirus and Morbillivirus	4	0	1	1	0.20354
mmu05012	Parkinson disease	232	77	16	8.95486e-33	0.214314
mmu00830	Retinol metabolism	29	9	3	0.000105972	0.214416
mmu01521	EGFR tyrosine kinase inhibitor resistance	73	2	6	0.967462	0.215762
mmu04217	Necroptosis	104	9	8	0.301348	0.217053
mmu03083	Polycomb repressive complex	74	3	6	0.89791	0.22475
mmu04911	Insulin secretion	59	7	5	0.115362	0.226395
mmu04130	SNARE interactions in vesicular transport	30	2	3	0.629521	0.229205
mmu04913	Ovarian steroidogenesis	30	5	3	0.0545412	0.229205
mmu05160	Hepatitis C	122	10	9	0.346625	0.233154
mmu04012	ErbB signaling pathway	75	0	6	1	0.233857
mmu05142	Chagas disease	75	6	6	0.426987	0.233857
mmu05416	Viral myocarditis	45	3	4	0.617079	0.236531
mmu04630	JAK-STAT signaling pathway	92	5	7	0.778695	0.24624
mmu05410	Hypertrophic cardiomyopathy	61	3	5	0.80851	0.247154
mmu05414	Dilated cardiomyopathy	61	3	5	0.80851	0.247154
mmu00520	Amino sugar and nucleotide sugar metabolism	46	8	4	0.0133232	0.248714
mmu04659	Th17 cell differentiation	62	3	5	0.817223	0.257714
mmu00590	Arachidonic acid metabolism	32	6	3	0.0215892	0.259297
mmu04510	Focal adhesion	160	16	11	0.0927884	0.271326
mmu04727	GABAergic synapse	48	4	4	0.43385	0.273455
mmu04218	Cellular senescence	144	5	10	0.976135	0.274297
mmu05152	Tuberculosis	112	10	8	0.255271	0.279179
mmu05165	Human papillomavirus infection	262	24	17	0.104047	0.282157
mmu00100	Steroid biosynthesis	19	0	2	1	0.283326
mmu04015	Rap1 signaling pathway	162	8	11	0.886149	0.284675
mmu04370	VEGF signaling pathway	49	2	4	0.865659	0.285979
mmu04210	Apoptosis	113	6	8	0.809577	0.287273
mmu05162	Measles	97	3	7	0.969613	0.289443
mmu04550	Signaling pathways regulating pluripotency of stem cells	98	2	7	0.993201	0.298294
mmu04350	TGF-beta signaling pathway	82	3	6	0.932188	0.300337
mmu04742	Taste transduction	20	2	2	0.411933	0.304211
mmu05219	Bladder cancer	35	1	3	0.920874	0.305245
mmu04150	mTOR signaling pathway	132	3	9	0.995906	0.307398
mmu03250	Viral life cycle - HIV-1	51	2	4	0.880085	0.311252
mmu04620	Toll-like receptor signaling pathway	68	4	5	0.708259	0.322911
mmu05235	PD-L1 expression and PD-1 checkpoint pathway in cancer	68	3	5	0.862692	0.322911
mmu05133	Pertussis	52	5	4	0.296537	0.32397
mmu05034	Alcoholism	101	7	7	0.564229	0.325166
mmu03015	mRNA surveillance pathway	85	2	6	0.984522	0.32988
mmu05224	Breast cancer	102	2	7	0.994738	0.334212
mmu04962	Vasopressin-regulated water reabsorption	37	1	3	0.931567	0.336083
mmu04979	Cholesterol metabolism	37	8	3	0.00343024	0.336083
mmu05217	Basal cell carcinoma	37	1	3	0.931567	0.336083
mmu04713	Circadian entrainment	53	3	4	0.725615	0.336721
mmu05226	Gastric cancer	103	1	7	0.999439	0.343293
mmu04614	Renin-angiotensin system	22	2	2	0.460699	0.345585
mmu04740	Olfactory transduction	22	2	2	0.460699	0.345585
mmu04810	Regulation of actin cytoskeleton	171	10	11	0.76345	0.34679
mmu04623	Cytosolic DNA-sensing pathway	54	0	4	1	0.349491
mmu05412	Arrhythmogenic right ventricular cardiomyopathy	54	3	4	0.737329	0.349491
mmu04722	Neurotrophin signaling pathway	104	5	7	0.860073	0.352403
mmu05418	Fluid shear stress and atherosclerosis	121	20	8	0.000254607	0.353766
mmu00310	Lysine degradation	55	7	4	0.0866929	0.362265
mmu04961	Endocrine and other factor-regulated calcium reabsorption	39	5	3	0.133095	0.366846
mmu05221	Acute myeloid leukemia	56	1	4	0.98279	0.37503
mmu04725	Cholinergic synapse	73	3	5	0.89267	0.378515
mmu05220	Chronic myeloid leukemia	73	1	5	0.995004	0.378515
mmu04730	Long-term depression	40	1	3	0.94496	0.382142
mmu05132	Salmonella infection	212	14	13	0.625505	0.391181
mmu04148	Efferocytosis	126	8	8	0.660911	0.396239
mmu04022	cGMP-PKG signaling pathway	109	14	7	0.0192576	0.398209
mmu04611	Platelet activation	92	8	6	0.312558	0.399822
mmu00591	Linoleic acid metabolism	9	3	1	0.0207226	0.400798
mmu03040	Spliceosome	127	2	8	0.998967	0.404759
mmu05203	Viral carcinogenesis	162	7	10	0.941066	0.406855
mmu03410	Base excision repair	42	0	3	1	0.412462
mmu04924	Renin secretion	42	4	3	0.336916	0.412462
mmu04360	Axon guidance	146	5	9	0.978323	0.418025
mmu04114	Oocyte meiosis	94	4	6	0.901654	0.41982
mmu03050	Proteasome	43	3	3	0.585814	0.42745
mmu00120	Primary bile acid biosynthesis	10	3	1	0.028093	0.433958
mmu00592	alpha-Linolenic acid metabolism	10	2	1	0.151041	0.433958
mmu04270	Vascular smooth muscle contraction	78	6	5	0.464751	0.434005
mmu05016	Huntington disease	254	80	15	3.31107e-32	0.434556
mmu04072	Phospholipase D signaling pathway	113	6	7	0.809577	0.434856
mmu04371	Apelin signaling pathway	96	5	6	0.809189	0.439733
mmu04625	C-type lectin receptor signaling pathway	79	2	5	0.977508	0.444996
mmu05231	Choline metabolism in cancer	79	6	5	0.477201	0.444996
mmu01522	Endocrine resistance	80	2	5	0.97886	0.455934
mmu04540	Gap junction	63	5	4	0.45145	0.463092
mmu00604	Glycosphingolipid biosynthesis - ganglio series	11	3	1	0.0366643	0.465285
mmu03082	ATP-dependent chromatin remodeling	99	4	6	0.921893	0.469339
mmu04720	Long-term potentiation	46	2	3	0.84102	0.471529
mmu04933	AGE-RAGE signaling pathway in diabetic complications	82	10	5	0.0587024	0.477621
mmu04721	Synaptic vesicle cycle	47	4	3	0.417867	0.485882
mmu00562	Inositol phosphate metabolism	65	1	4	0.991057	0.487511
mmu05340	Primary immunodeficiency	12	0	1	1	0.49488
mmu04976	Bile secretion	48	11	3	0.000372585	0.500043
mmu00565	Ether lipid metabolism	30	8	2	0.000803137	0.500067
mmu05030	Cocaine addiction	30	3	2	0.34974	0.500067
mmu05415	Diabetic cardiomyopathy	175	78	10	4.5677e-44	0.504183
mmu04724	Glutamatergic synapse	67	3	4	0.855879	0.511466
mmu04973	Carbohydrate digestion and absorption	31	6	2	0.0186075	0.517715
mmu05169	Epstein-Barr virus infection	160	5	9	0.989123	0.528091
mmu04512	ECM-receptor interaction	51	15	3	1.19637e-06	0.541286
mmu04658	Th1 and Th2 cell differentiation	51	3	3	0.700968	0.541286
mmu05216	Thyroid cancer	33	0	2	1	0.551743
mmu05213	Endometrial cancer	53	0	3	1	0.567663
mmu02010	ABC transporters	34	3	2	0.427068	0.568111
mmu04977	Vitamin digestion and absorption	15	1	1	0.662527	0.574208
mmu04066	HIF-1 signaling pathway	93	6	5	0.63866	0.590469
mmu00450	Selenocompound metabolism	16	1	1	0.686117	0.597782
mmu00534	Glycosaminoglycan biosynthesis - heparan sulfate / heparin	16	0	1	1	0.597782
mmu00601	Glycosphingolipid biosynthesis - lacto and neolacto series	16	0	1	1	0.597782
mmu00514	Other types of O-glycan biosynthesis	36	3	2	0.464548	0.599535
mmu03420	Nucleotide excision repair	56	0	3	1	0.60543
mmu04917	Prolactin signaling pathway	56	2	3	0.91011	0.60543
mmu04926	Relaxin signaling pathway	95	10	5	0.125668	0.609515
mmu00650	Butanoate metabolism	17	6	1	0.000722114	0.620053
mmu03022	Basal transcription factors	38	1	2	0.936359	0.629206
mmu00515	Mannose type O-glycan biosynthesis	18	0	1	1	0.641093
mmu00330	Arginine and proline metabolism	39	4	2	0.288487	0.643388
mmu04640	Hematopoietic cell lineage	39	6	2	0.0515834	0.643388
mmu05200	Pathways in cancer	387	37	20	0.031553	0.656619
mmu00532	Glycosaminoglycan biosynthesis - chondroitin sulfate / dermatan sulfate	19	0	1	1	0.660969
mmu05222	Small cell lung cancer	81	6	4	0.501834	0.662155
mmu04650	Natural killer cell mediated cytotoxicity	61	1	3	0.988036	0.663338
mmu05207	Chemical carcinogenesis - receptor activation	141	20	7	0.00185367	0.669108
mmu04923	Regulation of lipolysis in adipocytes	41	1	2	0.948815	0.67046
mmu04071	Sphingolipid signaling pathway	103	6	5	0.73371	0.680314
mmu05140	Leishmaniasis	42	5	2	0.166672	0.68336
mmu05020	Prion disease	221	76	11	1.48799e-33	0.683911
mmu04922	Glucagon signaling pathway	84	6	4	0.537972	0.689991
mmu03430	Mismatch repair	21	0	1	1	0.697483
mmu03460	Fanconi anemia pathway	44	0	2	1	0.707917
mmu04014	Ras signaling pathway	167	8	8	0.904343	0.711617
mmu01523	Antifolate resistance	23	2	1	0.484181	0.730071
mmu00280	Valine, leucine and isoleucine degradation	46	14	2	1.71913e-06	0.730863
mmu05031	Amphetamine addiction	46	4	2	0.401783	0.730863
mmu04115	p53 signaling pathway	68	2	3	0.955907	0.733636
mmu05167	Kaposi sarcoma-associated herpesvirus infection	152	8	7	0.841162	0.742704
mmu05144	Malaria	24	3	1	0.232985	0.745025
mmu04935	Growth hormone synthesis, secretion and action	91	4	4	0.887398	0.748478
mmu04622	RIG-I-like receptor signaling pathway	48	1	2	0.969217	0.75226
mmu04664	Fc epsilon RI signaling pathway	48	1	2	0.969217	0.75226
mmu05032	Morphine addiction	48	2	2	0.857864	0.75226
mmu00140	Steroid hormone biosynthesis	25	9	1	2.78681e-05	0.759152
mmu00250	Alanine, aspartate and glutamate metabolism	25	5	1	0.0270411	0.759152
mmu00410	beta-Alanine metabolism	25	5	1	0.0270411	0.759152
mmu04392	Hippo signaling pathway - multiple species	25	0	1	1	0.759152
mmu05212	Pancreatic cancer	72	1	3	0.994627	0.76831
mmu04380	Osteoclast differentiation	94	6	4	0.649011	0.770812
mmu00052	Galactose metabolism	26	7	1	0.00160312	0.772497
mmu04215	Apoptosis - multiple species	26	2	1	0.55066	0.772497
mmu04110	Cell cycle	137	3	6	0.996961	0.77606
mmu04914	Progesterone-mediated oocyte maturation	74	1	3	0.995355	0.784219
mmu04931	Insulin resistance	96	4	4	0.91025	0.784818
mmu00030	Pentose phosphate pathway	27	4	1	0.115529	0.785104
mmu04261	Adrenergic signaling in cardiomyocytes	97	8	4	0.365934	0.791561
mmu04814	Motor proteins	119	9	5	0.452109	0.794442
mmu04668	TNF signaling pathway	98	4	4	0.918171	0.798134
mmu05218	Melanoma	53	1	2	0.978596	0.799426
mmu04910	Insulin signaling pathway	120	5	5	0.928281	0.800371
mmu05206	MicroRNAs in cancer	142	10	6	0.536123	0.804242
mmu04621	NOD-like receptor signaling pathway	124	8	5	0.643107	0.822747
mmu04920	Adipocytokine signaling pathway	57	1	2	0.983997	0.831246
mmu04662	B cell receptor signaling pathway	58	1	2	0.985119	0.838457
mmu04151	PI3K-Akt signaling pathway	255	28	11	0.0114195	0.841074
mmu04726	Serotonergic synapse	59	6	2	0.228132	0.845387
mmu04978	Mineral absorption	33	9	1	0.000316809	0.847372
mmu04024	cAMP signaling pathway	129	9	5	0.550703	0.847822
mmu05230	Central carbon metabolism in cancer	60	7	2	0.123219	0.852046
mmu03030	DNA replication	34	0	1	1	0.855835
mmu03440	Homologous recombination	34	0	1	1	0.855835
mmu04660	T cell receptor signaling pathway	86	3	3	0.945024	0.861639
mmu05214	Glioma	62	2	2	0.936836	0.864586
mmu04657	IL-17 signaling pathway	63	2	2	0.940483	0.870484
mmu04152	AMPK signaling pathway	112	6	4	0.802836	0.873628
mmu04216	Ferroptosis	37	7	1	0.0128479	0.878513
mmu04930	Type II diabetes mellitus	37	2	1	0.740927	0.878513
mmu00513	Various types of N-glycan biosynthesis	39	2	1	0.766999	0.891616
mmu04929	GnRH secretion	39	2	1	0.766999	0.891616
mmu05215	Prostate cancer	93	4	3	0.897089	0.894537
mmu04728	Dopaminergic synapse	94	7	3	0.486856	0.898616
mmu03018	RNA degradation	70	1	2	0.993785	0.905576
mmu00980	Metabolism of xenobiotics by cytochrome P450	43	23	1	4.90495e-16	0.913739
mmu04666	Fc gamma R-mediated phagocytosis	73	3	2	0.89267	0.91771
mmu00270	Cysteine and methionine metabolism	45	6	1	0.0910244	0.923047
mmu05210	Colorectal cancer	79	1	2	0.996773	0.937712
mmu00010	Glycolysis / Gluconeogenesis	49	8	1	0.01917	0.938761
mmu00510	N-Glycan biosynthesis	49	1	1	0.971374	0.938761
mmu03320	PPAR signaling pathway	51	15	1	1.19637e-06	0.945372
mmu04068	FoxO signaling pathway	111	4	3	0.956051	0.949279
mmu04932	Non-alcoholic fatty liver disease	140	57	4	7.48392e-30	0.954841
mmu00480	Glutathione metabolism	57	20	1	6.23593e-10	0.961227
mmu04142	Lysosome	120	28	3	1.00442e-08	0.965362
mmu00230	Purine metabolism	94	13	2	0.0133576	0.96947
mmu05223	Non-small cell lung cancer	63	0	1	1	0.972485
mmu04714	Thermogenesis	208	73	6	6.35357e-33	0.976167
mmu04723	Retrograde endocannabinoid signaling	100	36	2	3.20754e-17	0.977177
mmu01524	Platinum drug resistance	72	15	1	0.00010888	0.983557
mmu04060	Cytokine-cytokine receptor interaction	109	6	2	0.781504	0.985324
mmu04146	Peroxisome	74	17	1	9.91717e-06	0.985335
mmu05168	Herpes simplex virus 1 infection	345	8	11	0.999977	0.985671
mmu05208	Chemical carcinogenesis - reactive oxygen species	200	89	5	3.60817e-50	0.987859
mmu05171	Coronavirus disease - COVID-19	177	67	4	1.31517e-32	0.989913
mmu01240	Biosynthesis of cofactors	120	18	1	0.00162835	0.998951
mmu01100	Metabolic pathways	1210	226	43	1.88001e-47	0.999676
mmu00020	Citrate cycle (TCA cycle)	28	9	0	7.78698e-05	1
mmu00040	Pentose and glucuronate interconversions	23	10	0	1.29545e-06	1
mmu00051	Fructose and mannose metabolism	32	5	0	0.0688334	1
mmu00053	Ascorbate and aldarate metabolism	17	7	0	8.25271e-05	1
mmu00061	Fatty acid biosynthesis	15	2	0	0.282113	1
mmu00062	Fatty acid elongation	24	12	0	1.53929e-08	1
mmu00071	Fatty acid degradation	38	15	0	1.37134e-08	1
mmu00130	Ubiquinone and other terpenoid-quinone biosynthesis	9	1	0	0.478789	1
mmu00190	Oxidative phosphorylation	121	71	0	6.49179e-51	1
mmu00220	Arginine biosynthesis	16	4	0	0.0218366	1
mmu00232	Caffeine metabolism	2	0	0	1	1
mmu00240	Pyrimidine metabolism	48	5	0	0.242059	1
mmu00260	Glycine, serine and threonine metabolism	31	3	0	0.369276	1
mmu00290	Valine, leucine and isoleucine biosynthesis	4	2	0	0.026574	1
mmu00340	Histidine metabolism	13	2	0	0.228862	1
mmu00350	Tyrosine metabolism	18	2	0	0.361081	1
mmu00360	Phenylalanine metabolism	12	1	0	0.580591	1
mmu00380	Tryptophan metabolism	26	11	0	5.27141e-07	1
mmu00400	Phenylalanine, tyrosine and tryptophan biosynthesis	4	0	0	1	1
mmu00430	Taurine and hypotaurine metabolism	10	0	0	1	1
mmu00440	Phosphonate and phosphinate metabolism	5	2	0	0.0422578	1
mmu00470	D-Amino acid metabolism	5	0	0	1	1
mmu00511	Other glycan degradation	17	7	0	8.25271e-05	1
mmu00512	Mucin type O-glycan biosynthesis	24	4	0	0.0822206	1
mmu00524	Neomycin, kanamycin and gentamicin biosynthesis	4	2	0	0.026574	1
mmu00531	Glycosaminoglycan degradation	14	3	0	0.0692562	1
mmu00533	Glycosaminoglycan biosynthesis - keratan sulfate	11	0	0	1	1
mmu00563	Glycosylphosphatidylinositol (GPI)-anchor biosynthesis	25	2	0	0.529183	1
mmu00600	Sphingolipid metabolism	46	8	0	0.0133232	1
mmu00620	Pyruvate metabolism	36	8	0	0.00286024	1
mmu00630	Glyoxylate and dicarboxylate metabolism	25	7	0	0.00124561	1
mmu00640	Propanoate metabolism	28	5	0	0.0421403	1
mmu00670	One carbon pool by folate	18	0	0	1	1
mmu00730	Thiamine metabolism	10	2	0	0.151041	1
mmu00740	Riboflavin metabolism	8	2	0	0.102956	1
mmu00750	Vitamin B6 metabolism	6	1	0	0.352312	1
mmu00760	Nicotinate and nicotinamide metabolism	30	2	0	0.629521	1
mmu00770	Pantothenate and CoA biosynthesis	19	1	0	0.747455	1
mmu00780	Biotin metabolism	3	0	0	1	1
mmu00785	Lipoic acid metabolism	16	2	0	0.308674	1
mmu00790	Folate biosynthesis	20	5	0	0.0105279	1
mmu00860	Porphyrin metabolism	32	11	0	5.96633e-06	1
mmu00900	Terpenoid backbone biosynthesis	21	3	0	0.177569	1
mmu00910	Nitrogen metabolism	8	2	0	0.102956	1
mmu00920	Sulfur metabolism	11	2	0	0.176458	1
mmu00970	Aminoacyl-tRNA biosynthesis	44	1	0	0.958836	1
mmu00982	Drug metabolism - cytochrome P450	40	17	0	3.67478e-10	1
mmu00983	Drug metabolism - other enzymes	65	23	0	2.63272e-11	1
mmu01040	Biosynthesis of unsaturated fatty acids	26	9	0	3.99968e-05	1
mmu01200	Carbon metabolism	99	24	0	5.17823e-08	1
mmu01210	2-Oxocarboxylic acid metabolism	27	9	0	5.63028e-05	1
mmu01212	Fatty acid metabolism	52	19	0	7.54969e-10	1
mmu01230	Biosynthesis of amino acids	64	12	0	0.0013948	1
mmu01232	Nucleotide metabolism	70	11	0	0.00879117	1
mmu03010	Ribosome	134	68	0	3.88271e-43	1
mmu03260	Virion - Human immunodeficiency virus	1	0	0	1	1
mmu03266	Virion - Herpesvirus	6	1	0	0.352312	1
mmu03271	Virion - Rotavirus	2	0	0	1	1
mmu03450	Non-homologous end-joining	12	0	0	1	1
mmu04061	Viral protein interaction with cytokine and cytokine receptor	33	2	0	0.681284	1
mmu04122	Sulfur relay system	8	1	0	0.43964	1
mmu04260	Cardiac muscle contraction	47	23	0	6.2869e-15	1
mmu04610	Complement and coagulation cascades	39	8	0	0.00483076	1
mmu04672	Intestinal immune network for IgA production	13	2	0	0.228862	1
mmu04744	Phototransduction	7	1	0	0.397555	1
mmu04940	Type I diabetes mellitus	20	1	0	0.765114	1
mmu04950	Maturity onset diabetes of the young	20	2	0	0.411933	1
mmu04960	Aldosterone-regulated sodium reabsorption	26	5	0	0.0316157	1
mmu04964	Proximal tubule bicarbonate reclamation	14	8	0	1.12535e-06	1
mmu04966	Collecting duct acid secretion	19	3	0	0.142985	1
mmu04980	Cobalamin transport and metabolism	16	2	0	0.308674	1
mmu05033	Nicotine addiction	6	0	0	1	1
mmu05204	Chemical carcinogenesis - DNA adducts	40	22	0	9.72697e-16	1
mmu05211	Renal cell carcinoma	65	2	0	0.947186	1
mmu05310	Asthma	3	0	0	1	1
mmu05320	Autoimmune thyroid disease	13	0	0	1	1
mmu05323	Rheumatoid arthritis	48	5	0	0.242059	1
mmu05330	Allograft rejection	13	0	0	1	1
mmu05332	Graft-versus-host disease	14	0	0	1	1

## Sheet: Supplementary Figure 3
Supplementary Figure 3a	G6pdx				Me1
	Vehicle	Day 1	Day 2	Day 3	Vehicle	Day 1	Day 2	Day 3
	0.107345	-0.1071	1.35946	1.00397	-0.08537	0.056647	1.35354	1.19432
	0.232514	-0.57367	0.523863	1.66777	0.268618	-0.7702	0.847301	1.2147
	-0.41913	0.087143	1.02088	1.56471	-0.22971	-0.2693	0.986959	1.28824
Supplementary Figure 3c	Acinar	ADM	PanIN
	0.114969	0.172638	0.109781
	0.143794	0.19175	0.135577
	0.14403	0.15012	0.11793
	0.138957	0.181836	0.120137
Supplementary Figure 3d	Acinar	Lesion
	3.64882	21.7015
	8.8046	14.8478
	8.45271	7.36975
	0.23532	14.8783
Supplementary Figure 3e	Acinar	Lesion
	1.19719	30.5876
	1.71138	19.1
	0.04845	20.8885
	1.36283	37.9025

## Sheet: Supplementary Figure 4
Supplementary Figure 4b	Survival Age (days)	KPC;G6pdwt	KPC;G6pdmut
	84		1
	116		1
	133	1
	145		1
	110	1
	156	1
	158	1
	118	1
	132	1
	122		1
	127	1
	102		1
	102		1
	98	1
	105	1
	130	1
	142		1
	156	1
	126		1
	146		1
	164		1
Supplementary Figure 4e	KPC;G6pdwt	KPC;G6pdmut		KPC;G6pdwt male	KPC;G6pdwt female	KPC;G6pdmut male	KPC;G6pdmut female
	17.1913	22.0032		14.7975	17.1913	26.0887	22.0032
	7.1352	23.4143		12.3292	7.1352	18.9594	23.4143
	14.7975	26.0887
	12.3292	18.9594
Supplementary Figure 4g	KPC;G6pdwt	KPC;G6pdmut		KPC;G6pdwt male	KPC;G6pdwt female	KPC;G6pdmut male	KPC;G6pdmut female
	1.31933	1.88851		1.31933	2.30085	1.88851	2.71429
	1.74634	2.35714		1.74634	1.96154	2.35714	3.28718
	2.05611	1.66782		2.05611	2.50417	1.66782	2.12302
	2.30085	1.65975			1.67391	1.65975	3.81081
	1.96154	2.83168			2.05581	2.83168
	2.50417	2.71429
	1.67391	3.28718
	2.05581	2.12302
		3.81081
Supplementary Figure 4h		KPC;G6pdwt					KPC;G6pdmut
	Acinar	0	26.67	63.33	10	73.33	6.67	0	40	3.33	53.33
	ADM	26.67	20	10	63.33	16.67	36.67	23.33	23.33	23.33	23.33
	PanIN 1A	36.67	13.33	13.33	20	6.67	43.33	33.33	26.67	43.33	13.33
	PanIN 1B	16.67	6.67	6.67	3.33	3.33	0	10	3.33	13.33	6.67
	PanIN 2	20	6.67	6.67	3.33	0	13.33	33.33	6.67	16.67	3.33

## Sheet: Supplementary Figure 5
Supplementary Figure 5a	Time (min)	Me1+/+				Me1–/–
	0	73	83	68	68	61	56	61	54
	30	249	224	335	271	183	218	205	211
	60	129	163	182	158	166	189	147	146
	90	114	146	131	123	140	154	109	101
	120	107	141	94	102	92	181	96	94
Supplementary Figure 5b	Me1+/+	Me1–/–
	8700	9645
	9390	13665
	13710	8865
	10950	9480
Supplementary Figure 5c	Me1+/+	Me1–/–
	20.1	18
	19.4	19.1
	19.3	17.4
	19.2	17.7
Supplementary Figure 5d	Me1+/+	Me1–/–
	132	140
	128	129
	129	153
	151	123
Supplementary Figure 5e	Time (min)	Wildtype			KC;G6pdwt			KC;G6pdmut
	0	82	82	56	78	72	56	56	62	82
	30	233	330	162	284	274	236	348	154	223
	60	193	220	121	180	161	159	198	117	129
	90	160	164	102	113	112	146	104	96	128
	120	150	172	100	85	91	130	89	76	81
Supplementary Figure 5f	Wildtype	KC;G6pdwt	KC;G6pdmut
	11220	10395	14955
	15390	10215	5640
	7170	12300	7006
Supplementary Figure 5g	Wildtype	KC;G6pdwt	KC;G6pdmut
	18.9	18.5	18.2
	17.2	17.3	19.6
	21.7	21	19
Supplementary Figure 5h	Wildtype	KC;G6pdwt	KC;G6pdmut
	151	101	126
	156	160	148
	146	124	134
Supplementary Figure 5i	Cerulein	Wildtype	Me1–/–	G6pdmut
	420.3	128.3	118.6	78.6
	540.7	92.5	103	125.6
	421.2	107.7	90.3	90.8
	460.5	128.2	101.4	76.9
				24.4
				19.7

## Sheet: Supplementary Figure 6
Supplementary Figure 6a	KC;G6pdwt	KC;G6pdmut
	0.004608	0.010981
	0.048142	0.006151
	0.305744	0.007394
	0.160206	0.022959
Supplementary Figure 6b	KC;G6pdwt	KC;G6pdmut
	37.127	82.6222
	402.27	74.1618
	1570.6	68.561
	1080.21	185.923
Supplementary Figure 6c	KC;G6pdwt	KC;G6pdmut
	8056.78	7523.94
	8355.83	12057.1
	5136.99	9272.64
	6742.64	8098.02
Supplementary Figure 6d	KC;Me1+/+	KC;Me1flox/flox
	0.138618	0.00585
	0.033812	0.139366
	0.122085	0.100787
	0.184863	0.00802
Supplementary Figure 6e	KC;Me1+/+	KC;Me1flox/flox
	610.446	49.5498
	301.336	635.678
	433.288	770.05
	588.368	50.9624
Supplementary Figure 6f	KC;Me1+/+	KC;Me1flox/flox
	4403.8	8470.2
	8912.21	4561.21
	3549.06	7640.39
	3182.72	6354.71
Supplementary Figure 6g	KC;G6pdwt	KC;G6pdmut
	2.25717e+07	3.5057e+07
	9.01381e+06	1.93481e+07
	2.46028e+07	2.02813e+07
	2.78803e+07	2.05635e+07
Supplementary Figure 6h	KC;G6pdwt	KC;G6pdmut
	490109	580092
	189964	372954
	329753	792062
	386307	513548
Supplementary Figure 6i	KC;G6pdwt	KC;G6pdmut
	46.05	60.43
	47.45	51.88
	74.61	25.61
	72.17	40.04
Supplementary Figure 6j	KC;Me1+/+	KC;Me1flox/flox
	3.5784e+07	2.5219e+07
	3.12256e+07	2.80878e+07
	29314170	2.79653e+07
	3.06222e+07	30076248
Supplementary Figure 6k	KC;Me1+/+	KC;Me1flox/flox
	962430	766962
	818180	355162
	515226	269651
	424135	396116

## Sheet: Supplementary Figure 7
Supplementary Figure 7b	Me1+/+	Me1+/+ +GSHee	Me1+/+ +NAC	Me1–/–	Me1–/– +GSHee	Me1–/– +NAC
	72.6103	73.5265	85.7936	98	73.5417	67.5654
	77.5152	74.9003	85.4497	100	78.644	73.6467
	70.4839	54.6795	58.022	94.6195	69.7596	77.9447
Supplementary Figure 7c	Me1+/+	Me1+/+ +GSHee	Me1+/+ +NAC	Me1–/–	Me1–/– +GSHee	Me1–/– +NAC
	126.594	68.8675	47.2355	105.489	87.594	54.977
	82.251	80.587	31.746	79.9175	43.459	63.609
	89.518	99.983	40.3845	72.579	30.732	95.862
	85.7155	43.2185	49.0035	98.046	51.4995	37.83
	97.448	24.4595	38.3695	44.2975	35.425	25.324
	65.026	12.0835	37.6285	62.114	54.431	59.813
	58.279	25.6295	54.366	58.6235	62.0945	34.593
	43.42	49.8095	53.209	71.4805	30.94	45.656
	102.986	59.7935	31.746	22.074	65.143	33.137
	60.6125	29.094	33.3125	33.4555	55.952	27.43
	75.3025	35.2235	65.3445	29.926	43.758	46.1955
	65.871	64.9415	40.5275	70.46	25.4345	44.005
	45.2985	27.547	37.0175	63.375	39.5655	74.425
	34.3265	32.864	57.213	40.079	25.181	29.8025
	78.988	24.1605	44.902	35.737	66.326	67.561
	108.231	29.835	42.5685	31.005	48.9255	35.815
	83.2585	39.3315	76.739	53.5795	35.971	44.4275
	90.896	49.66	36.244	55.276	38.909	35.295
	63.622	38.961	12.1355	63.375	30.732	45.656
	42.4515	19.4805	30.1015	58.0645	50.102	18.915
	20.0525	12.0835	37.6285	31.005	41.0085	48.919
	49.673	22.919	31.0245	31.2195	76.9795	23.5625
	30.706	44.7135	45.773	41.3725	46.761	24.8365
	70.252	26.741	43.7515	39.2535	35.971	12.662
	41.626	67.6975	30.1015	30.7905	50.4855	33.319
	22.3405	91.13	47.112	58.513	28.9965	50.2905
	66.2935	38.2005	57.3105	43.6995	21.879	21.073
	46.0525	46.631	66.378	73.0275	52.3705	48.919
	15.795	77.259	24.271	44.148	47.3135	28.314
	60.151	43.5565	38.077	33.4555	36.6795	60.424
	40.274	37.622	28.756	50.414	41.0085
	93.0865	49.8095	43.7515	56.3355	40.2155
	43.5825	44.551	24.271	32.4545	20.345
	59.6895	32.4155	62.868	129.675	43.758
	87.243	19.4805	80.275	52.8385	23.0295
	126.815	46.0005	57.213	42.4775	29.6595
	68.653	15.7495	88.335	64.9155	5.0895
	43.42	27.014	38.3695	83.7785	30.732
	60.0405	68.8675	49.0035	37.8885	37.0305
	41.626	26.741	40.5275	69.706	54.7885
	33.306	32.864	24.4985	80.327	42.1005
		8.541	21.5475	29.926	34.125
		37.622	36.4	26.169	12.9675
		26	50.479	49.3545	20.9755
		38.2005	53.209	74.724	8.0405
			27.7485	43.5435	28.9965
				65.4225	53.9565
				47.3135
				49.3545
				75.7705
				58.513
				50.414
				74.0155
				43.849
				27.638
				48.8215
Supplementary Figure 7e	KC;G6pdwt	KC;G6pdmut
	40.43	69.02
	33.536	47.1932
	29.4799	53.5262
Supplementary Figure 7g	Wildtype	Me1–/–	Nrf2–/–
	19.53	25.8	0
	22.67	28.02	0
	19.92	28.9	0
